# Supplementary material for: Pathway mapping of leukocyte transcriptome in influenza patients reveals distinct pathogenic mechanisms associated with progression to severe infection
Source: BMC Med Genomics. 2020 Feb 17;13:28. doi: 10.1186/s12920-020-0672-7 (PMC7027223; doi:10.1186/s12920-020-0672-7)
Supplement: Supplementary file 2 — Additional file 2. List of differentially expressed genes moderate vs healthy controls. [file 12920_2020_672_MOESM2_ESM.xlsx]

## Sheet: Feuil1
LIST OF DIFFERENTIALLY EXPRESSED GENES
MODERATE VS HEALTHY CONTROLS
	Row.names	ProbeID	PrimaryAccession	RefSeqAccession	GenbankAccession	UniGeneID	EntrezGeneID	GeneSymbol	GeneName	EnsemblID	Description	SystematicName	logFC	AveExpr	t	P.Value	adj.P.Val	B
3751	25997	A_23_P120902	NM_006498	NM_006498	NM_006498	Hs.531776	3957	LGALS2	lectin, galactoside-binding, soluble, 2	ENST00000215886	Homo sapiens lectin, galactoside-binding, soluble, 2 (LGALS2), mRNA [NM_006498]	NM_006498	-2.91382727831777	10.1574687806062	-9.51400321647832	1.69420586817485e-15	3.02674706397247e-14	24.7233669424882
11337	33628	A_23_P428129	NM_000076	NM_000076	NM_000076	Hs.106070	1028	CDKN1C	cyclin-dependent kinase inhibitor 1C (p57, Kip2)	ENST00000616138	Homo sapiens cyclin-dependent kinase inhibitor 1C (p57, Kip2) (CDKN1C), transcript variant 1, mRNA [NM_000076]	NM_000076	-2.80295736013986	10.0367617291667	-15.5812726112056	5.37369737155964e-28	3.35527620920661e-25	53.2175225446532
5603	27847	A_23_P156327	NM_000358	NM_000358	NM_000358	Hs.369397	7045	TGFBI	transforming growth factor, beta-induced, 68kDa	ENST00000504411	Homo sapiens transforming growth factor, beta-induced, 68kDa (TGFBI), mRNA [NM_000358]	NM_000358	-2.594023109304	11.67770177769	-10.8699715785899	2.11987296274507e-18	7.10409263281912e-17	31.3424413683909
2904	25148	A_23_P103765	NM_002001	NM_002001	NM_002001	Hs.897	2205	FCER1A	Fc fragment of IgE, high affinity I, receptor for; alpha polypeptide	ENST00000368115	Homo sapiens Fc fragment of IgE, high affinity I, receptor for; alpha polypeptide (FCER1A), mRNA [NM_002001]	NM_002001	-2.4143488839806	8.45659257685836	-12.8012169359749	1.87350703023921e-22	1.69996111585915e-20	40.5897108055279
3248	25493	A_23_P110791	NM_005211	NM_005211	NM_005211	Hs.586219	1436	CSF1R	colony stimulating factor 1 receptor	ENST00000286301	Homo sapiens colony stimulating factor 1 receptor (CSF1R), transcript variant 1, mRNA [NM_005211]	NM_005211	-2.3497084226764	12.3565147506081	-10.4172128996326	1.96217268826744e-17	5.21319716286946e-16	29.1380175121536
8072	30316	A_23_P258769	NM_002121	NM_002121	NM_002121	Hs.485130	3115	HLA-DPB1	major histocompatibility complex, class II, DP beta 1	ENST00000399500	Homo sapiens major histocompatibility complex, class II, DP beta 1 (HLA-DPB1), mRNA [NM_002121]	NM_002121	-2.27163225524476	13.4505815625	-12.7695040152248	2.17801555705504e-22	1.9092705866252e-20	40.4405403790472
10846	33130	A_23_P407565	NM_001337	NM_001337	NM_001337	Hs.78913	1524	CX3CR1	chemokine (C-X3-C motif) receptor 1	ENST00000541347	Homo sapiens chemokine (C-X3-C motif) receptor 1 (CX3CR1), transcript variant 4, mRNA [NM_001337]	NM_001337	-2.21269947902098	12.0350531875	-10.7801447806828	3.2938744382351e-18	1.06585517796988e-16	30.9058329629506
15494	37893	A_24_P203000	NM_000878	NM_000878	NM_000878	Hs.474787	3560	IL2RB	interleukin 2 receptor, beta	ENST00000216223	Homo sapiens interleukin 2 receptor, beta (IL2RB), mRNA [NM_000878]	NM_000878	-2.20867833566434	10.6494345	-13.8309604143874	1.49337005686654e-24	2.67874332975043e-22	45.3742852341999
30263	57816	A_33_P3799936	NM_018125	NM_018125	NM_018125	Hs.443460	55160	ARHGEF10L	Rho guanine nucleotide exchange factor (GEF) 10-like	ENST00000167825	Homo sapiens Rho guanine nucleotide exchange factor (GEF) 10-like (ARHGEF10L), transcript variant 1, mRNA [NM_018125]	NM_018125	-2.1862858986014	9.81020285416667	-12.1169505651395	4.93588328318836e-21	3.01860275288485e-19	37.3490886326017
12710	35005	A_23_P64898	NM_005810	NM_005810	NM_005810	Hs.558446	10219	KLRG1	killer cell lectin-like receptor subfamily G, member 1	ENST00000538029	Homo sapiens killer cell lectin-like receptor subfamily G, member 1 (KLRG1), mRNA [NM_005810]	NM_005810	-2.18622038111888	10.4728844791667	-12.1376780578205	4.46734864936548e-21	2.78375026680943e-19	37.4479002047508
9557	31823	A_23_P351148	NM_053282	NM_053282	NM_053282	Hs.350581	117157	SH2D1B	SH2 domain containing 1B	ENST00000367929	Homo sapiens SH2 domain containing 1B (SH2D1B), mRNA [NM_053282]	NM_053282	-2.13425643006993	8.68267027083333	-12.3367974994823	1.71713000280833e-21	1.2165748458253e-19	38.3951457703657
2713	24956	A_23_P10025	NM_006159	NM_006159	NM_006159	Hs.505326	4753	NELL2	NEL-like 2 (chicken)	ENST00000437801	Homo sapiens NEL-like 2 (chicken) (NELL2), transcript variant 2, mRNA [NM_006159]	NM_006159	-2.13178805224065	8.49640145352872	-15.5049384369818	7.53452478384075e-28	4.41153534136125e-25	52.8835256856914
11428	33721	A_23_P43157	NM_001080416	NM_001080416	NM_001080416	Hs.445898	4603	MYBL1	v-myb avian myeloblastosis viral oncogene homolog-like 1	ENST00000522677	Homo sapiens v-myb avian myeloblastosis viral oncogene homolog-like 1 (MYBL1), transcript variant 1, mRNA [NM_001080416]	NM_001080416	-2.12831443706294	8.67649364583333	-13.0098560672601	6.97380323334208e-23	7.23782815843048e-21	41.5684955535694
6808	29050	A_23_P206280	NM_201525	NM_201525	NM_201525	Hs.513633	9289	GPR56	G protein-coupled receptor 56	ENST00000388813	Homo sapiens G protein-coupled receptor 56 (GPR56), transcript variant 3, mRNA [NM_201525]	NM_201525	-2.11427806468532	11.25709665625	-9.41104985704611	2.81760996613563e-15	4.82650004479661e-14	24.2199154094572
8327	3057	A_21_P0002740	NR_109996	NR_109996	NR_109996	Hs.634259	100506637	PRKAR2A-AS1	PRKAR2A antisense RNA 1	NA	Homo sapiens PRKAR2A antisense RNA 1 (PRKAR2A-AS1), transcript variant 1, long non-coding RNA [NR_109996]	NR_109996	-2.10184012254617	14.9740490038518	-5.73332186474714	1.14447944005244e-07	5.41807566494389e-07	6.96439732560464
8699	30948	A_23_P31376	NM_018334	NM_018334	NM_018334	Hs.3781	54674	LRRN3	leucine rich repeat neuronal 3	ENST00000308478	Homo sapiens leucine rich repeat neuronal 3 (LRRN3), transcript variant 3, mRNA [NM_018334]	NM_018334	-2.09479348951049	8.398763875	-11.510543016292	9.28043328980468e-20	4.35688964976125e-18	34.4421873517814
7246	29488	A_23_P21485	NM_017933	NM_017933	NM_017933	Hs.745038	55022	PID1	phosphotyrosine interaction domain containing 1	ENST00000392055	Homo sapiens phosphotyrosine interaction domain containing 1 (PID1), transcript variant 1, mRNA [NM_017933]	NM_017933	-2.09223799475524	7.67356998958333	-19.0542870055913	2.4580350372014e-34	1.52555486548868e-30	67.6088302067524
6783	29026	A_23_P205738	NM_138576	NM_138576	NM_138576	Hs.709690	64919	BCL11B	B-cell CLL/lymphoma 11B (zinc finger protein)	ENST00000345514	Homo sapiens B-cell CLL/lymphoma 11B (zinc finger protein) (BCL11B), transcript variant 1, mRNA [NM_138576]	NM_138576	-2.05692917307693	10.16031146875	-15.0314884774286	6.23032759234451e-27	2.47871186981583e-24	50.7952578108394
11933	34228	A_23_P501933	NM_145814	NM_145814	NM_145814	Hs.631560	59285	CACNG6	calcium channel, voltage-dependent, gamma subunit 6	ENST00000352529	Homo sapiens calcium channel, voltage-dependent, gamma subunit 6 (CACNG6), transcript variant 1, mRNA [NM_145814]	NM_145814	-2.0446429020979	7.66109054166667	-10.3898248690451	2.24554352897798e-17	5.87057344492373e-16	29.0044013548876
5964	28205	A_23_P163567	NM_018667	NM_018667	NM_018667	Hs.368421	55512	SMPD3	sphingomyelin phosphodiesterase 3, neutral membrane (neutral sphingomyelinase II)	ENST00000219334	Homo sapiens sphingomyelin phosphodiesterase 3, neutral membrane (neutral sphingomyelinase II) (SMPD3), mRNA [NM_018667]	NM_018667	-2.01435602807711	8.64211280066713	-9.87628539112147	2.82888381191481e-16	5.86412307624185e-15	26.4953456471989
3352	25595	A_23_P112531	NM_001035254	NM_001035254	NM_001035254	Hs.535972	399665	FAM102A	family with sequence similarity 102, member A	ENST00000300434	Homo sapiens family with sequence similarity 102, member A (FAM102A), transcript variant 1, mRNA [NM_001035254]	NM_001035254	-2.0135655187747	11.6840601794788	-13.1489272547628	3.61816580856571e-23	4.06807686128301e-21	42.2183535768364
23196	47421	A_33_P3271635	NM_002121	NM_002121	NM_002121	Hs.485130	3115	HLA-DPB1	major histocompatibility complex, class II, DP beta 1	ENST00000402095	Homo sapiens major histocompatibility complex, class II, DP beta 1 (HLA-DPB1), mRNA [NM_002121]	NM_002121	-1.97617328671329	10.7411920833333	-13.7476767491459	2.19782402990995e-24	3.50740527167566e-22	44.991761820735
8576	30821	A_23_P30913	NM_033554	NM_033554	NM_033554	Hs.347270	3113	HLA-DPA1	major histocompatibility complex, class II, DP alpha 1	ENST00000511285	Homo sapiens major histocompatibility complex, class II, DP alpha 1 (HLA-DPA1), transcript variant 1, mRNA [NM_033554]	NM_033554	-1.97014693181818	13.0852059895833	-13.4832532815843	7.53529703240253e-24	1.03466963499786e-21	43.7719412584232
27237	53272	A_33_P3364741	NM_006039	NM_006039	NM_006039	Hs.7835	9902	MRC2	mannose receptor, C type 2	ENST00000583597	Homo sapiens mannose receptor, C type 2 (MRC2), mRNA [NM_006039]	NM_006039	-1.96918756293707	9.94230185416667	-8.78180137891654	6.28313513505017e-14	8.44187699820609e-13	21.1487625711842
23197	47422	A_33_P3271651	NM_002121	NM_002121	NM_002121	Hs.485130	3115	HLA-DPB1	major histocompatibility complex, class II, DP beta 1	ENST00000471170	Homo sapiens major histocompatibility complex, class II, DP beta 1 (HLA-DPB1), mRNA [NM_002121]	NM_002121	-1.96797774475525	11.7768488541667	-13.6762115662089	3.06391772370611e-24	4.70690568326971e-22	44.6628770211957
14431	36731	A_23_P99275	NM_002258	NM_002258	NM_002258	Hs.169824	3820	KLRB1	killer cell lectin-like receptor subfamily B, member 1	ENST00000229402	Homo sapiens killer cell lectin-like receptor subfamily B, member 1 (KLRB1), mRNA [NM_002258]	NM_002258	-1.94775590909091	9.60630804166667	-11.3457139991442	2.07044215901845e-19	8.91122899842724e-18	33.647131084158
27200	53222	A_33_P3363933	NM_001284217	NM_001284217	NM_001284217	Hs.196955	343413	FCRL6	Fc receptor-like 6	ENST00000321935	Homo sapiens Fc receptor-like 6 (FCRL6), transcript variant 2, mRNA [NM_001284217]	NM_001284217	-1.94474483391608	9.33896890625	-9.9714397424299	1.76822115837994e-16	3.83716356551373e-15	26.9606441268279
13270	35570	A_23_P7582	NM_003202	NM_003202	NM_003202	Hs.573153	6932	TCF7	transcription factor 7 (T-cell specific, HMG-box)	ENST00000522653	Homo sapiens transcription factor 7 (T-cell specific, HMG-box) (TCF7), transcript variant 1, mRNA [NM_003202]	NM_003202	-1.94164047552447	10.7701813333333	-12.6314866099279	4.1997541613007e-22	3.41169557941056e-20	39.7901456680899
29791	56940	A_33_P3424222	NM_002123	NM_002123	NM_002123	Hs.409934	3119	HLA-DQB1	major histocompatibility complex, class II, DQ beta 1	ENST00000484729	Homo sapiens major histocompatibility complex, class II, DQ beta 1 (HLA-DQB1), transcript variant 1, mRNA [NM_002123]	NM_002123	-1.93605022552448	11.01328853125	-11.2213943986296	3.7971291386205e-19	1.53228233328571e-17	33.0462335538695
1532	16553	A_22_P00007720	NM_001243961	NM_001243961	NM_001243961	Hs.409934	3119	HLA-DQB1	major histocompatibility complex, class II, DQ beta 1	ENST00000460185	Homo sapiens major histocompatibility complex, class II, DQ beta 1 (HLA-DQB1), transcript variant 2, mRNA [NM_001243961]	NM_001243961	-1.92861299106504	11.7233280248317	-10.7569313228416	3.69146334812234e-18	1.17853385410424e-16	30.7929367870007
18879	41699	A_32_P114284	NM_001079526	NM_001079526	NM_001079526	Hs.604950	22807	IKZF2	IKAROS family zinc finger 2 (Helios)	ENST00000457361	Homo sapiens IKAROS family zinc finger 2 (Helios) (IKZF2), transcript variant 2, mRNA [NM_001079526]	NM_001079526	-1.91351551573427	8.06837759375	-15.4590428281983	9.23551448718875e-28	5.11779438511502e-25	52.6823497447099
21447	44996	A_33_P3234277	NM_001242524	NM_001242524	NM_001242524	Hs.347270	3113	HLA-DPA1	major histocompatibility complex, class II, DP alpha 1	ENST00000463243	Homo sapiens major histocompatibility complex, class II, DP alpha 1 (HLA-DPA1), transcript variant 2, mRNA [NM_001242524]	NM_001242524	-1.90914288461538	12.0058490625	-14.2898853762328	1.80160980991573e-25	4.33655909831838e-23	47.4673804668671
15147	37517	A_24_P166443	NM_002121	NM_002121	NM_002121	Hs.485130	3115	HLA-DPB1	major histocompatibility complex, class II, DP beta 1	ENST00000402095	Homo sapiens major histocompatibility complex, class II, DP beta 1 (HLA-DPB1), mRNA [NM_002121]	NM_002121	-1.9061789423077	12.33474984375	-13.0122794376567	6.89439534497828e-23	7.19670502501877e-21	41.5798373314431
4034	26279	A_23_P126844	NM_148965	NM_148965	NM_148965	Hs.462529	8718	TNFRSF25	tumor necrosis factor receptor superfamily, member 25	ENST00000513135	Homo sapiens tumor necrosis factor receptor superfamily, member 25 (TNFRSF25), transcript variant 1, mRNA [NM_148965]	NM_148965	-1.89965035257806	11.7324221643601	-11.9210299287208	1.26938986617073e-20	7.05944557831722e-19	36.4132372006428
15532	37940	A_24_P20630	NM_016269	NM_016269	NM_016269	Hs.743478	51176	LEF1	lymphoid enhancer-binding factor 1	ENST00000503879	Homo sapiens lymphoid enhancer-binding factor 1 (LEF1), transcript variant 1, mRNA [NM_016269]	NM_016269	-1.89933951048951	11.4246880833333	-10.5369702652953	1.08822897782985e-17	3.10956921178785e-16	29.7219510127258
5597	27841	A_23_P156218	NM_002104	NM_002104	NM_002104	Hs.277937	3003	GZMK	granzyme K (granzyme 3; tryptase II)	ENST00000231009	Homo sapiens granzyme K (granzyme 3; tryptase II) (GZMK), mRNA [NM_002104]	NM_002104	-1.89166283198728	9.5363768877883	-10.6170883645447	7.33821076551641e-18	2.1980632864431e-16	30.1122898968025
19673	42624	A_32_P351968	NM_002118	NM_002118	NM_002118	Hs.351279	3109	HLA-DMB	major histocompatibility complex, class II, DM beta	ENST00000461570	Homo sapiens major histocompatibility complex, class II, DM beta (HLA-DMB), mRNA [NM_002118]	NM_002118	-1.88459639685315	11.69929934375	-12.8150897533989	1.75411305075393e-22	1.60098929973518e-20	40.6549328874324
13637	35936	A_23_P82929	NM_002514	NM_002514	NM_002514	Hs.235935	4856	NOV	nephroblastoma overexpressed	ENST00000259526	Homo sapiens nephroblastoma overexpressed (NOV), mRNA [NM_002514]	NM_002514	-1.88205158916084	8.09043615625	-11.0083682071676	1.07597252369938e-18	3.87799992513811e-17	32.0142858712717
9449	31711	A_23_P34676	NM_198053	NM_198053	NM_198053	Hs.156445	919	CD247	CD247 molecule	ENST00000483825	Homo sapiens CD247 molecule (CD247), transcript variant 1, mRNA [NM_198053]	NM_198053	-1.88041590559441	10.9067669791667	-12.067224031141	6.2711583971067e-21	3.74243437267337e-19	37.111877745591
3793	26039	A_23_P121533	NM_012445	NM_012445	NM_012445	Hs.635350	10417	SPON2	spondin 2, extracellular matrix protein	ENST00000617421	Homo sapiens spondin 2, extracellular matrix protein (SPON2), transcript variant 1, mRNA [NM_012445]	NM_012445	-1.87868257548098	12.2335318112049	-8.23412259579589	9.2323750294932e-13	1.00455491555131e-11	18.4930080393076
13555	35853	A_23_P8108	NM_001243962	NM_001243962	NM_001243962	Hs.409934	3119	HLA-DQB1	major histocompatibility complex, class II, DQ beta 1	ENST00000475182	Homo sapiens major histocompatibility complex, class II, DQ beta 1 (HLA-DQB1), transcript variant 3, mRNA [NM_001243962]	NM_001243962	-1.86530045979021	11.70984696875	-13.4960990024637	7.09620262787181e-24	9.7870826643608e-22	43.8313850762959
7743	29987	A_23_P251881	NM_147130	NM_147130	NM_147130	Hs.509513	259197	NCR3	natural cytotoxicity triggering receptor 3	ENST00000376073	Homo sapiens natural cytotoxicity triggering receptor 3 (NCR3), transcript variant 1, mRNA [NM_147130]	NM_147130	-1.84935132167833	10.251359875	-11.0801058534474	7.57416040496113e-19	2.81824155499705e-17	32.362107426213
18951	41783	A_32_P128258	ENST00000611992	NA	AF161341	Hs.132045	284367	SIGLEC17P	sialic acid binding Ig-like lectin 17, pseudogene	ENST00000611992	sialic acid binding Ig-like lectin 17, pseudogene [Source:HGNC Symbol;Acc:HGNC:15604] [ENST00000611992]	ENST00000611992	-1.84045636888112	7.92266884375	-14.4018536145573	1.07945034598281e-25	2.79145859471154e-23	47.9741953319236
12302	34597	A_23_P56703	NM_001277053	NM_001277053	NM_001277053	Hs.469134	129293	TRABD2A	TraB domain containing 2A	ENST00000335459	Homo sapiens TraB domain containing 2A (TRABD2A), transcript variant 1, mRNA [NM_001277053]	NM_001277053	-1.83370423076923	9.58755120833333	-12.3991216695297	1.27396834727613e-21	9.25849783434963e-20	38.690874556943
20163	43207	A_32_P87697	NM_019111	NM_019111	NM_019111	Hs.520048	3122	HLA-DRA	major histocompatibility complex, class II, DR alpha	ENST00000613328	Homo sapiens major histocompatibility complex, class II, DR alpha (HLA-DRA), mRNA [NM_019111]	NM_019111	-1.83085182692308	12.43281015625	-11.930280733805	1.21392786894686e-20	6.76312560667126e-19	36.4574997890807
18562	41344	A_24_P931443	NM_003485	NM_003485	NM_003485	Hs.8882	8111	GPR68	G protein-coupled receptor 68	ENST00000535815	Homo sapiens G protein-coupled receptor 68 (GPR68), transcript variant 2, mRNA [NM_003485]	NM_003485	-1.82823903846153	8.85376214583333	-12.9334136933965	1.00112890462639e-22	9.97489590626661e-21	41.2104128542279
24130	48801	A_33_P3293049	NM_002122	NM_002122	NM_002122	Hs.387679	3117	HLA-DQA1	major histocompatibility complex, class II, DQ alpha 1	ENST00000374949	Homo sapiens major histocompatibility complex, class II, DQ alpha 1 (HLA-DQA1), mRNA [NM_002122]	NM_002122	-1.82242327447553	10.59572728125	-6.10623155158252	2.17925917673291e-08	1.15581560027988e-07	8.58525716080706
24700	49603	A_33_P3306068	NM_001033081	NM_001033081	NM_001033081	Hs.437922	4610	MYCL	v-myc avian myelocytomatosis viral oncogene lung carcinoma derived homolog	NA	Homo sapiens v-myc avian myelocytomatosis viral oncogene lung carcinoma derived homolog (MYCL), transcript variant 1, mRNA [NM_001033081]	NM_001033081	-1.81558053146853	8.789424	-12.758623637404	2.29356567641714e-22	1.99366750897974e-20	40.3893377795967
19684	42636	A_32_P356316	NM_002119	NM_002119	NM_002119	Hs.631991	3111	HLA-DOA	major histocompatibility complex, class II, DO alpha	ENST00000229829	Homo sapiens major histocompatibility complex, class II, DO alpha (HLA-DOA), mRNA [NM_002119]	NM_002119	-1.81347951223777	10.4530211979167	-11.5197633511762	8.87358712525986e-20	4.17853043506926e-18	34.486604101405
3712	25958	A_23_P120227	NM_030915	NM_030915	NM_030915	Hs.567598	81606	LBH	limb bud and heart development	ENST00000395323	Homo sapiens limb bud and heart development (LBH), mRNA [NM_030915]	NM_030915	-1.80996101317208	10.2617802312884	-13.890315343022	1.13441554416519e-24	2.09542756943657e-22	45.6464072448587
9646	31915	A_23_P354805	NM_007249	NM_007249	NM_007249	Hs.373857	11278	KLF12	Kruppel-like factor 12	ENST00000377669	Homo sapiens Kruppel-like factor 12 (KLF12), mRNA [NM_007249]	NM_007249	-1.80234118531469	8.6579131875	-13.2310722187851	2.45798896969737e-23	2.87036388592059e-21	42.6012203204676
27399	53503	A_33_P3368334	ENST00000480682	XR_241065	XR_241065	Hs.292449	115352	FCRL3	Fc receptor-like 3	ENST00000480682	Fc receptor-like 3 [Source:HGNC Symbol;Acc:HGNC:18506] [ENST00000480682]	ENST00000480682	-1.79522785664336	8.96291277083333	-12.7837761634517	2.03526141962052e-22	1.8148917348754e-20	40.5076861235248
16853	39382	A_24_P343233	NM_002124	NM_002124	NM_002124	Hs.696211	3123	HLA-DRB1	major histocompatibility complex, class II, DR beta 1	ENST00000421942	Homo sapiens major histocompatibility complex, class II, DR beta 1 (HLA-DRB1), transcript variant 1, mRNA [NM_002124]	NM_002124	-1.79206475524475	13.2845333333333	-12.1482962941047	4.24489511144502e-21	2.67195912978422e-19	37.4985042811443
26671	52471	A_33_P3352098	NM_021201	NM_021201	NM_021201	Hs.530735	58475	MS4A7	membrane-spanning 4-domains, subfamily A, member 7	ENST00000358246	Homo sapiens membrane-spanning 4-domains, subfamily A, member 7 (MS4A7), transcript variant 1, mRNA [NM_021201]	NM_021201	-1.78884748776224	9.35951251041667	-9.85959621324793	3.07195524330666e-16	6.31735686615589e-15	26.413726171224
6994	29236	A_23_P209954	NM_006433	NM_006433	NM_006433	Hs.105806	10578	GNLY	granulysin	ENST00000489980	Homo sapiens granulysin (GNLY), transcript variant 2, mRNA [NM_006433]	NM_006433	-1.78624821853147	12.3074048229167	-7.75224341674761	9.62010492483399e-12	8.83751024355975e-11	16.1797427304572
9294	31552	A_23_P340019	NM_178844	NM_178844	NM_178844	Hs.592091	197358	NLRC3	NLR family, CARD domain containing 3	ENST00000615877	Homo sapiens NLR family, CARD domain containing 3 (NLRC3), transcript variant 1, mRNA [NM_178844]	NM_178844	-1.78369675	10.5660040729167	-12.8552920114782	1.4495456675674e-22	1.35488858903469e-20	40.8438286574116
23600	48017	A_33_P3280950	NR_026971	NR_026971	NR_026971	Hs.592432	144571	A2M-AS1	A2M antisense RNA 1 (head to head)	NA	Homo sapiens A2M antisense RNA 1 (head to head) (A2M-AS1), long non-coding RNA [NR_026971]	NR_026971	-1.7787702465035	10.0315805729167	-13.0680269659176	5.2985753086013e-23	5.689459826177e-21	41.8405719735332
28417	54990	A_33_P3391796	NM_005450	NM_005450	NM_005450	Hs.248201	9241	NOG	noggin	ENST00000332822	Homo sapiens noggin (NOG), mRNA [NM_005450]	NM_005450	-1.77748208391608	7.34202375	-14.1636950504407	3.21478228797174e-25	6.69537744700261e-23	46.894361914319
22222	46074	A_33_P3250680	NM_000074	NM_000074	NM_000074	Hs.592244	959	CD40LG	CD40 ligand	ENST00000370629	Homo sapiens CD40 ligand (CD40LG), mRNA [NM_000074]	NM_000074	-1.7748435506993	9.70960288541667	-12.2585313139527	2.49938202956671e-21	1.69717337289965e-19	38.0232552767135
1628	17159	A_22_P00008915	NR_026971	NR_026971	NR_026971	Hs.592432	144571	A2M-AS1	A2M antisense RNA 1 (head to head)	NA	Homo sapiens A2M antisense RNA 1 (head to head) (A2M-AS1), long non-coding RNA [NR_026971]	NR_026971	-1.77401687654325	8.64344672926213	-13.144984549223	3.68600114763864e-23	4.12938583442319e-21	42.1999586584536
6982	29224	A_23_P209700	NM_006056	NM_006056	NM_006056	Hs.471619	10316	NMUR1	neuromedin U receptor 1	ENST00000305141	Homo sapiens neuromedin U receptor 1 (NMUR1), mRNA [NM_006056]	NM_006056	-1.76804556993008	8.28887164583333	-12.1895477087667	3.48120074116859e-21	2.2552948100197e-19	37.695002627839
4569	26812	A_23_P136683	NM_001243961	NM_001243961	NM_001243961	Hs.409934	3119	HLA-DQB1	major histocompatibility complex, class II, DQ beta 1	ENST00000484729	Homo sapiens major histocompatibility complex, class II, DQ beta 1 (HLA-DQB1), transcript variant 2, mRNA [NM_001243961]	NM_001243961	-1.76452402915092	9.49875889628763	-6.9269783189682	4.95378622912156e-10	3.45762245303869e-09	12.297792209152
8651	30899	A_23_P311875	NM_006725	NM_006725	NM_006725	Hs.744366	923	CD6	CD6 molecule	ENST00000344931	Homo sapiens CD6 molecule (CD6), transcript variant 1, mRNA [NM_006725]	NM_006725	-1.76375967307692	11.1871593229167	-12.4890144038504	8.28797772879631e-22	6.25772566618022e-20	39.1167629807495
21886	45622	A_33_P3243439	NM_019858	NM_019858	NM_019858	Hs.631654	27239	GPR162	G protein-coupled receptor 162	ENST00000311268	Homo sapiens G protein-coupled receptor 162 (GPR162), transcript variant A-2, mRNA [NM_019858]	NM_019858	-1.75928000174825	9.39647194791667	-10.1431147740914	7.57777537072727e-17	1.77073437729223e-15	27.7997602679207
15722	38146	A_24_P226069	NM_031950	NM_031950	NM_031950	Hs.98785	83888	FGFBP2	fibroblast growth factor binding protein 2	ENST00000259989	Homo sapiens fibroblast growth factor binding protein 2 (FGFBP2), mRNA [NM_031950]	NM_031950	-1.74842656468531	8.88068484375	-9.33463870924618	4.10975349890999e-15	6.81930960623979e-14	23.8463579668463
26040	51554	A_33_P3336686	NM_004669	NM_004669	NM_004669	Hs.64746	9022	CLIC3	chloride intracellular channel 3	NA	Homo sapiens chloride intracellular channel 3 (CLIC3), mRNA [NM_004669]	NM_004669	-1.7458177534965	9.89438501041667	-10.7473629794528	3.86902829727456e-18	1.22764505236221e-16	30.7463945425928
18697	41496	A_24_P943393	NM_001620	NM_001620	NM_001620	Hs.502756	79026	AHNAK	AHNAK nucleoprotein	ENST00000378024	Homo sapiens AHNAK nucleoprotein (AHNAK), transcript variant 1, mRNA [NM_001620]	NM_001620	-1.73432315734266	11.7558997708333	-11.977897863978	9.64657692854776e-21	5.51293877065735e-19	36.6852196788853
20559	43726	A_33_P3214948	NM_014767	NM_014767	NM_014767	Hs.523009	9806	SPOCK2	sparc/osteonectin, cwcv and kazal-like domains proteoglycan (testican) 2	ENST00000373109	Homo sapiens sparc/osteonectin, cwcv and kazal-like domains proteoglycan (testican) 2 (SPOCK2), transcript variant 2, mRNA [NM_014767]	NM_014767	-1.72984658916084	12.39300653125	-12.0535464398605	6.6983138030344e-21	3.95927759877645e-19	37.0465931313064
28082	54508	A_33_P3383912	NM_022555	NM_022555	NM_022555	Hs.696211	3125	HLA-DRB3	major histocompatibility complex, class II, DR beta 3	ENST00000412634	Homo sapiens major histocompatibility complex, class II, DR beta 3 (HLA-DRB3), mRNA [NM_022555]	NM_022555	-1.72736438636364	12.1108738229167	-11.9130140269478	1.31950090102264e-20	7.29888626747498e-19	36.3748774408706
2739	24982	A_23_P100730	NM_003726	NM_003726	NM_003726	Hs.316931	8631	SKAP1	src kinase associated phosphoprotein 1	ENST00000579476	Homo sapiens src kinase associated phosphoprotein 1 (SKAP1), transcript variant 1, mRNA [NM_003726]	NM_003726	-1.71798893009874	11.1516070549587	-11.7494514888452	2.91081820311541e-20	1.51304037653396e-18	35.590991395915
29790	56939	A_33_P3424217	NM_001243962	NM_001243962	NM_001243962	Hs.409934	3119	HLA-DQB1	major histocompatibility complex, class II, DQ beta 1	ENST00000399670	Homo sapiens major histocompatibility complex, class II, DQ beta 1 (HLA-DQB1), transcript variant 3, mRNA [NM_001243962]	NM_001243962	-1.71569807692308	9.18781695833333	-8.59248648044844	1.59423811653132e-13	1.99405067441354e-12	20.2282901184988
15018	37371	A_24_P153568	NM_001039396	NM_001039396	NM_001039396	Hs.744920	219972	MPEG1	macrophage expressed 1	ENST00000361050	Homo sapiens macrophage expressed 1 (MPEG1), mRNA [NM_001039396]	NM_001039396	-1.69900797377622	11.33882628125	-10.6637233965792	5.83494747122946e-18	1.78746386897525e-16	30.3393718652151
3930	26175	A_23_P124642	NM_005739	NM_005739	NM_005739	Hs.591127	10125	RASGRP1	RAS guanyl releasing protein 1 (calcium and DAG-regulated)	ENST00000539159	Homo sapiens RAS guanyl releasing protein 1 (calcium and DAG-regulated) (RASGRP1), transcript variant 1, mRNA [NM_005739]	NM_005739	-1.69595399947663	10.0073927591367	-12.2323593081972	2.834026981218e-21	1.88724303178448e-19	37.8987693503031
2879	25123	A_23_P103361	NM_005356	NM_005356	NM_005356	Hs.470627	3932	LCK	LCK proto-oncogene, Src family tyrosine kinase	ENST00000469765	Homo sapiens LCK proto-oncogene, Src family tyrosine kinase (LCK), transcript variant 2, mRNA [NM_005356]	NM_005356	-1.69325732654931	11.3151459930227	-11.9594141429493	1.05465551709201e-20	5.96139708677579e-19	36.5968477715271
11594	33889	A_23_P45099	NM_002125	NM_002125	NM_002125	Hs.534322	3127	HLA-DRB5	major histocompatibility complex, class II, DR beta 5	ENST00000374975	Homo sapiens major histocompatibility complex, class II, DR beta 5 (HLA-DRB5), mRNA [NM_002125]	NM_002125	-1.68718266433567	12.3672392916667	-10.1368572303766	7.81537378887758e-17	1.8221388385909e-15	27.7691848988391
23306	47565	A_33_P3273884	NM_002122	NM_002122	NM_002122	Hs.387679	3117	HLA-DQA1	major histocompatibility complex, class II, DQ alpha 1	ENST00000477036	Homo sapiens major histocompatibility complex, class II, DQ alpha 1 (HLA-DQA1), mRNA [NM_002122]	NM_002122	-1.6772021451049	9.48545867708333	-6.18477478683571	1.52855074365909e-08	8.25944396260298e-08	8.93243833336266
7674	29916	A_23_P250302	NM_001837	NM_001837	NM_001837	Hs.506190	1232	CCR3	chemokine (C-C motif) receptor 3	ENST00000357422	Homo sapiens chemokine (C-C motif) receptor 3 (CCR3), transcript variant 1, mRNA [NM_001837]	NM_001837	-1.67288563811189	8.93242436458333	-9.42699549150716	2.60415774151191e-15	4.49956698410899e-14	24.2978821357075
3408	25651	A_23_P114057	NM_017789	NM_017789	NM_017789	Hs.516220	54910	SEMA4C	sema domain, immunoglobulin domain (Ig), transmembrane domain (TM) and short cytoplasmic domain, (semaphorin) 4C	ENST00000467747	Homo sapiens sema domain, immunoglobulin domain (Ig), transmembrane domain (TM) and short cytoplasmic domain, (semaphorin) 4C (SEMA4C), mRNA [NM_017789]	NM_017789	-1.67278494084722	9.72749968171829	-15.5703279472332	5.64026030590665e-28	3.41855636890589e-25	53.1696808347589
20948	44263	A_33_P3223056	NM_030957	NM_030957	NM_030957	Hs.657508	81794	ADAMTS10	ADAM metallopeptidase with thrombospondin type 1 motif, 10	ENST00000270328	Homo sapiens ADAM metallopeptidase with thrombospondin type 1 motif, 10 (ADAMTS10), transcript variant 1, mRNA [NM_030957]	NM_030957	-1.6649551013986	8.11993352083333	-15.579911074739	5.40615527392146e-28	3.35527620920661e-25	53.2115717900556
9361	31622	A_23_P343398	NM_001838	NM_001838	NM_001838	Hs.370036	1236	CCR7	chemokine (C-C motif) receptor 7	ENST00000246657	Homo sapiens chemokine (C-C motif) receptor 7 (CCR7), mRNA [NM_001838]	NM_001838	-1.66355465734265	12.9828478333333	-8.95723159087074	2.64729202706402e-14	3.801516250988e-13	22.0034960457849
7665	29907	A_23_P250212	NM_001080826	NM_001080826	NM_001080826	Hs.657673	157285	SGK223	homolog of rat pragma of Rnd2	ENST00000615670	Homo sapiens homolog of rat pragma of Rnd2 (SGK223), mRNA [NM_001080826]	NM_001080826	-1.65994143356643	10.211642375	-13.5885781555967	4.60836784637119e-24	6.74560712304673e-22	44.2587802882709
6617	28861	A_23_P202520	NM_001003408	NM_001003408	NM_001003408	Hs.438236	3983	ABLIM1	actin binding LIM protein 1	ENST00000369252	Homo sapiens actin binding LIM protein 1 (ABLIM1), transcript variant 3, mRNA [NM_001003408]	NM_001003408	-1.65917506293706	11.2945744166667	-13.2706611626122	2.04066146528124e-23	2.48336496433754e-21	42.78547506883
26353	520	A_19_P00322762	ENST00000598190	NA	AK307375	Hs.369632	55769	ZNF83	zinc finger protein 83	ENST00000598190	zinc finger protein 83 [Source:HGNC Symbol;Acc:HGNC:13158] [ENST00000598190]	ENST00000598190	-1.64369566665072	13.6808376362953	-5.19876417933565	1.13565863699823e-06	4.60315554118719e-06	4.73061873293571
19411	42315	A_32_P206479	NM_178457	NM_178457	NM_178457	Hs.473204	128611	ZNF831	zinc finger protein 831	ENST00000371030	Homo sapiens zinc finger protein 831 (ZNF831), mRNA [NM_178457]	NM_178457	-1.63920193706293	8.49386320833333	-13.2440841191113	2.31212815854406e-23	2.7490406519517e-21	42.6617992961381
25490	50719	A_33_P3323722	NM_001282431	NM_001282431	NM_001282431	Hs.730678	10123	ARL4C	ADP-ribosylation factor-like 4C	ENST00000390645	Homo sapiens ADP-ribosylation factor-like 4C (ARL4C), transcript variant 1, mRNA [NM_001282431]	NM_001282431	-1.63511291783216	11.1363985729167	-11.7079750120837	3.55874919566972e-20	1.8163668592109e-18	35.3918671159789
4820	27063	A_23_P141505	NM_182906	NM_182906	NM_182906	Hs.54403	10462	CLEC10A	C-type lectin domain family 10, member A	ENST00000571664	Homo sapiens C-type lectin domain family 10, member A (CLEC10A), transcript variant 1, mRNA [NM_182906]	NM_182906	-1.62057945644801	8.03274917356297	-14.3239670502844	1.54126951477834e-25	3.82629404660812e-23	47.6218104262658
22554	46540	A_33_P3257993	NM_017831	NM_017831	NM_017831	Hs.633703	54941	RNF125	ring finger protein 125, E3 ubiquitin protein ligase	ENST00000217740	Homo sapiens ring finger protein 125, E3 ubiquitin protein ligase (RNF125), mRNA [NM_017831]	NM_017831	-1.62004619580419	9.163597	-14.686292519302	2.95817750245081e-26	9.0889271540647e-24	49.2547449170097
19122	41989	A_32_P158966	NM_016523	NM_016523	NM_016523	Hs.183125	51348	KLRF1	killer cell lectin-like receptor subfamily F, member 1	ENST00000616259	Homo sapiens killer cell lectin-like receptor subfamily F, member 1 (KLRF1), transcript variant 1, mRNA [NM_016523]	NM_016523	-1.61971623076923	7.94137304166667	-11.6538463415595	4.62693856125617e-20	2.31212813901613e-18	35.1317968868688
24389	49166	A_33_P3298990	NM_014207	NM_014207	NM_014207	Hs.58685	921	CD5	CD5 molecule	ENST00000347785	Homo sapiens CD5 molecule (CD5), mRNA [NM_014207]	NM_014207	-1.61556680419581	10.5081992083333	-11.1561245326823	5.22299097015204e-19	2.03617909278591e-17	32.7303484598907
2893	25137	A_23_P103601	NM_020379	NM_020379	NM_020379	Hs.197043	57134	MAN1C1	mannosidase, alpha, class 1C, member 1	ENST00000263979	Homo sapiens mannosidase, alpha, class 1C, member 1 (MAN1C1), transcript variant 1, mRNA [NM_020379]	NM_020379	-1.60572945113255	9.59539245801527	-13.4624525558711	8.3049837675485e-24	1.12541596626448e-21	43.6756458966709
5316	27561	A_23_P151046	NM_002259	NM_002259	NM_002259	Hs.512576	3821	KLRC1	killer cell lectin-like receptor subfamily C, member 1	ENST00000544822	Homo sapiens killer cell lectin-like receptor subfamily C, member 1 (KLRC1), transcript variant 1, mRNA [NM_002259]	NM_002259	-1.60501755213556	8.30334255583812	-9.93721218353941	2.09380954781595e-16	4.48723051711496e-15	26.7932866996024
18350	41098	A_24_P852756	NM_020056	NM_020056	NM_020056	Hs.591798	3118	HLA-DQA2	major histocompatibility complex, class II, DQ alpha 2	ENST00000546801	Homo sapiens major histocompatibility complex, class II, DQ alpha 2 (HLA-DQA2), mRNA [NM_020056]	NM_020056	-1.59807546503497	9.3906209375	-7.46467523411613	3.84514290128438e-11	3.20156894318908e-10	14.813773396579
5342	27587	A_23_P15146	NM_001012631	NM_001012631	NM_001012631	Hs.943	9235	IL32	interleukin 32	ENST00000529550	Homo sapiens interleukin 32 (IL32), transcript variant 1, mRNA [NM_001012631]	NM_001012631	-1.59480443370149	11.787674009738	-10.5666565798783	9.40365820619057e-18	2.73490460594663e-16	29.8666149710204
15185	37555	A_24_P169234	NM_001079	NM_001079	NM_001079	Hs.234569	7535	ZAP70	zeta-chain (TCR) associated protein kinase 70kDa	ENST00000451498	Homo sapiens zeta-chain (TCR) associated protein kinase 70kDa (ZAP70), transcript variant 1, mRNA [NM_001079]	NM_001079	-1.5867174458042	9.60789467708333	-12.1935446129157	3.41496764183093e-21	2.21701413935769e-19	37.7140334245167
12989	35287	A_23_P70095	NM_001025158	NM_001025158	NM_001025158	Hs.436568	972	CD74	CD74 molecule, major histocompatibility complex, class II invariant chain	ENST00000523813	Homo sapiens CD74 molecule, major histocompatibility complex, class II invariant chain (CD74), transcript variant 3, mRNA [NM_001025158]	NM_001025158	-1.58217022377623	10.1925696666667	-13.4205549152433	1.01036969635583e-23	1.34565632692336e-21	43.4815357515154
4823	27066	A_23_P141555	NM_013351	NM_013351	NM_013351	Hs.272409	30009	TBX21	T-box 21	ENST00000177694	Homo sapiens T-box 21 (TBX21), mRNA [NM_013351]	NM_013351	-1.57755953172842	10.1007477805639	-8.83257370537877	4.89321903535939e-14	6.70995904132888e-13	21.3959785602169
5740	27982	A_23_P159237	NM_005293	NM_005293	NM_005293	Hs.188859	2843	GPR20	G protein-coupled receptor 20	ENST00000377741	Homo sapiens G protein-coupled receptor 20 (GPR20), mRNA [NM_005293]	NM_005293	-1.57172217815597	7.58083033566721	-11.6903375920436	3.87642364307778e-20	1.96236832776492e-18	35.3071503980632
7814	30057	A_23_P253200	NM_002948	NM_002948	NM_002948	Hs.381219	6138	RPL15	ribosomal protein L15	ENST00000413699	Homo sapiens ribosomal protein L15 (RPL15), transcript variant 1, mRNA [NM_002948]	NM_002948	-1.56798981993007	10.4549213645833	-14.1534464018048	3.36986514963109e-25	6.97157702155679e-23	46.8477391725364
16295	38779	A_24_P288836	NR_001435	NR_001435	NR_001435	Hs.665450	3116	HLA-DPB2	major histocompatibility complex, class II, DP beta 2 (pseudogene)	ENST00000461425	Homo sapiens major histocompatibility complex, class II, DP beta 2 (pseudogene) (HLA-DPB2), non-coding RNA [NR_001435]	NR_001435	-1.56279408391608	9.66647091666667	-12.623271985287	4.36739419738039e-22	3.52940043575803e-20	39.751374505886
27555	53730	A_33_P3372074	NM_001031803	NM_001031803	NM_001031803	Hs.514477	3993	LLGL2	lethal giant larvae homolog 2 (Drosophila)	ENST00000578638	Homo sapiens lethal giant larvae homolog 2 (Drosophila) (LLGL2), transcript variant 3, mRNA [NM_001031803]	NM_001031803	-1.56004962587413	10.2979128125	-12.2308503829804	2.85463821426758e-21	1.89689792430731e-19	37.8915902972859
5830	28072	A_23_P161076	NM_001767	NM_001767	NM_001767	Hs.523500	914	CD2	CD2 molecule	ENST00000369478	Homo sapiens CD2 molecule (CD2), mRNA [NM_001767]	NM_001767	-1.55842894867514	12.4442069367721	-9.89498407740523	2.57932953420993e-16	5.41870188057577e-15	26.5867894478396
6453	28698	A_23_P19510	NM_001198858	NM_001198858	NM_001198858	Hs.731563	3120	HLA-DQB2	major histocompatibility complex, class II, DQ beta 2	ENST00000416131	Homo sapiens major histocompatibility complex, class II, DQ beta 2 (HLA-DQB2), transcript variant 2, mRNA [NM_001198858]	NM_001198858	-1.55703423776223	8.87691925	-10.5229286746212	1.16607155080014e-17	3.29859000587329e-16	29.6535128373348
4638	26881	A_23_P138125	NM_005449	NM_005449	NM_005449	Hs.744273	9214	FAIM3	Fas apoptotic inhibitory molecule 3	ENST00000463473	Homo sapiens Fas apoptotic inhibitory molecule 3 (FAIM3), transcript variant 1, mRNA [NM_005449]	NM_005449	-1.55229355578964	9.44727636344466	-12.8567105849996	1.43982806606295e-22	1.34987143643703e-20	40.8504909574005
27972	54352	A_33_P3381751	NM_003253	NM_003253	NM_003253	Hs.517228	7074	TIAM1	T-cell lymphoma invasion and metastasis 1	ENST00000541036	Homo sapiens T-cell lymphoma invasion and metastasis 1 (TIAM1), mRNA [NM_003253]	NM_003253	-1.54842800174825	9.36221669791667	-12.7704929545608	2.16780738454714e-22	1.90570534723135e-20	40.4451936852303
7251	29493	A_23_P21495	NM_003890	NM_003890	NM_003890	Hs.111732	8857	FCGBP	Fc fragment of IgG binding protein	ENST00000616721	Homo sapiens Fc fragment of IgG binding protein (FCGBP), mRNA [NM_003890]	NM_003890	-1.53954788286713	7.68335190625	-12.3029822499129	2.0193450355257e-21	1.40818685713334e-19	38.2345389186423
19154	42023	A_32_P163247	NM_001768	NM_001768	NM_001768	Hs.85258	925	CD8A	CD8a molecule	ENST00000409511	Homo sapiens CD8a molecule (CD8A), transcript variant 1, mRNA [NM_001768]	NM_001768	-1.53656073776224	11.2822286875	-7.57470234580221	2.26601916339784e-11	1.95820402892124e-10	15.3349364985426
13281	35581	A_23_P76078	NM_016584	NM_016584	NM_016584	Hs.98309	51561	IL23A	interleukin 23, alpha subunit p19	ENST00000228534	Homo sapiens interleukin 23, alpha subunit p19 (IL23A), mRNA [NM_016584]	NM_016584	-1.536306493007	8.0198953125	-11.4059683357689	1.54372680232811e-19	6.90272768441585e-18	33.9379922939813
23670	48125	A_33_P3282556	NM_024600	NM_024600	NM_024600	Hs.459652	79652	TMEM204	transmembrane protein 204	ENST00000566264	Homo sapiens transmembrane protein 204 (TMEM204), transcript variant 1, mRNA [NM_024600]	NM_024600	-1.53541321153846	9.43222565625	-12.2572907040106	2.51431002731206e-21	1.70358228750104e-19	38.0173557984488
29002	55803	A_33_P3405754	ENST00000378223	NA	BC050721	Hs.509017	9731	CEP104	centrosomal protein 104kDa	ENST00000378223	centrosomal protein 104kDa [Source:HGNC Symbol;Acc:HGNC:24866] [ENST00000378223]	ENST00000378223	-1.53383961538462	12.0347027916667	-5.40747195008221	4.69446840107927e-07	2.02584819110404e-06	5.58911376385699
17114	39677	A_24_P370472	NM_021983	NM_021983	NM_021983	Hs.696211	3126	HLA-DRB4	major histocompatibility complex, class II, DR beta 4	ENST00000618157	Homo sapiens major histocompatibility complex, class II, DR beta 4 (HLA-DRB4), mRNA [NM_021983]	NM_021983	-1.53337693006993	11.345162625	-8.05298902277763	2.23424313237254e-12	2.26800892652223e-11	17.6203704558427
10093	32374	A_23_P37375	NM_004755	NM_004755	NM_004755	Hs.510225	9252	RPS6KA5	ribosomal protein S6 kinase, 90kDa, polypeptide 5	ENST00000261991	Homo sapiens ribosomal protein S6 kinase, 90kDa, polypeptide 5 (RPS6KA5), transcript variant 1, mRNA [NM_004755]	NM_004755	-1.53326835839161	9.99684840625	-14.5065011480986	6.69698198024737e-26	1.8391216354959e-23	48.446483721515
11079	33365	A_23_P416747	NM_000733	NM_000733	NM_000733	Hs.3003	916	CD3E	CD3e molecule, epsilon (CD3-TCR complex)	ENST00000531913	Homo sapiens CD3e molecule, epsilon (CD3-TCR complex) (CD3E), mRNA [NM_000733]	NM_000733	-1.52846217132867	8.86319789583333	-13.7682725360226	1.99736808716321e-24	3.40562233411257e-22	45.0864340446563
23799	48318	A_33_P3285734	NM_001284217	NM_001284217	NM_001284217	Hs.196955	343413	FCRL6	Fc receptor-like 6	ENST00000392235	Homo sapiens Fc receptor-like 6 (FCRL6), transcript variant 2, mRNA [NM_001284217]	NM_001284217	-1.52778681818182	7.743471875	-10.1164822976808	8.64191808114513e-17	1.99684290315782e-15	27.6696236416908
27318	53392	A_33_P3366336	NM_001024401	NM_001024401	NM_001024401	Hs.97837	388228	SBK1	SH3 domain binding kinase 1	ENST00000341901	Homo sapiens SH3 domain binding kinase 1 (SBK1), mRNA [NM_001024401]	NM_001024401	-1.52613466958042	8.92815005208333	-11.1776749703857	4.70098417337991e-19	1.86072628658578e-17	32.8346755286251
14172	36473	A_23_P93524	NM_001017373	NM_001017373	NM_001017373	Hs.440508	154075	SAMD3	sterile alpha motif domain containing 3	ENST00000437477	Homo sapiens sterile alpha motif domain containing 3 (SAMD3), transcript variant 1, mRNA [NM_001017373]	NM_001017373	-1.52563441433567	8.92254948958333	-10.2424628990039	4.64228760175524e-17	1.14423724271381e-15	28.2850642479398
2791	25034	A_23_P101683	NM_001828	NM_001828	NM_001828	Hs.889	1178	CLC	Charcot-Leyden crystal galectin	ENST00000221804	Homo sapiens Charcot-Leyden crystal galectin (CLC), mRNA [NM_001828]	NM_001828	-1.52525210213435	10.9210739996438	-5.93725558602358	4.64538998927745e-08	2.34019061927367e-07	7.84498976019758
11547	33841	A_23_P44155	NM_198196	NM_198196	NM_198196	Hs.142023	10225	CD96	CD96 molecule	ENST00000283285	Homo sapiens CD96 molecule (CD96), transcript variant 1, mRNA [NM_198196]	NM_198196	-1.52500408391608	9.03882708333333	-12.6460472563908	3.91832670238355e-22	3.19143081964216e-20	39.8588520419497
6028	28270	A_23_P165061	NM_198969	NM_198969	NM_198969	Hs.515053	166	AES	amino-terminal enhancer of split	ENST00000592414	Homo sapiens amino-terminal enhancer of split (AES), transcript variant 1, mRNA [NM_198969]	NM_198969	-1.52130950763517	12.4075288598604	-12.7207456086432	2.74604643403696e-22	2.34752928212217e-20	40.210991137784
7919	30162	A_23_P25566	NM_004951	NM_004951	NM_004951	Hs.784	1880	GPR183	G protein-coupled receptor 183	ENST00000376414	Homo sapiens G protein-coupled receptor 183 (GPR183), mRNA [NM_004951]	NM_004951	-1.52086279370629	9.22090927083333	-13.2688961423223	2.0576530690247e-23	2.48951812136834e-21	42.777263993504
12037	34331	A_23_P51231	NM_001031680	NM_001031680	NM_001031680	Hs.170019	864	RUNX3	runt-related transcription factor 3	ENST00000308873	Homo sapiens runt-related transcription factor 3 (RUNX3), transcript variant 1, mRNA [NM_001031680]	NM_001031680	-1.52026879895105	10.7250978645833	-11.2522546699335	3.26610694668119e-19	1.33712177796056e-17	33.1954919641007
12110	34404	A_23_P52986	NM_152718	NM_152718	NM_152718	Hs.60640	220001	VWCE	von Willebrand factor C and EGF domains	ENST00000335613	Homo sapiens von Willebrand factor C and EGF domains (VWCE), mRNA [NM_152718]	NM_152718	-1.51650828846154	10.9573342395833	-5.61089214555869	1.95354880847543e-07	8.9242641873413e-07	6.44290877164786
5519	27763	A_23_P154605	NM_018837	NM_018837	NM_018837	Hs.162016	55959	SULF2	sulfatase 2	ENST00000467815	Homo sapiens sulfatase 2 (SULF2), transcript variant 1, mRNA [NM_018837]	NM_018837	-1.51193796143128	11.5648532233938	-7.29102977519371	8.82537474096551e-11	6.93339313826941e-10	13.9953459077315
4455	26701	A_23_P134347	NM_019029	NM_019029	NM_019029	Hs.233389	54504	CPVL	carboxypeptidase, vitellogenic-like	ENST00000612187	Homo sapiens carboxypeptidase, vitellogenic-like (CPVL), transcript variant 2, mRNA [NM_019029]	NM_019029	-1.51066449865091	9.56609576059029	-7.72591385333218	1.09262779752794e-11	9.95783430628107e-11	16.0541726445326
13753	36052	A_23_P85453	NM_016382	NM_016382	NM_016382	Hs.157872	51744	CD244	CD244 molecule, natural killer cell receptor 2B4	ENST00000368034	Homo sapiens CD244 molecule, natural killer cell receptor 2B4 (CD244), transcript variant 1, mRNA [NM_016382]	NM_016382	-1.50689724825175	8.94937664583333	-12.5758025084301	5.47655582713104e-22	4.35765334429565e-20	39.5271978668408
6578	28822	A_23_P201731	NM_004619	NM_004619	NM_004619	Hs.523930	7188	TRAF5	TNF receptor-associated factor 5	ENST00000336184	Homo sapiens TNF receptor-associated factor 5 (TRAF5), transcript variant 1, mRNA [NM_004619]	NM_004619	-1.4988522027972	9.13257695833333	-11.4125732225641	1.49486472395953e-19	6.71326224513923e-18	33.9698601430625
26015	51514	A_33_P3336113	NM_145719	NM_145719	NM_145719	Hs.632121	220359	TIGD3	tigger transposable element derived 3	ENST00000309880	Homo sapiens tigger transposable element derived 3 (TIGD3), mRNA [NM_145719]	NM_145719	-1.4945329055944	7.91515077083333	-10.6139809713137	7.45118207849201e-18	2.22760194855264e-16	30.097155561178
8154	30396	A_23_P26386	NM_016140	NM_016140	NM_016140	Hs.534458	51673	TPPP3	tubulin polymerization-promoting protein family member 3	ENST00000562206	Homo sapiens tubulin polymerization-promoting protein family member 3 (TPPP3), transcript variant 1, mRNA [NM_016140]	NM_016140	-1.49366001573427	7.20190686458333	-15.5668217552599	5.72843939105137e-28	3.41855636890589e-25	53.1543511698891
27003	52929	A_33_P3359223	NM_001256699	NM_001256699	NM_001256699	Hs.372640	441476	C9orf173	chromosome 9 open reading frame 173	ENST00000620716	Homo sapiens chromosome 9 open reading frame 173 (C9orf173), transcript variant 1, mRNA [NM_001256699]	NM_001256699	-1.48740565734265	13.6436102916667	-5.46747759117201	3.63033597084436e-07	1.59304272855942e-06	5.83927240322433
1455	16207	A_22_P00007019	NR_126467	NR_126467	NR_126467	Hs.633621	102724826	ZNF337-AS1	ZNF337 antisense RNA 1	NA	Homo sapiens ZNF337 antisense RNA 1 (ZNF337-AS1), transcript variant 3, long non-coding RNA [NR_126467]	NR_126467	-1.48311240307872	15.0822983592498	-4.50352828617747	1.88656352714724e-05	6.33934373301928e-05	2.01507656515737
12007	34301	A_23_P50678	NM_139355	NM_139355	NM_139355	Hs.631845	4145	MATK	megakaryocyte-associated tyrosine kinase	ENST00000612526	Homo sapiens megakaryocyte-associated tyrosine kinase (MATK), transcript variant 1, mRNA [NM_139355]	NM_139355	-1.48149954370629	8.64207901041667	-14.5200364755667	6.29658809631567e-26	1.76032181806187e-23	48.5074719116906
7870	30113	A_23_P254507	NM_139211	NM_139211	NM_139211	Hs.619396	84525	HOPX	HOP homeobox	ENST00000508121	Homo sapiens HOP homeobox (HOPX), transcript variant 2, mRNA [NM_139211]	NM_139211	-1.48100601048951	9.13172402083333	-10.2977351638873	3.53501577292059e-17	8.9403919694598e-16	28.5549489882304
20881	44172	A_33_P3221748	NM_001031680	NM_001031680	NM_001031680	Hs.170019	864	RUNX3	runt-related transcription factor 3	ENST00000338888	Homo sapiens runt-related transcription factor 3 (RUNX3), transcript variant 1, mRNA [NM_001031680]	NM_001031680	-1.48079160839161	13.1459525	-10.5197722355187	1.18432409487063e-17	3.34108593745686e-16	29.6381274038407
5174	27417	A_23_P148047	NM_000958	NM_000958	NM_000958	Hs.199248	5734	PTGER4	prostaglandin E receptor 4 (subtype EP4)	ENST00000302472	Homo sapiens prostaglandin E receptor 4 (subtype EP4) (PTGER4), mRNA [NM_000958]	NM_000958	-1.47924194829438	9.79186246637581	-11.3658304504025	1.87709479984087e-19	8.1811805939132e-18	33.7442657183336
24357	49118	A_33_P3298159	NM_000954	NM_000954	NM_000954	Hs.446429	5730	PTGDS	prostaglandin D2 synthase 21kDa (brain)	ENST00000444903	Homo sapiens prostaglandin D2 synthase 21kDa (brain) (PTGDS), mRNA [NM_000954]	NM_000954	-1.47845295804196	10.3272392083333	-6.45770027178044	4.39912116041276e-09	2.61670553670556e-08	10.1530568925115
19083	41945	A_32_P15320	NM_001402	NM_001402	NM_001402	Hs.535192	1915	EEF1A1	eukaryotic translation elongation factor 1 alpha 1	ENST00000415278	Homo sapiens eukaryotic translation elongation factor 1 alpha 1 (EEF1A1), mRNA [NM_001402]	NM_001402	-1.47771062762238	12.5087578854167	-10.4296365457633	1.84572300137804e-17	4.95471247221137e-16	29.1986193487608
19561	42497	A_32_P232559	NR_036502	NR_036502	NR_036502	Hs.13262	439949	PRKCQ-AS1	PRKCQ antisense RNA 1	ENST00000449648	Homo sapiens PRKCQ antisense RNA 1 (PRKCQ-AS1), transcript variant 1, long non-coding RNA [NR_036502]	NR_036502	-1.4741686048951	10.2067048125	-11.1084579893714	6.5934734667682e-19	2.50439006879744e-17	32.4994889467017
4756	26999	A_23_P140427	NM_016337	NM_016337	NM_016337	Hs.125867	51466	EVL	Enah/Vasp-like	ENST00000554045	Homo sapiens Enah/Vasp-like (EVL), mRNA [NM_016337]	NM_016337	-1.47083060815871	12.512318625113	-11.8558374388411	1.73946162629887e-20	9.38764751083591e-19	36.1011049504487
7426	29668	A_23_P218058	NM_013431	NM_013431	NM_013431	Hs.721094	8302	KLRC4	killer cell lectin-like receptor subfamily C, member 4	ENST00000309384	Homo sapiens killer cell lectin-like receptor subfamily C, member 4 (KLRC4), mRNA [NM_013431]	NM_013431	-1.46838097727273	8.35564430208333	-11.1006406157418	6.8504055853291e-19	2.58301076699797e-17	32.4616143790459
4332	26577	A_23_P132139	NM_001286462	NM_001286462	NM_001286462	Hs.236572	54058	C21orf58	chromosome 21 open reading frame 58	ENST00000417060	Homo sapiens chromosome 21 open reading frame 58 (C21orf58), transcript variant 2, mRNA [NM_001286462]	NM_001286462	-1.46207299555593	14.0560659781346	-4.64486668642555	1.08468828882091e-05	3.77905545960372e-05	2.54772747765045
4717	26960	A_23_P139704	NM_001946	NM_001946	NM_001946	Hs.298654	1848	DUSP6	dual specificity phosphatase 6	ENST00000279488	Homo sapiens dual specificity phosphatase 6 (DUSP6), transcript variant 1, mRNA [NM_001946]	NM_001946	-1.46178584932641	11.8573780413376	-11.0303350818859	9.66273065623206e-19	3.5111692941943e-17	32.1208247918035
3583	25828	A_23_P117662	NM_002112	NM_002112	NM_002112	Hs.1481	3067	HDC	histidine decarboxylase	ENST00000267845	Homo sapiens histidine decarboxylase (HDC), mRNA [NM_002112]	NM_002112	-1.45715616004402	8.4848398042734	-5.09045826310162	1.78396107573765e-06	6.99341587952132e-06	4.29251315798497
18760	41559	A_24_P97374	NM_005442	NM_005442	NM_005442	Hs.591663	8320	EOMES	eomesodermin	ENST00000449599	Homo sapiens eomesodermin (EOMES), transcript variant 2, mRNA [NM_005442]	NM_005442	-1.45664584965035	8.18548147916667	-10.6353066873292	6.70955562616949e-18	2.03330986514933e-16	30.2010125264135
9629	31898	A_23_P354151	NM_005546	NM_005546	NM_005546	Hs.558348	3702	ITK	IL2-inducible T-cell kinase	ENST00000519402	Homo sapiens IL2-inducible T-cell kinase (ITK), mRNA [NM_005546]	NM_005546	-1.45261998951049	8.90855614583333	-12.0033316965667	8.5327870820537e-21	4.94010165541587e-19	36.8067725333822
27848	54197	A_33_P3379456	NM_001282687	NM_001282687	NM_001282687	Hs.515951	26751	SH3YL1	SH3 and SYLF domain containing 1	ENST00000356150	Homo sapiens SH3 and SYLF domain containing 1 (SH3YL1), transcript variant 4, mRNA [NM_001282687]	NM_001282687	-1.45159045629371	8.45992132291667	-10.4640985531464	1.55767015117016e-17	4.26257673113865e-16	29.3666941926873
22543	46526	A_33_P3257714	NM_001025	NM_001025	NM_001025	Hs.527193	6228	RPS23	ribosomal protein S23	ENST00000296674	Homo sapiens ribosomal protein S23 (RPS23), mRNA [NM_001025]	NM_001025	-1.45134111538461	9.60873760416667	-9.78042035393787	4.54229030800588e-16	9.07055037567815e-15	26.0264810787998
26062	51585	A_33_P3337259	NR_033266	NR_033266	NR_033266	Hs.572592	375690	WASH5P	WAS protein family homolog 5 pseudogene	ENST00000606728	Homo sapiens WAS protein family homolog 5 pseudogene (WASH5P), non-coding RNA [NR_033266]	NR_033266	-1.44712948426573	11.66715928125	-4.45538628814104	2.27288454837654e-05	7.55323980565655e-05	1.83607534026746
9718	31988	A_23_P357717	NM_021966	NM_021966	NM_021966	Hs.2484	8115	TCL1A	T-cell leukemia/lymphoma 1A	ENST00000556450	Homo sapiens T-cell leukemia/lymphoma 1A (TCL1A), transcript variant 1, mRNA [NM_021966]	NM_021966	-1.44195201748251	11.8264397291667	-5.79409972646308	8.76022537680845e-08	4.22713907468698e-07	7.22531253363738
28048	54460	A_33_P3383233	NM_001282213	NM_001282213	NM_001282213	Hs.525205	57447	NDRG2	NDRG family member 2	ENST00000397847	Homo sapiens NDRG family member 2 (NDRG2), transcript variant 11, mRNA [NM_001282213]	NM_001282213	-1.44167508741259	8.17948827083333	-17.5650066037687	1.06682757189761e-31	2.36469951508046e-28	61.6306465075111
16109	38576	A_24_P269814	NM_001001974	NM_001001974	NM_001001974	Hs.643512	59338	PLEKHA1	pleckstrin homology domain containing, family A (phosphoinositide binding specific) member 1	ENST00000368988	Homo sapiens pleckstrin homology domain containing, family A (phosphoinositide binding specific) member 1 (PLEKHA1), transcript variant 2, mRNA [NM_001001974]	NM_001001974	-1.44124654545455	7.93711016666667	-12.2495815563713	2.60910013372336e-21	1.74871696219662e-19	37.9806932692387
26454	52146	A_33_P3346826	NM_001012633	NM_001012633	NM_001012633	Hs.943	9235	IL32	interleukin 32	ENST00000528652	Homo sapiens interleukin 32 (IL32), transcript variant 4, mRNA [NM_001012633]	NM_001012633	-1.44069370804195	10.56384878125	-10.6190098037677	7.26921585085028e-18	2.18160837798439e-16	30.1216479206196
17750	40370	A_24_P50245	NM_006120	NM_006120	NM_006120	Hs.728759	3108	HLA-DMA	major histocompatibility complex, class II, DM alpha	ENST00000412394	Homo sapiens major histocompatibility complex, class II, DM alpha (HLA-DMA), mRNA [NM_006120]	NM_006120	-1.44039539510489	10.3565593541667	-12.8574390447928	1.43486338382282e-22	1.34929334929666e-20	40.8539120718717
17667	40267	A_24_P45476	NM_002995	NM_002995	NM_002995	Hs.546295	6375	XCL1	chemokine (C motif) ligand 1	ENST00000367818	Homo sapiens chemokine (C motif) ligand 1 (XCL1), mRNA [NM_002995]	NM_002995	-1.43863470104895	8.05643378125	-9.51180921968776	1.71267229972141e-15	3.05797737657968e-14	24.7126368506501
6742	28985	A_23_P204929	NM_016248	NM_016248	NM_016248	Hs.105105	11215	AKAP11	A kinase (PRKA) anchor protein 11	ENST00000025301	Homo sapiens A kinase (PRKA) anchor protein 11 (AKAP11), mRNA [NM_016248]	NM_016248	-1.42940366783217	8.63881072916667	-13.7488689582846	2.18568744071119e-24	3.50740527167566e-22	44.9972433709511
8142	30384	A_23_P26124	NM_134260	NM_134260	NM_134260	Hs.560343	6095	RORA	RAR-related orphan receptor A	ENST00000449337	Homo sapiens RAR-related orphan receptor A (RORA), transcript variant 2, mRNA [NM_134260]	NM_134260	-1.42906775	9.32410261458333	-11.1678485508183	4.93218153828102e-19	1.93496153597897e-17	32.7871088161223
18343	41090	A_24_P849801	NM_000983	NM_000983	NM_000983	Hs.515329	6146	RPL22	ribosomal protein L22	ENST00000234875	Homo sapiens ribosomal protein L22 (RPL22), mRNA [NM_000983]	NM_000983	-1.42760682867133	9.06020389583333	-13.2140613858832	2.66271729211566e-23	3.06034974107159e-21	42.5219956470901
1710	17720	A_22_P00009941	NM_001284514	NM_001284514	NM_001284514	Hs.371680	22806	IKZF3	IKAROS family zinc finger 3 (Aiolos)	ENST00000623724	Homo sapiens IKAROS family zinc finger 3 (Aiolos) (IKZF3), transcript variant 14, mRNA [NM_001284514]	NM_001284514	-1.42738364548159	12.0972123436984	-9.05672963410545	1.62061837640072e-14	2.41783795463784e-13	22.4888848768841
13711	36010	A_23_P8452	NM_001040167	NM_001040167	NM_001040167	Hs.159142	3955	LFNG	LFNG O-fucosylpeptide 3-beta-N-acetylglucosaminyltransferase	ENST00000614382	Homo sapiens LFNG O-fucosylpeptide 3-beta-N-acetylglucosaminyltransferase (LFNG), transcript variant 1, mRNA [NM_001040167]	NM_001040167	-1.42702905594405	11.9873227083333	-12.8623939674289	1.40154726808899e-22	1.32495709536229e-20	40.8771807429619
11112	33399	A_23_P418031	NM_001136265	NM_001136265	NM_001136265	Hs.466625	126917	IFFO2	intermediate filament family orphan 2	ENST00000455833	Homo sapiens intermediate filament family orphan 2 (IFFO2), mRNA [NM_001136265]	NM_001136265	-1.42637376923077	9.564133375	-13.2420579779813	2.33425558309266e-23	2.76475646009662e-21	42.6523674963401
10818	33103	A_23_P406385	NM_153350	NM_153350	NM_153350	Hs.513244	146330	FBXL16	F-box and leucine-rich repeat protein 16	ENST00000324361	Homo sapiens F-box and leucine-rich repeat protein 16 (FBXL16), mRNA [NM_153350]	NM_153350	-1.42622287237762	8.87932934375	-11.0939038768467	7.07985967694134e-19	2.65661675326292e-17	32.4289724268627
6772	29015	A_23_P205567	NM_006255	NM_006255	NM_006255	Hs.333907	5583	PRKCH	protein kinase C, eta	ENST00000556245	Homo sapiens protein kinase C, eta (PRKCH), mRNA [NM_006255]	NM_006255	-1.42430361538462	10.7117645416667	-9.64960129930425	8.66923588732162e-16	1.63440904043356e-14	25.3865945693774
6468	28713	A_23_P19673	NM_005627	NM_005627	NM_005627	Hs.510078	6446	SGK1	serum/glucocorticoid regulated kinase 1	ENST00000367857	Homo sapiens serum/glucocorticoid regulated kinase 1 (SGK1), transcript variant 1, mRNA [NM_005627]	NM_005627	-1.42424533741258	10.52782490625	-10.6998947838693	4.88485247565484e-18	1.52195524121005e-16	30.5154357375994
20904	44204	A_33_P3222139	NM_001005291	NM_001005291	NM_001005291	Hs.592123	6720	SREBF1	sterol regulatory element binding transcription factor 1	ENST00000578469	Homo sapiens sterol regulatory element binding transcription factor 1 (SREBF1), transcript variant 1, mRNA [NM_001005291]	NM_001005291	-1.42376550000001	12.5517770625	-4.74971456948368	7.15045296553855e-06	2.55666386019809e-05	2.94954132502522
14629	36945	A_24_P115932	NM_004778	NM_004778	NM_004778	Hs.299567	11251	PTGDR2	prostaglandin D2 receptor 2	ENST00000332539	Homo sapiens prostaglandin D2 receptor 2 (PTGDR2), mRNA [NM_004778]	NM_004778	-1.4233797027972	7.23761302083333	-11.1581754955088	5.17090467318229e-19	2.01840897884519e-17	32.7402785597079
23545	47932	A_33_P3279720	ENST00000612772	NA	NA	NA	10139	ARFRP1	ADP-ribosylation factor related protein 1	ENST00000612772	ADP-ribosylation factor related protein 1 [Source:HGNC Symbol;Acc:HGNC:662] [ENST00000612772]	ENST00000612772	-1.42127410664336	11.4926334895833	-3.94767307293598	0.000150676600733338	0.000436500772400761	0.0283126364951531
27385	53482	A_33_P3368014	NM_001040107	NM_001040107	NM_001040107	Hs.334637	84329	HVCN1	hydrogen voltage gated channel 1	ENST00000356742	Homo sapiens hydrogen voltage gated channel 1 (HVCN1), transcript variant 1, mRNA [NM_001040107]	NM_001040107	-1.41865187412587	9.51628925	-11.8763425507533	1.57530272746613e-20	8.59135223879245e-19	36.1993187645293
17836	40470	A_24_P56270	NM_006482	NM_006482	NM_006482	Hs.173135	8445	DYRK2	dual-specificity tyrosine-(Y)-phosphorylation regulated kinase 2	ENST00000344096	Homo sapiens dual-specificity tyrosine-(Y)-phosphorylation regulated kinase 2 (DYRK2), transcript variant 2, mRNA [NM_006482]	NM_006482	-1.41799792832168	8.42953330208333	-13.754995562734	2.12437366377897e-24	3.50657252842495e-22	45.0254097191508
24581	49426	A_33_P3303355	ENST00000605784	NA	NA	NA	644353	ZCCHC18	zinc finger, CCHC domain containing 18	ENST00000605784	zinc finger, CCHC domain containing 18 [Source:HGNC Symbol;Acc:HGNC:32459] [ENST00000605784]	ENST00000605784	-1.41686736888112	14.0574063020833	-4.60293232110619	1.27954693761277e-05	4.41482105492545e-05	2.38859856884314
19432	42340	A_32_P209960	NM_000246	NM_000246	NM_000246	Hs.701991	4261	CIITA	class II, major histocompatibility complex, transactivator	ENST00000618327	Homo sapiens class II, major histocompatibility complex, transactivator (CIITA), transcript variant 2, mRNA [NM_000246]	NM_000246	-1.41520166258742	8.77294913541667	-11.9140627746328	1.31283346172557e-20	7.27497285433355e-19	36.3798964869137
28722	55417	A_33_P3399064	NR_003285	NR_003285	NR_003285	Hs.426704	100008587	RNA5-8S5	RNA, 5.8S ribosomal 5	NA	Homo sapiens RNA, 5.8S ribosomal 5 (RNA5-8S5), ribosomal RNA [NR_003285]	NR_003285	-1.4130052972028	13.6806646875	-9.12791902669702	1.1405547438723e-14	1.74783678083186e-13	22.8364000061945
27899	54261	A_33_P3380462	NM_022049	NM_022049	NM_022049	Hs.170053	54112	GPR88	G protein-coupled receptor 88	ENST00000315033	Homo sapiens G protein-coupled receptor 88 (GPR88), mRNA [NM_022049]	NM_022049	-1.41116253671329	13.89481409375	-4.63926476360992	1.10894770200966e-05	3.85707970060118e-05	2.52641704282769
3499	25742	A_23_P115792	NM_001001974	NM_001001974	NM_001001974	Hs.643512	59338	PLEKHA1	pleckstrin homology domain containing, family A (phosphoinositide binding specific) member 1	ENST00000392799	Homo sapiens pleckstrin homology domain containing, family A (phosphoinositide binding specific) member 1 (PLEKHA1), transcript variant 2, mRNA [NM_001001974]	NM_001001974	-1.40667870863954	9.65158555412362	-12.5150675395739	7.31809927913027e-22	5.60729029209804e-20	39.240049887714
26655	52441	A_33_P3351745	NM_024070	NM_024070	NM_024070	Hs.729356	79037	PVRIG	poliovirus receptor related immunoglobulin domain containing	ENST00000451963	Homo sapiens poliovirus receptor related immunoglobulin domain containing (PVRIG), mRNA [NM_024070]	NM_024070	-1.40613928846154	11.65194603125	-9.26724069352332	5.73304807652648e-15	9.25158335469421e-14	23.5169578373123
24799	49746	A_33_P3308332	NM_021200	NM_021200	NM_021200	Hs.445489	58473	PLEKHB1	pleckstrin homology domain containing, family B (evectins) member 1	ENST00000426191	Homo sapiens pleckstrin homology domain containing, family B (evectins) member 1 (PLEKHB1), transcript variant 1, mRNA [NM_021200]	NM_021200	-1.40540809265734	9.28596573958333	-10.6672982899841	5.73333526761798e-18	1.76664170171236e-16	30.3567752691475
11942	34237	A_23_P502142	NM_002037	NM_002037	NM_002037	Hs.390567	2534	FYN	FYN proto-oncogene, Src family tyrosine kinase	ENST00000368678	Homo sapiens FYN proto-oncogene, Src family tyrosine kinase (FYN), transcript variant 1, mRNA [NM_002037]	NM_002037	-1.40474529195804	11.7038291770833	-14.5646704005576	5.13906662953464e-26	1.51881443474018e-23	48.7084252954464
10485	32774	A_23_P39131	NM_015710	NM_015710	NM_015710	Hs.421907	29997	GLTSCR2	glioma tumor suppressor candidate region gene 2	ENST00000599582	Homo sapiens glioma tumor suppressor candidate region gene 2 (GLTSCR2), mRNA [NM_015710]	NM_015710	-1.40249927622378	10.7791745625	-13.7550340257254	2.12399424715472e-24	3.50657252842495e-22	45.025586534452
28486	55085	A_33_P3393694	NM_015710	NM_015710	NM_015710	Hs.421907	29997	GLTSCR2	glioma tumor suppressor candidate region gene 2	ENST00000598681	Homo sapiens glioma tumor suppressor candidate region gene 2 (GLTSCR2), mRNA [NM_015710]	NM_015710	-1.40103683566434	14.1115917708333	-11.2742696658237	2.93342252450774e-19	1.21373290374032e-17	33.301931276085
17816	40449	A_24_P551842	ENST00000361789	NA	HV444967	NA	4519	CYTB	cytochrome b	ENST00000361789	mitochondrially encoded cytochrome b [Source:HGNC Symbol;Acc:HGNC:7427] [ENST00000361789]	ENST00000361789	-1.40087347902098	14.3420551041667	-12.1301046610473	4.63312840688582e-21	2.88096837198827e-19	37.4118009567431
7394	29634	A_23_P217384	NM_003916	NM_003916	NM_003916	Hs.121592	8905	AP1S2	adaptor-related protein complex 1, sigma 2 subunit	ENST00000329235	Homo sapiens adaptor-related protein complex 1, sigma 2 subunit (AP1S2), transcript variant 2, mRNA [NM_003916]	NM_003916	-1.39948194755245	10.3150003125	-10.2846385074319	3.77075317699175e-17	9.48249696826646e-16	28.4910082583777
14025	36325	A_23_P90679	NM_018571	NM_018571	NM_018571	Hs.652338	55437	STRADB	STE20-related kinase adaptor beta	ENST00000412769	Homo sapiens STE20-related kinase adaptor beta (STRADB), transcript variant 1, mRNA [NM_018571]	NM_018571	-1.39810796328672	11.85027959375	-5.64612559619882	1.67580835648493e-07	7.74094744245911e-07	6.5924145809153
21112	44501	A_33_P3226995	NM_006137	NM_006137	NM_006137	Hs.36972	924	CD7	CD7 molecule	ENST00000312648	Homo sapiens CD7 molecule (CD7), mRNA [NM_006137]	NM_006137	-1.39633434265734	9.19174204166667	-13.4281213713733	9.75209749238595e-24	1.31007398001611e-21	43.5166054769228
5324	27569	A_23_P151166	NM_001040107	NM_001040107	NM_001040107	Hs.334637	84329	HVCN1	hydrogen voltage gated channel 1	ENST00000356742	Homo sapiens hydrogen voltage gated channel 1 (HVCN1), transcript variant 1, mRNA [NM_001040107]	NM_001040107	-1.3948285323322	10.054506156767	-12.3414325313058	1.67940753912355e-21	1.19805459204786e-19	38.4171516749167
22627	46634	A_33_P3259393	NM_178232	NM_178232	NM_178232	Hs.447530	145864	HAPLN3	hyaluronan and proteoglycan link protein 3	ENST00000558770	Homo sapiens hyaluronan and proteoglycan link protein 3 (HAPLN3), mRNA [NM_178232]	NM_178232	-1.39064243881119	10.5835851770833	-9.93392843998775	2.12803907491124e-16	4.55115841300108e-15	26.7772298345242
20592	43766	A_33_P3215575	NM_018125	NM_018125	NM_018125	Hs.443460	55160	ARHGEF10L	Rho guanine nucleotide exchange factor (GEF) 10-like	ENST00000375415	Homo sapiens Rho guanine nucleotide exchange factor (GEF) 10-like (ARHGEF10L), transcript variant 1, mRNA [NM_018125]	NM_018125	-1.38589218006993	7.83992605208333	-11.9762880494229	9.72179609139147e-21	5.54571279978051e-19	36.6775242121137
4266	26509	A_23_P130836	NM_005317	NM_005317	NM_005317	Hs.465511	3004	GZMM	granzyme M (lymphocyte met-ase 1)	ENST00000264553	Homo sapiens granzyme M (lymphocyte met-ase 1) (GZMM), transcript variant 1, mRNA [NM_005317]	NM_005317	-1.38331928980764	10.6014054030429	-12.3354571751931	1.72819605675419e-21	1.218849546209e-19	38.3887818886931
13887	36188	A_23_P8834	NM_001979	NM_001979	NM_001979	Hs.212088	2053	EPHX2	epoxide hydrolase 2, cytoplasmic	ENST00000521400	Homo sapiens epoxide hydrolase 2, cytoplasmic (EPHX2), transcript variant 1, mRNA [NM_001979]	NM_001979	-1.38227255419581	8.50519723958333	-11.5190991272232	8.90228833414967e-20	4.18569411492928e-18	34.4834045712499
3866	26110	A_23_P122906	NM_015570	NM_015570	NM_015570	Hs.21631	26053	AUTS2	autism susceptibility candidate 2	ENST00000611706	Homo sapiens autism susceptibility candidate 2 (AUTS2), transcript variant 1, mRNA [NM_015570]	NM_015570	-1.381306001675	7.99374064290153	-10.5125044141981	1.22744690069892e-17	3.45645482962693e-16	29.6027003759635
4407	26653	A_23_P133543	NM_017415	NM_017415	NM_017415	Hs.655084	26249	KLHL3	kelch-like family member 3	ENST00000309755	Homo sapiens kelch-like family member 3 (KLHL3), transcript variant 1, mRNA [NM_017415]	NM_017415	-1.37570538059865	7.45203814832983	-19.6087464310355	2.7486503257673e-35	2.84320389697369e-31	69.7616685814362
27744	54038	A_33_P3376821	NM_006144	NM_006144	NM_006144	Hs.90708	3001	GZMA	granzyme A (granzyme 1, cytotoxic T-lymphocyte-associated serine esterase 3)	ENST00000274306	Homo sapiens granzyme A (granzyme 1, cytotoxic T-lymphocyte-associated serine esterase 3) (GZMA), mRNA [NM_006144]	NM_006144	-1.37315546678322	11.2405868854167	-6.92322732511687	5.04196991981537e-10	3.51206308758048e-09	12.2804433000801
11293	33583	A_23_P42588	NM_018384	NM_018384	NM_018384	Hs.647079	55340	GIMAP5	GTPase, IMAP family member 5	ENST00000479556	Homo sapiens GTPase, IMAP family member 5 (GIMAP5), mRNA [NM_018384]	NM_018384	-1.37313107517483	10.44652846875	-12.2645376869177	2.4283572727171e-21	1.66350514099243e-19	38.0518153994867
2010	19889	A_22_P00014211	NR_046654	NR_046654	NR_046654	NA	100874007	VIPR1-AS1	VIPR1 antisense RNA 1	NA	Homo sapiens VIPR1 antisense RNA 1 (VIPR1-AS1), long non-coding RNA [NR_046654]	NR_046654	-1.37288375636775	10.9599392276315	-4.24074130141477	5.14172442153556e-05	0.000160763720150218	1.05356270556618
10544	32831	A_23_P393777	NM_000953	NM_000953	NM_000953	Hs.306831	5729	PTGDR	prostaglandin D2 receptor (DP)	ENST00000306051	Homo sapiens prostaglandin D2 receptor (DP) (PTGDR), transcript variant 1, mRNA [NM_000953]	NM_000953	-1.37184050874126	8.01345484375	-13.5556559437294	5.37330143623924e-24	7.68406867139983e-22	44.1067410705175
30068	57448	A_33_P3638471	BC027954	NA	BC027954	Hs.731375	6981	TRGV7	T cell receptor gamma variable 7 (pseudogene)	NA	Homo sapiens T cell receptor gamma variable 7 pseudogene, mRNA (cDNA clone IMAGE:5210958). [BC027954]	BC027954	-1.3696013041958	7.44665164583333	-13.1124104646618	4.29765428372061e-23	4.71253737570381e-21	42.0479179447316
12924	35220	A_23_P68942	NM_000967	NM_000967	NM_000967	Hs.119598	6122	RPL3	ribosomal protein L3	ENST00000481985	Homo sapiens ribosomal protein L3 (RPL3), transcript variant 1, mRNA [NM_000967]	NM_000967	-1.36823729020979	14.9255948958333	-10.1262483041051	8.23535822640511e-17	1.91001223080571e-15	27.7173459648116
1600	16947	A_22_P00008494	NR_002798	NR_002798	NR_002798	Hs.636624	256236	NAPSB	napsin B aspartic peptidase, pseudogene	ENST00000562112	Homo sapiens napsin B aspartic peptidase, pseudogene (NAPSB), non-coding RNA [NR_002798]	NR_002798	-1.36399118993602	9.96403402846108	-9.78319755333257	4.48039505650469e-16	8.95848063102149e-15	26.0400649061074
26921	52816	A_33_P3357651	NM_198699	NM_198699	NM_198699	Hs.297526	386685	KRTAP10-12	keratin associated protein 10-12	ENST00000618832	Homo sapiens keratin associated protein 10-12 (KRTAP10-12), mRNA [NM_198699]	NM_198699	-1.36109960839161	11.2367765833333	-4.34489519033067	3.47022709563948e-05	0.000111790809957318	1.4300435677187
23903	48471	A_33_P3287959	NM_006989	NM_006989	NM_006989	Hs.530089	10156	RASA4	RAS p21 protein activator 4	ENST00000262940	Homo sapiens RAS p21 protein activator 4 (RASA4), transcript variant 1, mRNA [NM_006989]	NM_006989	-1.36081824300699	9.16818767708333	-12.3763904048848	1.42044698415326e-21	1.02035441695009e-19	38.5830571208888
2394	22618	A_22_P00020127	NR_040085	NR_040085	NR_040085	Hs.173034	100506776	TRG-AS1	T cell receptor gamma locus antisense RNA 1	NA	Homo sapiens T cell receptor gamma locus antisense RNA 1 (TRG-AS1), long non-coding RNA [NR_040085]	NR_040085	-1.35997757935149	8.42046924662986	-11.9706565160626	9.98959377258851e-21	5.67341290202108e-19	36.6506017975601
23673	48128	A_33_P3282614	NM_001256699	NM_001256699	NM_001256699	Hs.372640	441476	C9orf173	chromosome 9 open reading frame 173	ENST00000388931	Homo sapiens chromosome 9 open reading frame 173 (C9orf173), transcript variant 1, mRNA [NM_001256699]	NM_001256699	-1.35914866783216	12.2123726875	-5.07016742547667	1.94043119317581e-06	7.57046275919433e-06	4.21101819834666
11972	34267	A_23_P502808	NM_178013	NM_178013	NM_178013	Hs.432401	145270	PRIMA1	proline rich membrane anchor 1	ENST00000477603	Homo sapiens proline rich membrane anchor 1 (PRIMA1), mRNA [NM_178013]	NM_178013	-1.35701449125875	10.8304136979167	-4.90607515923311	3.80533986167e-06	1.41625457648529e-05	3.55893892504067
10779	33063	A_23_P404494	NM_002185	NM_002185	NM_002185	Hs.591742	3575	IL7R	interleukin 7 receptor	ENST00000303115	Homo sapiens interleukin 7 receptor (IL7R), transcript variant 1, mRNA [NM_002185]	NM_002185	-1.35436316083916	12.7999073333333	-8.19353702337412	1.12570772188449e-12	1.20833490230092e-11	18.2971910731137
29443	56470	A_33_P3416668	NM_022834	NM_022834	NM_022834	Hs.449009	64856	VWA1	von Willebrand factor A domain containing 1	ENST00000338660	Homo sapiens von Willebrand factor A domain containing 1 (VWA1), transcript variant 1, mRNA [NM_022834]	NM_022834	-1.35213983916084	11.654778125	-5.09958305248416	1.71767628111416e-06	6.75062441179516e-06	4.32922204416055
7023	29266	A_23_P21057	NM_052838	NM_052838	NM_052838	Hs.632176	1731	2001-09-01	septin 1	ENST00000566517	Homo sapiens septin 1 (SEPT1), mRNA [NM_052838]	NM_052838	-1.35044190909091	8.97815970833333	-12.7940684336117	1.9381828028496e-22	1.73330515095183e-20	40.5560948824269
16053	38515	A_24_P261734	NM_030674	NM_030674	NM_030674	Hs.533770	81539	SLC38A1	solute carrier family 38, member 1	ENST00000398637	Homo sapiens solute carrier family 38, member 1 (SLC38A1), transcript variant 1, mRNA [NM_030674]	NM_030674	-1.34926771153846	9.61886184375	-9.55466920841346	1.38579813250439e-15	2.5119210074694e-14	24.9222579246095
19338	42230	A_32_P195401	NM_173511	NM_173511	NM_173511	Hs.471130	150864	FAM117B	family with sequence similarity 117, member B	ENST00000392238	Homo sapiens family with sequence similarity 117, member B (FAM117B), mRNA [NM_173511]	NM_173511	-1.34579039685315	9.16123559375	-11.0011662597482	1.1145899966139e-18	3.99860771964423e-17	31.9793505021591
29668	56774	A_33_P3421626	NM_001080392	NM_001080392	NM_001080392	Hs.521240	57189	KIAA1147	KIAA1147	ENST00000536163	Homo sapiens KIAA1147 (KIAA1147), mRNA [NM_001080392]	NM_001080392	-1.34524643706294	8.3827740625	-14.2780594432353	1.9019293001656e-25	4.50539465975106e-23	47.4137620569597
18202	40913	A_24_P766716	NM_001142343	NM_001142343	NM_001142343	Hs.197143	1240	CMKLR1	chemokine-like receptor 1	ENST00000312143	Homo sapiens chemokine-like receptor 1 (CMKLR1), transcript variant 1, mRNA [NM_001142343]	NM_001142343	-1.34367228321678	8.56956064583333	-9.15340409040731	1.00573958163912e-14	1.55513598576584e-13	22.9608476187047
18196	40904	A_24_P763243	NM_001402	NM_001402	NM_001402	Hs.535192	1915	EEF1A1	eukaryotic translation elongation factor 1 alpha 1	ENST00000434005	Homo sapiens eukaryotic translation elongation factor 1 alpha 1 (EEF1A1), mRNA [NM_001402]	NM_001402	-1.34085846153846	15.9021483333333	-9.06444929214219	1.56005492185904e-14	2.33421525241705e-13	22.5265602598485
11913	34208	A_23_P50137	NM_016626	NM_016626	NM_016626	Hs.465144	51320	MEX3C	mex-3 RNA binding family member C	ENST00000616921	Homo sapiens mex-3 RNA binding family member C (MEX3C), mRNA [NM_016626]	NM_016626	-1.33766041433566	8.68998298958333	-10.5122966481603	1.22870251439593e-17	3.4568537104927e-16	29.6016875892255
29481	56526	A_33_P3417626	NM_198573	NM_198573	NM_198573	Hs.522085	375704	ENHO	energy homeostasis associated	ENST00000399775	Homo sapiens energy homeostasis associated (ENHO), mRNA [NM_198573]	NM_198573	-1.33520671328672	6.94959958333333	-20.0339467621249	5.25333944750378e-36	8.15108148674687e-32	71.3863458548176
6499	28744	A_23_P200260	NM_014801	NM_014801	NM_014801	Hs.370605	80003	PCNXL2	pecanex-like 2 (Drosophila)	ENST00000462762	Homo sapiens pecanex-like 2 (Drosophila) (PCNXL2), mRNA [NM_014801]	NM_014801	-1.33294088461539	8.96375264583333	-8.3084191724721	6.4197589838491e-13	7.22052116062515e-12	18.8518782557734
18199	40910	A_24_P766208	NM_000967	NM_000967	NM_000967	Hs.119598	6122	RPL3	ribosomal protein L3	ENST00000417615	Homo sapiens ribosomal protein L3 (RPL3), transcript variant 1, mRNA [NM_000967]	NM_000967	-1.33027867132867	14.68268375	-10.4016755914719	2.11821846103896e-17	5.57528034630711e-16	29.0622198401833
9241	31499	A_23_P337726	ENST00000361899	NA	AK131288	Hs.528050	4508	ATP6	ATP synthase F0 subunit 6	ENST00000361899	mitochondrially encoded ATP synthase 6 [Source:HGNC Symbol;Acc:HGNC:7414] [ENST00000361899]	ENST00000361899	-1.32991372377622	13.9146219791667	-12.6730160733103	3.44612782588777e-22	2.85173969847865e-20	39.9860519069736
20594	43769	A_33_P3215640	NM_153370	NM_153370	NM_153370	Hs.25391	221476	PI16	peptidase inhibitor 16	ENST00000611814	Homo sapiens peptidase inhibitor 16 (PI16), transcript variant 1, mRNA [NM_153370]	NM_153370	-1.3253538986014	8.3438431875	-10.7101075982173	4.64583168303987e-18	1.45185749031312e-16	30.5651356265059
8575	30820	A_23_P30900	ENST00000552745	NA	BC008585	Hs.387679	3118	HLA-DQA2	major histocompatibility complex, class II, DQ alpha 2	ENST00000552745	major histocompatibility complex, class II, DQ alpha 2 [Source:HGNC Symbol;Acc:HGNC:4943] [ENST00000552745]	ENST00000552745	-1.3197013006993	7.918499	-6.41128474170424	5.4444555860087e-09	3.19380615775089e-08	9.94397703635039
26137	51699	A_33_P3339276	NM_017888	NM_017888	NM_017888	Hs.659606	54988	ACSM5	acyl-CoA synthetase medium-chain family member 5	ENST00000566754	Homo sapiens acyl-CoA synthetase medium-chain family member 5 (ACSM5), mRNA [NM_017888]	NM_017888	-1.30887256468532	11.19371709375	-4.93848399936489	3.33444440145394e-06	1.25180835550349e-05	3.6867280974378
25939	51411	A_33_P3334515	NM_001282213	NM_001282213	NM_001282213	Hs.525205	57447	NDRG2	NDRG family member 2	ENST00000556147	Homo sapiens NDRG family member 2 (NDRG2), transcript variant 11, mRNA [NM_001282213]	NM_001282213	-1.30861483916084	9.35425583333333	-18.0628094192521	1.35852664342019e-32	4.68419986651281e-29	63.6609334083689
18221	40936	A_24_P780052	NR_003662	NR_003662	NR_003662	Hs.560655	388524	RPSAP58	ribosomal protein SA pseudogene 58	ENST00000453374	Homo sapiens ribosomal protein SA pseudogene 58 (RPSAP58), non-coding RNA [NR_003662]	NR_003662	-1.30720737762238	13.2985477083333	-10.2459469010882	4.56321975520108e-17	1.12564257109221e-15	28.30207855837
29854	57067	A_33_P3464555	ENST00000619168	XM_006717483	XM_006717483	Hs.600547	57118	CAMK1D	calcium/calmodulin-dependent protein kinase ID	ENST00000619168	calcium/calmodulin-dependent protein kinase ID [Source:HGNC Symbol;Acc:HGNC:19341] [ENST00000619168]	ENST00000619168	-1.30348138286713	10.7148643020833	-7.83894021957057	6.32201883198731e-12	5.96487954983978e-11	16.5938748003465
8741	30990	A_23_P315571	NM_015150	NM_015150	NM_015150	Hs.98910	23180	RFTN1	raftlin, lipid raft linker 1	ENST00000334133	Homo sapiens raftlin, lipid raft linker 1 (RFTN1), mRNA [NM_015150]	NM_015150	-1.30283490909091	9.67502358333333	-11.9831711357953	9.4042478018132e-21	5.3943182585188e-19	36.7104261709659
6323	28568	A_23_P17134	NM_002371	NM_002371	NM_002371	Hs.80395	4118	MAL	mal, T-cell differentiation protein	ENST00000353004	Homo sapiens mal, T-cell differentiation protein (MAL), transcript variant a, mRNA [NM_002371]	NM_002371	-1.30184615734265	11.5262551458333	-8.09864392024351	1.78860418102984e-12	1.85445923640889e-11	17.8399971646582
7453	29696	A_23_P218549	NM_032571	NM_032571	NM_032571	Hs.658712	84658	EMR3	egf-like module containing, mucin-like, hormone receptor-like 3	ENST00000253673	Homo sapiens egf-like module containing, mucin-like, hormone receptor-like 3 (EMR3), transcript variant 1, mRNA [NM_032571]	NM_032571	-1.30108126398602	10.2186120104167	-6.84232168470349	7.37194292550595e-10	5.01790157631719e-09	11.9070010231887
4294	26538	A_23_P131375	NM_152391	NM_152391	NM_152391	Hs.274415	130814	PQLC3	PQ loop repeat containing 3	ENST00000441908	Homo sapiens PQ loop repeat containing 3 (PQLC3), transcript variant 1, mRNA [NM_152391]	NM_152391	-1.30094071325228	9.28659883021893	-11.9704302782503	1.00005054698554e-20	5.67341290202108e-19	36.6495201759485
9238	31495	A_23_P33759	NM_004753	NM_004753	NM_004753	Hs.289347	9249	DHRS3	dehydrogenase/reductase (SDR family) member 3	ENST00000616661	Homo sapiens dehydrogenase/reductase (SDR family) member 3 (DHRS3), mRNA [NM_004753]	NM_004753	-1.29994701048951	9.11163414583333	-11.9012985141055	1.3963333934335e-20	7.68280458599796e-19	36.3188036089318
11930	34225	A_23_P501849	NM_033251	NM_033251	NM_033251	Hs.410817	6137	RPL13	ribosomal protein L13	ENST00000562879	Homo sapiens ribosomal protein L13 (RPL13), transcript variant 2, mRNA [NM_033251]	NM_033251	-1.29775101398602	13.028141875	-10.4230627652251	1.9064511556836e-17	5.07384153200459e-16	29.1665534984138
28198	54669	A_33_P3386671	NM_005060	NM_005060	NM_005060	Hs.256022	6097	RORC	RAR-related orphan receptor C	ENST00000356728	Homo sapiens RAR-related orphan receptor C (RORC), transcript variant 1, mRNA [NM_005060]	NM_005060	-1.2959553986014	7.44066925	-11.0913248762989	7.16972653375197e-19	2.68384745229664e-17	32.4164755035386
18097	40785	A_24_P70888	NM_012401	NM_012401	NM_012401	Hs.3989	23654	PLXNB2	plexin B2	ENST00000463165	Homo sapiens plexin B2 (PLXNB2), mRNA [NM_012401]	NM_012401	-1.29287779545454	9.34255751041667	-8.37741975595066	4.57931518163e-13	5.30243689240082e-12	19.1856123827
29506	56553	A_33_P3418025	NM_001334	NM_001334	NM_001334	Hs.75262	1519	CTSO	cathepsin O	ENST00000433477	Homo sapiens cathepsin O (CTSO), mRNA [NM_001334]	NM_001334	-1.29046904895105	8.9827835	-11.9059993702312	1.36497912718542e-20	7.52756115530766e-19	36.3413046528262
5015	27258	A_23_P145024	NM_000024	NM_000024	NM_000024	Hs.2551	154	ADRB2	adrenoceptor beta 2, surface	ENST00000305988	Homo sapiens adrenoceptor beta 2, surface (ADRB2), mRNA [NM_000024]	NM_000024	-1.28963551884223	10.5869104203567	-10.9177712253514	1.6770216838076e-18	5.73774386900964e-17	31.5746028859484
5307	27552	A_23_P150852	NM_015292	NM_015292	NM_015292	Hs.632729	23344	ESYT1	extended synaptotagmin-like protein 1	ENST00000550515	Homo sapiens extended synaptotagmin-like protein 1 (ESYT1), transcript variant 2, mRNA [NM_015292]	NM_015292	-1.28949240673553	8.75810621745701	-14.9105583589099	1.07346078571653e-26	4.0623945246775e-24	50.2572880567511
24289	49016	A_33_P3296567	NM_013318	NM_013318	NM_013318	Hs.743955	84726	PRRC2B	proline-rich coiled-coil 2B	ENST00000405995	Homo sapiens proline-rich coiled-coil 2B (PRRC2B), mRNA [NM_013318]	NM_013318	-1.2873716486014	12.85432021875	-4.3338087690097	3.61950472775253e-05	0.00011615353744738	1.38967774401078
3539	25785	A_23_P116765	NM_002289	NM_002289	NM_002289	Hs.72938	3906	LALBA	lactalbumin, alpha-	ENST00000301046	Homo sapiens lactalbumin, alpha- (LALBA), mRNA [NM_002289]	NM_002289	-1.28375105550785	9.89968815276619	-4.60755137001687	1.25652375688786e-05	4.33827828479572e-05	2.40608173739728
17266	39841	A_24_P384397	NM_133452	NM_133452	NM_133452	Hs.744952	125950	RAVER1	ribonucleoprotein, PTB-binding 1	ENST00000615032	Homo sapiens ribonucleoprotein, PTB-binding 1 (RAVER1), mRNA [NM_133452]	NM_133452	-1.28343524475524	14.8086	-4.91063865334245	3.73531511715531e-06	1.39202952702731e-05	3.57690270703068
15181	37551	A_24_P169073	NM_182623	NM_182623	NM_182623	Hs.126825	348487	FAM131C	family with sequence similarity 131, member C	ENST00000375662	Homo sapiens family with sequence similarity 131, member C (FAM131C), mRNA [NM_182623]	NM_182623	-1.28256958041958	15.6554354166667	-4.70927413169041	8.40231212025904e-06	2.97411371867091e-05	2.79389833169095
6807	29049	A_23_P206228	NM_020821	NM_020821	NM_020821	Hs.511668	54832	VPS13C	vacuolar protein sorting 13 homolog C (S. cerevisiae)	ENST00000560637	Homo sapiens vacuolar protein sorting 13 homolog C (S. cerevisiae) (VPS13C), transcript variant 2A, mRNA [NM_020821]	NM_020821	-1.27693478671329	9.02176389583333	-11.4135784935744	1.48756510868129e-19	6.69016238443444e-18	33.9747101948368
17369	39948	A_24_P396167	NM_001335	NM_001335	NM_001335	Hs.416848	1521	CTSW	cathepsin W	ENST00000307886	Homo sapiens cathepsin W (CTSW), mRNA [NM_001335]	NM_001335	-1.27541896153846	9.2542049375	-9.13108318392378	1.12288098407321e-14	1.72245391486703e-13	22.8518499736856
9992	32270	A_23_P369815	NM_000639	NM_000639	NM_000639	Hs.2007	356	FASLG	Fas ligand (TNF superfamily, member 6)	ENST00000367721	Homo sapiens Fas ligand (TNF superfamily, member 6) (FASLG), transcript variant 1, mRNA [NM_000639]	NM_000639	-1.27184451398602	7.9699189375	-8.93520624932305	2.95093402764279e-14	4.20640260660593e-13	21.8961036131449
16242	38726	A_24_P28295	NM_001243765	NM_001243765	NM_001243765	Hs.744937	9910	RABGAP1L	RAB GTPase activating protein 1-like	ENST00000367686	Homo sapiens RAB GTPase activating protein 1-like (RABGAP1L), transcript variant 4, mRNA [NM_001243765]	NM_001243765	-1.27107924650349	9.51641253125	-12.9061012223837	1.13934849187707e-22	1.10834678369684e-20	41.0823222983148
1052	14110	A_22_P00002900	NR_033339	NR_033339	NR_033339	Hs.561314	92070	CTBP1-AS2	CTBP1 antisense RNA 2 (head to head)	NA	Homo sapiens CTBP1 antisense RNA 2 (head to head) (CTBP1-AS2), long non-coding RNA [NR_033339]	NR_033339	-1.26950586579284	13.2612302340485	-5.20998849434838	1.08343531162445e-06	4.4087548636677e-06	4.77631724771759
6134	28381	A_23_P16722	NM_014689	NM_014689	NM_014689	Hs.46578	55619	DOCK10	dedicator of cytokinesis 10	ENST00000409592	Homo sapiens dedicator of cytokinesis 10 (DOCK10), transcript variant DOCK10.1, mRNA [NM_014689]	NM_014689	-1.26849006071201	9.27774232925433	-11.1648521322485	5.00492488266646e-19	1.95854765395846e-17	32.772602853822
19962	42968	A_32_P59302	NM_024503	NM_024503	NM_024503	Hs.403972	59269	HIVEP3	human immunodeficiency virus type I enhancer binding protein 3	ENST00000372583	Homo sapiens human immunodeficiency virus type I enhancer binding protein 3 (HIVEP3), transcript variant 1, mRNA [NM_024503]	NM_024503	-1.26776935839161	8.52815669791667	-9.96117869482872	1.86011720652251e-16	4.01971846468011e-15	26.9104739141609
11233	33521	A_23_P42306	NM_006120	NM_006120	NM_006120	Hs.728759	3108	HLA-DMA	major histocompatibility complex, class II, DM alpha	ENST00000462225	Homo sapiens major histocompatibility complex, class II, DM alpha (HLA-DMA), mRNA [NM_006120]	NM_006120	-1.26713698776224	10.7533990729167	-11.0724646487278	7.86263623743603e-19	2.90814454970339e-17	32.3250733501357
12879	35173	A_23_P68031	NM_003151	NM_003151	NM_003151	Hs.80642	6775	STAT4	signal transducer and activator of transcription 4	ENST00000392320	Homo sapiens signal transducer and activator of transcription 4 (STAT4), transcript variant 1, mRNA [NM_003151]	NM_003151	-1.26695823251748	9.54602165625	-11.9588867927862	1.05734328882989e-20	5.96572307981255e-19	36.5943260460745
18934	41762	A_32_P123629	NM_001292030	NM_001292030	NM_001292030	Hs.128576	125488	TTC39C	tetratricopeptide repeat domain 39C	NA	Homo sapiens tetratricopeptide repeat domain 39C (TTC39C), transcript variant 4, mRNA [NM_001292030]	NM_001292030	-1.26529006468532	9.94903890625	-12.4189019068724	1.15889944574265e-21	8.48183198119954e-20	38.7846548030464
4584	26827	A_23_P137046	NM_022567	NM_022567	NM_022567	Hs.302019	60506	NYX	nyctalopin	ENST00000378220	Homo sapiens nyctalopin (NYX), mRNA [NM_022567]	NM_022567	-1.26405265014777	13.7612994017706	-4.47004906353423	2.14777313641248e-05	7.15432545826022e-05	1.8904615869743
807	13123	A_22_P00000985	NR_036502	NR_036502	NR_036502	Hs.13262	439949	PRKCQ-AS1	PRKCQ antisense RNA 1	ENST00000455810	Homo sapiens PRKCQ antisense RNA 1 (PRKCQ-AS1), transcript variant 1, long non-coding RNA [NR_036502]	NR_036502	-1.26099698169031	9.62329464570524	-10.749856814379	3.82194038635532e-18	1.2151890785797e-16	30.7585254562269
10478	32767	A_23_P3911	NM_020405	NM_020405	NM_020405	Hs.125036	57125	PLXDC1	plexin domain containing 1	ENST00000461225	Homo sapiens plexin domain containing 1 (PLXDC1), mRNA [NM_020405]	NM_020405	-1.2606371520979	7.53639601041667	-10.6041145766347	7.82156114288493e-18	2.32712066525413e-16	30.0490992519185
14048	36348	A_23_P91095	NM_006139	NM_006139	NM_006139	Hs.443123	940	CD28	CD28 molecule	ENST00000374481	Homo sapiens CD28 molecule (CD28), transcript variant 1, mRNA [NM_006139]	NM_006139	-1.25050751398601	7.75564414583333	-10.8331998387364	2.53885678812788e-18	8.39039444613253e-17	31.1637600200493
22783	46852	A_33_P3262635	NM_001282225	NM_001282225	NM_001282225	Hs.170310	51816	CECR1	cat eye syndrome chromosome region, candidate 1	ENST00000262607	Homo sapiens cat eye syndrome chromosome region, candidate 1 (CECR1), transcript variant 3, mRNA [NM_001282225]	NM_001282225	-1.24870789510489	11.664026125	-9.62252373346324	9.91031237628086e-16	1.84880319924932e-14	25.2541477087132
27812	54142	A_33_P3378665	NM_152332	NM_152332	NM_152332	Hs.510262	123036	TC2N	tandem C2 domains, nuclear	ENST00000340892	Homo sapiens tandem C2 domains, nuclear (TC2N), transcript variant 1, mRNA [NM_152332]	NM_152332	-1.24834432342657	7.64698853125	-13.2308621947217	2.46041761296364e-23	2.87036388592059e-21	42.600242367449
11836	34131	A_23_P49254	NM_005331	NM_005331	NM_005331	Hs.247921	3049	HBQ1	hemoglobin, theta 1	ENST00000199708	Homo sapiens hemoglobin, theta 1 (HBQ1), mRNA [NM_005331]	NM_005331	-1.24819795454545	16.7281417708333	-5.10842543558947	1.65573915356659e-06	6.52372999155389e-06	4.36483054096587
12607	34902	A_23_P6293	NM_018961	NM_018961	NM_018961	Hs.473912	53347	UBASH3A	ubiquitin associated and SH3 domain containing A	ENST00000473381	Homo sapiens ubiquitin associated and SH3 domain containing A (UBASH3A), transcript variant 1, mRNA [NM_018961]	NM_018961	-1.24810469405595	8.25464957291667	-12.2623892064281	2.45352701792398e-21	1.67335934989488e-19	38.041599822417
7613	29855	A_23_P24433	NM_003793	NM_003793	NM_003793	Hs.11590	8722	CTSF	cathepsin F	ENST00000527141	Homo sapiens cathepsin F (CTSF), mRNA [NM_003793]	NM_003793	-1.24725556468531	8.84477046875	-12.6870516414799	3.22343884668268e-22	2.68176284960474e-20	40.0522224700727
8132	30373	A_23_P259901	NM_012253	NM_012253	NM_012253	Hs.102866	8277	TKTL1	transketolase-like 1	ENST00000369915	Homo sapiens transketolase-like 1 (TKTL1), transcript variant 1, mRNA [NM_012253]	NM_012253	-1.247165743007	9.02321115625	-9.50394191480818	1.78056008844373e-15	3.16643786043471e-14	24.674160914978
25819	51243	A_33_P3332018	NM_006682	NM_006682	NM_006682	Hs.520989	10875	FGL2	fibrinogen-like 2	ENST00000248598	Homo sapiens fibrinogen-like 2 (FGL2), mRNA [NM_006682]	NM_006682	-1.24642564335664	9.34276954166667	-8.08091495220057	1.95003873924513e-12	2.009468648295e-11	17.7546836267629
6525	28770	A_23_P20075	NM_013389	NM_013389	NM_013389	Hs.567486	29881	NPC1L1	NPC1-like 1	ENST00000546276	Homo sapiens NPC1-like 1 (NPC1L1), transcript variant 1, mRNA [NM_013389]	NM_013389	-1.24633724300699	10.8887168854167	-4.18444101417697	6.34423131751859e-05	0.000195234218807256	0.85264824722752
19849	42831	A_32_P48825	NM_080747	NM_080747	NM_080747	Hs.662013	140807	KRT72	keratin 72, type II	ENST00000354310	Homo sapiens keratin 72, type II (KRT72), transcript variant 1, mRNA [NM_080747]	NM_080747	-1.24443964335664	7.48363954166667	-7.34559755511267	6.8009321765412e-11	5.44074574123296e-10	14.2519736082346
24040	48673	A_33_P3290924	NM_001172415	NM_001172415	NM_001172415	Hs.377484	573	BAG1	BCL2-associated athanogene	ENST00000468274	Homo sapiens BCL2-associated athanogene (BAG1), transcript variant 1, mRNA [NM_001172415]	NM_001172415	-1.24438108391607	11.8486302083333	-6.92050869035324	5.10685402190986e-10	3.55247464711739e-09	12.2678711293969
4158	26401	A_23_P128993	NM_033423	NM_033423	NM_033423	Hs.348264	2999	GZMH	granzyme H (cathepsin G-like 2, protein h-CCPX)	ENST00000216338	Homo sapiens granzyme H (cathepsin G-like 2, protein h-CCPX) (GZMH), transcript variant 1, mRNA [NM_033423]	NM_033423	-1.24339701062437	11.8350694276978	-4.72145963039474	8.00426310799233e-06	2.84424931601074e-05	2.84070988948284
24519	49346	A_33_P3301970	NM_018571	NM_018571	NM_018571	Hs.652338	55437	STRADB	STE20-related kinase adaptor beta	ENST00000392249	Homo sapiens STE20-related kinase adaptor beta (STRADB), transcript variant 1, mRNA [NM_018571]	NM_018571	-1.24296368881119	10.6986462708333	-5.51402835952432	2.97128331031758e-07	1.3221230812414e-06	6.0343278469894
26748	52574	A_33_P3353816	NM_000885	NM_000885	NM_000885	Hs.440955	3676	ITGA4	integrin, alpha 4 (antigen CD49D, alpha 4 subunit of VLA-4 receptor)	NA	Homo sapiens integrin, alpha 4 (antigen CD49D, alpha 4 subunit of VLA-4 receptor) (ITGA4), mRNA [NM_000885]	NM_000885	-1.24080612937063	9.46843697916667	-10.0591801428453	1.14663160506542e-16	2.58780159770109e-15	27.3895723639894
25729	51090	A_33_P3329549	NM_001105079	NM_001105079	NM_001105079	Hs.247186	64319	FBRS	fibrosin	ENST00000543786	Homo sapiens fibrosin (FBRS), mRNA [NM_001105079]	NM_001105079	-1.2376094493007	14.4648009895833	-4.50008102975223	1.91197110185107e-05	6.41915906444253e-05	2.00221744273205
13771	36070	A_23_P85800	NM_001803	NM_001803	NM_001803	Hs.276770	1043	CD52	CD52 molecule	ENST00000374213	Homo sapiens CD52 molecule (CD52), mRNA [NM_001803]	NM_001803	-1.23629479020979	13.9463835416667	-6.74258270888383	1.1753000782753e-09	7.68962935463615e-09	11.4486840519946
24039	48672	A_33_P3290919	NM_001172415	NM_001172415	NM_001172415	Hs.377484	573	BAG1	BCL2-associated athanogene	ENST00000379701	Homo sapiens BCL2-associated athanogene (BAG1), transcript variant 1, mRNA [NM_001172415]	NM_001172415	-1.23477284965035	12.8509330208333	-7.13656177620104	1.84033635755047e-10	1.37480302954998e-09	13.2718629172894
13649	35948	A_23_P83098	NM_000689	NM_000689	NM_000689	Hs.76392	216	ALDH1A1	aldehyde dehydrogenase 1 family, member A1	ENST00000297785	Homo sapiens aldehyde dehydrogenase 1 family, member A1 (ALDH1A1), mRNA [NM_000689]	NM_000689	-1.23326133216783	7.78690189583333	-9.78249708083575	4.49592641424946e-16	8.9837468439787e-15	26.036638761395
5744	27986	A_23_P159335	NM_004931	NM_004931	NM_004931	Hs.405667	926	CD8B	CD8b molecule	ENST00000390655	Homo sapiens CD8b molecule (CD8B), transcript variant 5, mRNA [NM_004931]	NM_004931	-1.23290966069182	11.4575736518025	-6.27849040210419	9.98885755406702e-09	5.58713460017678e-08	9.34913709483311
3112	25356	A_23_P107744	NM_030760	NM_030760	NM_030760	Hs.501561	53637	S1PR5	sphingosine-1-phosphate receptor 5	ENST00000439028	Homo sapiens sphingosine-1-phosphate receptor 5 (S1PR5), transcript variant 1, mRNA [NM_030760]	NM_030760	-1.23270974381677	7.5922774869199	-8.32510181300288	5.91644163719586e-13	6.70314044853822e-12	18.9325287134691
22143	45975	A_33_P3248992	NM_001609	NM_001609	NM_001609	Hs.81934	36	ACADSB	acyl-CoA dehydrogenase, short/branched chain	ENST00000358776	Homo sapiens acyl-CoA dehydrogenase, short/branched chain (ACADSB), mRNA [NM_001609]	NM_001609	-1.23200384615385	7.95359041666667	-12.094085002198	5.51019736690367e-21	3.32670125855554e-19	37.2400400680266
7573	29816	A_23_P23839	NM_001017403	NM_001017403	NM_001017403	Hs.497402	59352	LGR6	leucine-rich repeat containing G protein-coupled receptor 6	ENST00000487787	Homo sapiens leucine-rich repeat containing G protein-coupled receptor 6 (LGR6), transcript variant 1, mRNA [NM_001017403]	NM_001017403	-1.23197222727272	12.1954013125	-4.37015841194005	3.15191483953004e-05	0.000102311946966837	1.52228441003393
24318	49055	A_33_P3297217	NM_001042402	NM_001042402	NM_001042402	Hs.437365	27163	NAAA	N-acylethanolamine acid amidase	ENST00000507956	Homo sapiens N-acylethanolamine acid amidase (NAAA), transcript variant 2, mRNA [NM_001042402]	NM_001042402	-1.22984707867133	8.72893003125	-9.72520080661229	5.96700700590736e-16	1.15730100879573e-14	25.7563847696601
16413	38907	A_24_P299911	NM_015148	NM_015148	NM_015148	Hs.397891	23178	PASK	PAS domain containing serine/threonine kinase	ENST00000358649	Homo sapiens PAS domain containing serine/threonine kinase (PASK), transcript variant 2, mRNA [NM_015148]	NM_015148	-1.22976650874126	8.01690359375	-9.87398215340332	2.86124903606414e-16	5.91935200580949e-15	26.48408167758
19791	42762	A_32_P44316	NM_001402	NM_001402	NM_001402	Hs.535192	1915	EEF1A1	eukaryotic translation elongation factor 1 alpha 1	ENST00000443590	Homo sapiens eukaryotic translation elongation factor 1 alpha 1 (EEF1A1), mRNA [NM_001402]	NM_001402	-1.22872928321678	12.2254676041667	-10.5968122534866	8.10751451505169e-18	2.39984154827487e-16	30.0135291124729
1599	16946	A_22_P00008493	NR_002798	NR_002798	NR_002798	Hs.636624	256236	NAPSB	napsin B aspartic peptidase, pseudogene	ENST00000534789	Homo sapiens napsin B aspartic peptidase, pseudogene (NAPSB), non-coding RNA [NR_002798]	NR_002798	-1.22097995314592	9.02565187321964	-9.56450109802601	1.32008298010737e-15	2.39981341761522e-14	24.9703460331646
26550	52293	A_33_P3349495	NR_001552	NR_001552	NR_001552	Hs.522848	252948	TTTY16	testis-specific transcript, Y-linked 16 (non-protein coding)	ENST00000437686	Homo sapiens testis-specific transcript, Y-linked 16 (non-protein coding) (TTTY16), long non-coding RNA [NR_001552]	NR_001552	-1.21985100699301	12.5784900833333	-4.36699819948662	3.19013433880769e-05	0.000103444356114817	1.51072637480082
30685	832	A_19_P00812554	NR_034160	NR_034160	NR_034160	Hs.662365	100499227	USP2-AS1	USP2 antisense RNA 1 (head to head)	NA	Homo sapiens USP2 antisense RNA 1 (head to head) (USP2-AS1), long non-coding RNA [NR_034160]	NR_034160	-1.21805633378192	10.3482913116603	-4.07370616416358	9.54421636783187e-05	0.000285443448657053	0.46291007565452
16995	39538	A_24_P358164	NR_026890	NR_026890	NR_026890	Hs.655646	653162	RPSAP9	ribosomal protein SA pseudogene 9	ENST00000483479	Homo sapiens ribosomal protein SA pseudogene 9 (RPSAP9), non-coding RNA [NR_026890]	NR_026890	-1.21640244755245	13.00605875	-9.38883886255205	3.14438662874536e-15	5.35252912030862e-14	24.1113204491714
10963	33246	A_23_P412321	NM_000579	NM_000579	NM_000579	Hs.450802	1234	CCR5	chemokine (C-C motif) receptor 5 (gene/pseudogene)	ENST00000292303	Homo sapiens chemokine (C-C motif) receptor 5 (gene/pseudogene) (CCR5), transcript variant A, mRNA [NM_000579]	NM_000579	-1.21621621853147	10.1051009895833	-7.75254844868763	9.60592116677705e-12	8.82709344528947e-11	16.1811980368712
22808	46889	A_33_P3263277	M29548	NA	M29548	Hs.586423	1915	EEF1A1	eukaryotic translation elongation factor 1 alpha 1	NA	Human elongation factor 1-alpha (EF1A) mRNA, partial cds. [M29548]	M29548	-1.2112752972028	14.9823242708333	-8.823388769574	5.11966196643619e-14	6.98958865562903e-13	21.3512460158208
9276	31535	A_23_P339079	NM_152360	NM_152360	NM_152360	Hs.531262	126231	ZNF573	zinc finger protein 573	ENST00000586155	Homo sapiens zinc finger protein 573 (ZNF573), transcript variant 1, mRNA [NM_152360]	NM_152360	-1.20862172902098	9.08807873958333	-12.2284687956058	2.8874762725692e-21	1.91461888227281e-19	37.8802589316589
25908	51362	A_33_P3333826	NM_173469	NM_173469	NM_173469	Hs.23033	92912	UBE2Q2	ubiquitin-conjugating enzyme E2Q family member 2	ENST00000426727	Homo sapiens ubiquitin-conjugating enzyme E2Q family member 2 (UBE2Q2), transcript variant 1, mRNA [NM_173469]	NM_173469	-1.20702466608392	9.04701657291667	-10.1537629843829	7.18996646687247e-17	1.68773857337357e-15	27.8517870855812
19890	42883	A_32_P516342	NM_182608	NM_182608	NM_182608	Hs.433492	341405	ANKRD33	ankyrin repeat domain 33	ENST00000548383	Homo sapiens ankyrin repeat domain 33 (ANKRD33), transcript variant 2, mRNA [NM_182608]	NM_182608	-1.20690993706295	13.7561842916667	-4.33351728586533	3.62351188366149e-05	0.0001162580859944	1.3886173810541
16669	39183	A_24_P324674	NM_002348	NM_002348	NM_002348	Hs.403857	4063	LY9	lymphocyte antigen 9	ENST00000392203	Homo sapiens lymphocyte antigen 9 (LY9), transcript variant 1, mRNA [NM_002348]	NM_002348	-1.204447743007	8.57470998958333	-12.458410665115	9.59347310507402e-22	7.15636195665041e-20	38.9718578199499
18265	40989	A_24_P808522	NM_005617	NM_005617	NM_005617	Hs.744846	6208	RPS14	ribosomal protein S14	ENST00000401695	Homo sapiens ribosomal protein S14 (RPS14), transcript variant 3, mRNA [NM_005617]	NM_005617	-1.20193493006993	12.5909535416667	-11.9731274701715	9.87119211628691e-21	5.62060245417643e-19	36.6624149100733
21057	44421	A_33_P3225625	NM_001003799	NM_001003799	NM_001003799	Hs.534032	445347	TARP	TCR gamma alternate reading frame protein	ENST00000610889	Homo sapiens TCR gamma alternate reading frame protein (TARP), transcript variant 1, mRNA [NM_001003799]	NM_001003799	-1.20172437937063	8.78495994791667	-7.66276547860657	1.48227539372907e-11	1.31648454545508e-10	15.7534033353488
12347	34643	A_23_P57521	NM_016091	NM_016091	NM_016091	Hs.446852	51386	EIF3L	eukaryotic translation initiation factor 3, subunit L	ENST00000477256	Homo sapiens eukaryotic translation initiation factor 3, subunit L (EIF3L), transcript variant 1, mRNA [NM_016091]	NM_016091	-1.20059151923077	11.01349965625	-12.6910106799273	3.16327919991689e-22	2.64589973401135e-20	40.0708837294994
19260	42136	A_32_P182941	NM_001005	NM_001005	NM_001005	Hs.546286	6188	RPS3	ribosomal protein S3	ENST00000407940	Homo sapiens ribosomal protein S3 (RPS3), transcript variant 1, mRNA [NM_001005]	NM_001005	-1.19898819930069	12.6980673958333	-10.8030727245849	2.94331038167636e-18	9.61440081728217e-17	31.0173144795537
30874	9456	A_21_P0010921	NR_111968	NR_111968	NA	Hs.615912	414212	GLUD1P7	glutamate dehydrogenase 1 pseudogene 7	NA	Homo sapiens glutamate dehydrogenase 1 pseudogene 7 (GLUD1P7), non-coding RNA [NR_111968]	NR_111968	-1.19798568112907	10.1928327906489	-3.85403020688984	0.000210315067837129	0.000595863889812999	#VALUE!
10468	32757	A_23_P39067	NM_003121	NM_003121	NM_003121	Hs.437905	6689	SPIB	Spi-B transcription factor (Spi-1/PU.1 related)	ENST00000270632	Homo sapiens Spi-B transcription factor (Spi-1/PU.1 related) (SPIB), transcript variant 1, mRNA [NM_003121]	NM_003121	-1.19751060664336	9.28718276041667	-7.89133831117253	4.90316415514896e-12	4.69759154253111e-11	16.844642693183
14853	37190	A_24_P136182	NR_026676	NR_026676	NR_026676	Hs.367935	256355	RPS2P32	ribosomal protein S2 pseudogene 32	ENST00000423464	Homo sapiens ribosomal protein S2 pseudogene 32 (RPS2P32), non-coding RNA [NR_026676]	NR_026676	-1.19706473776224	14.3380105208333	-11.3543803780519	1.98481038303695e-19	8.57836153292514e-18	33.6889811228758
14386	36687	A_23_P98350	NM_001165	NM_001165	NM_001165	Hs.127799	330	BIRC3	baculoviral IAP repeat containing 3	ENST00000263464	Homo sapiens baculoviral IAP repeat containing 3 (BIRC3), transcript variant 1, mRNA [NM_001165]	NM_001165	-1.19439308916084	9.84960946875	-8.26790758134777	7.82679127071351e-13	8.6436109884227e-12	18.6561340535147
9849	32123	A_23_P363399	NM_030674	NM_030674	NM_030674	Hs.533770	81539	SLC38A1	solute carrier family 38, member 1	ENST00000439706	Homo sapiens solute carrier family 38, member 1 (SLC38A1), transcript variant 1, mRNA [NM_030674]	NM_030674	-1.19304327447553	10.3097326145833	-10.4725652459474	1.49408068593481e-17	4.11031133385896e-16	29.4079805138519
29608	56689	A_33_P3420204	NM_001098482	NM_001098482	NM_001098482	Hs.371096	23373	CRTC1	CREB regulated transcription coactivator 1	ENST00000338797	Homo sapiens CREB regulated transcription coactivator 1 (CRTC1), transcript variant 3, mRNA [NM_001098482]	NM_001098482	-1.19282771153846	9.49861001041667	-15.2912085938163	1.94859587512527e-27	9.43722978132344e-25	51.9443694194146
9970	32245	A_23_P36888	NM_138371	NM_138371	NM_138371	Hs.560100	91523	PCED1B	PC-esterase domain containing 1B	ENST00000546455	Homo sapiens PC-esterase domain containing 1B (PCED1B), transcript variant 1, mRNA [NM_138371]	NM_138371	-1.19220552447553	10.9970110833333	-9.13760189660093	1.08732768603668e-14	1.67370797386361e-13	22.8836805929078
18388	41141	A_24_P87763	NM_001961	NM_001961	NM_001961	Hs.515070	1938	EEF2	eukaryotic translation elongation factor 2	ENST00000309311	Homo sapiens eukaryotic translation elongation factor 2 (EEF2), mRNA [NM_001961]	NM_001961	-1.19181601398602	12.8057729166667	-12.6887319177291	3.19776706479669e-22	2.66755665469814e-20	40.0601427862277
13777	36076	A_23_P85952	NM_024901	NM_024901	NM_024901	Hs.557850	79961	DENND2D	DENN/MADD domain containing 2D	ENST00000357640	Homo sapiens DENN/MADD domain containing 2D (DENND2D), transcript variant 1, mRNA [NM_024901]	NM_024901	-1.19098545454545	12.1154066666667	-10.0243644677263	1.36163043935742e-16	3.02463248347456e-15	27.2193878349992
13884	36185	A_23_P88278	NM_020366	NM_020366	NM_020366	Hs.126035	57096	RPGRIP1	retinitis pigmentosa GTPase regulator interacting protein 1	ENST00000400017	Homo sapiens retinitis pigmentosa GTPase regulator interacting protein 1 (RPGRIP1), mRNA [NM_020366]	NM_020366	-1.1905482027972	7.65515795833333	-10.7153256777081	4.52826771464786e-18	1.41797380142233e-16	30.5905271390785
24923	49917	A_33_P3311285	NM_170707	NM_170707	NM_170707	Hs.594444	4000	LMNA	lamin A/C	ENST00000368300	Homo sapiens lamin A/C (LMNA), transcript variant 1, mRNA [NM_170707]	NM_170707	-1.19047481818182	12.8590722083333	-4.30917602000132	3.97367000370392e-05	0.00012670666620935	1.30023719740084
19907	42902	A_32_P52609	NM_145693	NM_145693	NM_145693	Hs.467740	23175	LPIN1	lipin 1	ENST00000396097	Homo sapiens lipin 1 (LPIN1), transcript variant 1, mRNA [NM_145693]	NM_145693	-1.18695680769231	9.5196549375	-10.259460125386	4.26909331348282e-17	1.05560560720318e-15	28.3680679413677
26006	51501	A_33_P3335920	NM_182961	NM_182961	NM_182961	Hs.12967	23345	SYNE1	spectrin repeat containing, nuclear envelope 1	ENST00000367255	Homo sapiens spectrin repeat containing, nuclear envelope 1 (SYNE1), transcript variant 1, mRNA [NM_182961]	NM_182961	-1.18660506993006	14.3420489583333	-4.1835391472039	6.36553777163794e-05	0.000195831632923038	0.849444834891067
27050	52996	A_33_P3360341	NM_001002295	NM_001002295	NM_001002295	Hs.524134	2625	GATA3	GATA binding protein 3	ENST00000379328	Homo sapiens GATA binding protein 3 (GATA3), transcript variant 1, mRNA [NM_001002295]	NM_001002295	-1.18616016608392	7.65138321875	-12.4342716006652	1.07674100314138e-21	7.92816319097747e-20	38.8574983330456
25061	50127	A_33_P3314441	NM_001163315	NM_001163315	NM_001163315	Hs.657225	64839	FBXL17	F-box and leucine-rich repeat protein 17	ENST00000619412	Homo sapiens F-box and leucine-rich repeat protein 17 (FBXL17), mRNA [NM_001163315]	NM_001163315	-1.18415115734265	9.5746139375	-5.06559271031307	1.97751614383001e-06	7.70352510360693e-06	4.1926703502306
12954	35251	A_23_P69431	NM_000968	NM_000968	NM_000968	Hs.644628	6124	RPL4	ribosomal protein L4	ENST00000564647	Homo sapiens ribosomal protein L4 (RPL4), mRNA [NM_000968]	NM_000968	-1.18407351398601	13.7989740625	-10.4326397526287	1.81862807065914e-17	4.89043901981755e-16	29.2132680030601
5115	27359	A_23_P146654	NM_004323	NM_004323	NM_004323	Hs.377484	573	BAG1	BCL2-associated athanogene	ENST00000379707	Homo sapiens BCL2-associated athanogene (BAG1), transcript variant 1, mRNA [NM_004323]	NM_004323	-1.18405661800554	13.7752319192553	-7.05416912591158	2.71886206250389e-10	1.97730788665621e-09	12.8878496326604
17246	39817	A_24_P382489	ENST00000594962	XM_006722749	XM_006722749	Hs.363138	376497	SLC27A1	solute carrier family 27 (fatty acid transporter), member 1	ENST00000594962	solute carrier family 27 (fatty acid transporter), member 1 [Source:HGNC Symbol;Acc:HGNC:10995] [ENST00000594962]	ENST00000594962	-1.18387529545454	9.84203098958333	-8.65904544309026	1.14941926048357e-13	1.47880507841319e-12	20.5516536916709
11250	33539	A_23_P423695	NM_006454	NM_006454	NM_006454	Hs.655020	10608	MXD4	MAX dimerization protein 4	ENST00000513372	Homo sapiens MAX dimerization protein 4 (MXD4), mRNA [NM_006454]	NM_006454	-1.18298995104895	8.94516054166667	-16.4305581210484	1.31439187166298e-29	1.31574866327244e-26	56.8824749580196
19677	42629	A_32_P353072	NM_018374	NM_018374	NM_018374	Hs.396358	54664	TMEM106B	transmembrane protein 106B	ENST00000396667	Homo sapiens transmembrane protein 106B (TMEM106B), transcript variant 1, mRNA [NM_018374]	NM_018374	-1.18293493881119	8.02375019791667	-10.1205029881503	8.47215804556223e-17	1.95907606907516e-15	27.6892712987789
5359	27604	A_23_P151805	NM_006329	NM_006329	NM_006329	Hs.332708	10516	FBLN5	fibulin 5	ENST00000267620	Homo sapiens fibulin 5 (FBLN5), mRNA [NM_006329]	NM_006329	-1.18287879144671	7.7455788317154	-10.0058703689005	1.49179849504007e-16	3.28089942580322e-15	27.1289771428189
628	12443	A_21_P0014676	NR_120438	NR_120438	NR_120438	NA	26628	OR7E47P	olfactory receptor, family 7, subfamily E, member 47 pseudogene	NA	Homo sapiens olfactory receptor, family 7, subfamily E, member 47 pseudogene (OR7E47P), transcript variant 4, non-coding RNA [NR_120438]	NR_120438	-1.18221863482333	9.87510370021509	-4.45443681419791	2.2812244045585e-05	7.57933144777939e-05	1.83255763858692
29228	56142	A_33_P3411296	NM_005859	NM_005859	NM_005859	Hs.443121	5813	PURA	purine-rich element binding protein A	ENST00000331327	Homo sapiens purine-rich element binding protein A (PURA), mRNA [NM_005859]	NM_005859	-1.1808739020979	9.65028966666667	-11.612126943867	5.66530912703651e-20	2.76859642252279e-18	34.9311938788187
21618	45237	A_33_P3237784	NM_001282167	NM_001282167	NM_001282167	Hs.386453	64840	PORCN	porcupine homolog (Drosophila)	ENST00000326194	Homo sapiens porcupine homolog (Drosophila) (PORCN), transcript variant F, mRNA [NM_001282167]	NM_001282167	-1.1804469055944	11.8653151041667	-5.18369086699815	1.20967569293392e-06	4.87641674501499e-06	4.66933584407584
9326	31584	A_23_P341325	NM_080746	NM_080746	NM_080746	Hs.308332	140801	RPL10L	ribosomal protein L10-like	ENST00000298283	Homo sapiens ribosomal protein L10-like (RPL10L), mRNA [NM_080746]	NM_080746	-1.17991291958042	13.5039617708333	-11.1506642290908	5.36424007272712e-19	2.08078872421085e-17	32.7039101513018
27219	53246	A_33_P3364308	ENST00000563871	NA	BC040551	NA	146183	OTOA	otoancorin	ENST00000563871	otoancorin [Source:HGNC Symbol;Acc:HGNC:16378] [ENST00000563871]	ENST00000563871	-1.17988833391609	10.8234291354167	-3.92712831280636	0.00016218301634335	0.000467607856839806	#VALUE!
20538	43701	A_33_P3214625	NM_003866	NM_003866	NM_003866	Hs.531403	8821	INPP4B	inositol polyphosphate-4-phosphatase, type II, 105kDa	ENST00000262992	Homo sapiens inositol polyphosphate-4-phosphatase, type II, 105kDa (INPP4B), transcript variant 1, mRNA [NM_003866]	NM_003866	-1.17975621328671	7.99233922916667	-12.121362052224	4.8321970573936e-21	2.97525275962377e-19	37.3701221772897
28490	55092	A_33_P3393801	NM_005764	NM_005764	NM_005764	Hs.431099	10158	PDZK1IP1	PDZK1 interacting protein 1	ENST00000371885	Homo sapiens PDZK1 interacting protein 1 (PDZK1IP1), mRNA [NM_005764]	NM_005764	-1.17955913111888	10.7965061354167	-4.7943238972709	5.97952936881551e-06	2.16721274670735e-05	3.12217811586911
20637	43824	A_33_P3216448	NM_001163771	NM_001163771	NM_001163771	Hs.390171	1302	COL11A2	collagen, type XI, alpha 2	ENST00000383088	Homo sapiens collagen, type XI, alpha 2 (COL11A2), transcript variant 4, mRNA [NM_001163771]	NM_001163771	-1.17906602972028	12.1257694479167	-3.60011287030566	0.000506273520591536	0.0013521542207588	#VALUE!
30099	57502	A_33_P3663705	NM_014675	NM_014675	NM_014675	Hs.309403	9696	CROCC	ciliary rootlet coiled-coil, rootletin	ENST00000375541	Homo sapiens ciliary rootlet coiled-coil, rootletin (CROCC), mRNA [NM_014675]	NM_014675	-1.17652375699301	8.58561140625	-15.3897179529687	1.25664756554962e-27	6.6095402125654e-25	52.3779613582065
22221	46073	A_33_P3250671	NM_003202	NM_003202	NM_003202	Hs.573153	6932	TCF7	transcription factor 7 (T-cell specific, HMG-box)	ENST00000522561	Homo sapiens transcription factor 7 (T-cell specific, HMG-box) (TCF7), transcript variant 1, mRNA [NM_003202]	NM_003202	-1.17593182167833	8.17661897916667	-10.7762373686708	3.35766123501291e-18	1.08310752021747e-16	30.8868315293911
6522	28767	A_23_P200710	NM_002646	NM_002646	NM_002646	Hs.497487	5287	PIK3C2B	phosphatidylinositol-4-phosphate 3-kinase, catalytic subunit type 2 beta	ENST00000424712	Homo sapiens phosphatidylinositol-4-phosphate 3-kinase, catalytic subunit type 2 beta (PIK3C2B), mRNA [NM_002646]	NM_002646	-1.17496588811189	9.05496883333333	-10.6246635489211	7.0699482161462e-18	2.13211499556316e-16	30.1491825437701
19435	42344	A_32_P210252	NM_000983	NM_000983	NM_000983	Hs.515329	6146	RPL22	ribosomal protein L22	ENST00000234875	Homo sapiens ribosomal protein L22 (RPL22), mRNA [NM_000983]	NM_000983	-1.17316688461538	12.0233688958333	-10.7636882924669	3.57101229362696e-18	1.1424294174828e-16	30.8258013031754
18639	41438	A_24_P941268	NM_007220	NM_007220	NM_007220	Hs.653287	11238	CA5B	carbonic anhydrase VB, mitochondrial	ENST00000318636	Homo sapiens carbonic anhydrase VB, mitochondrial (CA5B), mRNA [NM_007220]	NM_007220	-1.17123079195804	8.16605365625	-14.9597969744966	8.59980270504672e-27	3.33586346928762e-24	50.4765541602987
6569	28813	A_23_P201596	NM_004037	NM_004037	NM_004037	Hs.82927	271	AMPD2	adenosine monophosphate deaminase 2	ENST00000528958	Homo sapiens adenosine monophosphate deaminase 2 (AMPD2), transcript variant 1, mRNA [NM_004037]	NM_004037	-1.17112543181818	9.73291967708333	-11.5759820800931	6.75229376953764e-20	3.25368292323435e-18	34.7572878634587
3526	25770	A_23_P116512	NM_024841	NM_024841	NM_024841	Hs.19987	79899	PRR5L	proline rich 5 like	ENST00000389693	Homo sapiens proline rich 5 like (PRR5L), transcript variant 2, mRNA [NM_024841]	NM_024841	-1.16667754786797	7.56350062243134	-10.8468402274113	2.37453617911601e-18	7.89781422404374e-17	31.2300496276565
14389	36690	A_23_P98410	NM_000073	NM_000073	NM_000073	Hs.2259	917	CD3G	CD3g molecule, gamma (CD3-TCR complex)	ENST00000392883	Homo sapiens CD3g molecule, gamma (CD3-TCR complex) (CD3G), mRNA [NM_000073]	NM_000073	-1.16588157167832	10.92086409375	-7.62939544628605	1.74113658931547e-11	1.53279292594717e-10	15.5946969064
13573	35871	A_23_P81441	NM_130848	NM_130848	NM_130848	Hs.152477	140947	DCANP1	dendritic cell-associated nuclear protein	ENST00000537858	Homo sapiens dendritic cell-associated nuclear protein (DCANP1), mRNA [NM_130848]	NM_130848	-1.16427464685315	6.9529423125	-21.1088414754231	8.81463114251807e-38	2.73535633614621e-33	75.393738634787
19834	42813	A_32_P47701	NM_001402	NM_001402	NM_001402	Hs.535192	1915	EEF1A1	eukaryotic translation elongation factor 1 alpha 1	ENST00000488500	Homo sapiens eukaryotic translation elongation factor 1 alpha 1 (EEF1A1), mRNA [NM_001402]	NM_001402	-1.16315088461538	11.9677245625	-7.98491077939383	3.11194458233991e-12	3.07939618237156e-11	17.2933046528644
13324	35624	A_23_P76901	NM_015549	NM_015549	NM_015549	Hs.509637	26030	PLEKHG3	pleckstrin homology domain containing, family G (with RhoGef domain) member 3	ENST00000490180	Homo sapiens pleckstrin homology domain containing, family G (with RhoGef domain) member 3 (PLEKHG3), mRNA [NM_015549]	NM_015549	-1.16295049825175	12.79613640625	-7.27811290402781	9.38619780200796e-11	7.34979788523621e-10	13.934676974922
16167	38643	A_24_P275828	NM_033419	NM_033419	NM_033419	Hs.462971	93210	PGAP3	post-GPI attachment to proteins 3	ENST00000614824	Homo sapiens post-GPI attachment to proteins 3 (PGAP3), transcript variant 1, mRNA [NM_033419]	NM_033419	-1.1619294493007	8.60078440625	-17.1218394401522	6.86025594325105e-31	1.12046032858404e-27	59.7958993898227
3886	26130	A_23_P123393	NM_004519	NM_004519	NM_004519	Hs.374023	3786	KCNQ3	potassium channel, voltage gated KQT-like subfamily Q, member 3	ENST00000519589	Homo sapiens potassium channel, voltage gated KQT-like subfamily Q, member 3 (KCNQ3), transcript variant 1, mRNA [NM_004519]	NM_004519	-1.16068280344005	10.7525916555564	-4.1027144225096	8.58139158110059e-05	0.000258616823875608	0.564301919350664
28066	54484	A_33_P3383551	XM_005261527	XM_005261527	XM_005261527	Hs.505601	266629	SEC14L3	SEC14-like 3 (S. cerevisiae)	NA	PREDICTED: Homo sapiens SEC14-like 3 (S. cerevisiae) (SEC14L3), transcript variant X1, mRNA [XM_005261527]	XM_005261527	-1.16013686713287	8.86291808333333	-5.34988111189096	6.00043653111007e-07	2.54727149703704e-06	5.35039820103065
10484	32773	A_23_P391275	NM_013441	NM_013441	NM_013441	Hs.656799	11123	RCAN3	RCAN family member 3	ENST00000482807	Homo sapiens RCAN family member 3 (RCAN3), transcript variant 1, mRNA [NM_013441]	NM_013441	-1.15902743706294	8.4773986875	-12.6498036381602	3.84884906163885e-22	3.15138480424213e-20	39.8765735922821
3076	25320	A_23_P106973	NM_006640	NM_006640	NM_006640	Hs.440932	10801	2009-09-01	septin 9	ENST00000329047	Homo sapiens septin 9 (SEPT9), transcript variant 3, mRNA [NM_006640]	NM_006640	-1.15843424905563	14.7596575207002	-12.4912941635213	8.19818683779419e-22	6.23544445956935e-20	39.1275537446373
14306	36606	A_23_P96590	NM_014710	NM_014710	NM_014710	Hs.729265	9737	GPRASP1	G protein-coupled receptor associated sorting protein 1	ENST00000537097	Homo sapiens G protein-coupled receptor associated sorting protein 1 (GPRASP1), transcript variant 1, mRNA [NM_014710]	NM_014710	-1.15821991783217	7.55022078125	-11.428524975646	1.3831568109737e-19	6.25686911926177e-18	34.0468128734182
13430	35728	A_23_P78742	NM_001459	NM_001459	NM_001459	Hs.428	2323	FLT3LG	fms-related tyrosine kinase 3 ligand	ENST00000593422	Homo sapiens fms-related tyrosine kinase 3 ligand (FLT3LG), transcript variant 3, mRNA [NM_001459]	NM_001459	-1.1551550944056	8.95704214583333	-10.1656262852627	6.78125555601622e-17	1.59905716120285e-15	27.9097476862298
12118	34412	A_23_P53137	NM_000559	NM_000559	NM_000559	Hs.702189	3047	HBG1	hemoglobin, gamma A	ENST00000620888	Homo sapiens hemoglobin, gamma A (HBG1), mRNA [NM_000559]	NM_000559	-1.15437289510491	15.184853	-3.50374843123763	0.00069945572333369	0.00182721693799908	#VALUE!
7310	29552	A_23_P215931	NM_015344	NM_015344	NM_015344	Hs.146585	23484	LEPROTL1	leptin receptor overlapping transcript-like 1	ENST00000321250	Homo sapiens leptin receptor overlapping transcript-like 1 (LEPROTL1), transcript variant 1, mRNA [NM_015344]	NM_015344	-1.15355733741258	10.7546842395833	-8.86856624397119	4.09818196694457e-14	5.70290505821632e-13	21.57131104974
8983	31234	A_23_P324490	NM_014686	NM_014686	NM_014686	Hs.330073	9710	KIAA0355	KIAA0355	ENST00000299505	Homo sapiens KIAA0355 (KIAA0355), mRNA [NM_014686]	NM_014686	-1.15347811713286	8.64609801041667	-15.4032433976188	1.18330742570899e-27	6.33110276458644e-25	52.4373967632409
28217	54701	A_33_P3387272	NM_001402	NM_001402	NM_001402	Hs.535192	1915	EEF1A1	eukaryotic translation elongation factor 1 alpha 1	ENST00000455918	Homo sapiens eukaryotic translation elongation factor 1 alpha 1 (EEF1A1), mRNA [NM_001402]	NM_001402	-1.15344265734265	12.1011691666667	-10.0148226797128	1.42730318596384e-16	3.15021852537907e-15	27.1727423385808
6763	29006	A_23_P205370	NM_016150	NM_016150	NM_016150	Hs.510327	51676	ASB2	ankyrin repeat and SOCS box containing 2	ENST00000553883	Homo sapiens ankyrin repeat and SOCS box containing 2 (ASB2), transcript variant 2, mRNA [NM_016150]	NM_016150	-1.15149325874126	7.94205658333333	-10.3951671909445	2.18722295502105e-17	5.74229295602481e-16	29.0304665978905
20358	43453	A_33_P3210965	NM_001082538	NM_001082538	NM_001082538	Hs.211511	79600	TCTN1	tectonic family member 1	ENST00000460357	Homo sapiens tectonic family member 1 (TCTN1), transcript variant 1, mRNA [NM_001082538]	NM_001082538	-1.15122588286713	7.87866432291667	-13.7834005237318	1.86193036755283e-24	3.1931643363414e-22	45.1559410393121
19976	42984	A_32_P62008	NM_007104	NM_007104	NM_007104	Hs.546269	4736	RPL10A	ribosomal protein L10a	ENST00000472730	Homo sapiens ribosomal protein L10a (RPL10A), mRNA [NM_007104]	NM_007104	-1.15043377622378	14.2859070833333	-9.30318165178979	4.8005989034228e-15	7.86238738177532e-14	23.692603003708
30369	58000	A_33_P3883985	NR_036442	NR_036442	NR_036442	Hs.71912	64788	LMF1	lipase maturation factor 1	ENST00000565467	Homo sapiens lipase maturation factor 1 (LMF1), transcript variant 4, non-coding RNA [NR_036442]	NR_036442	-1.14784053846154	7.82363770833333	-8.8190963368292	5.22904371047135e-14	7.1295116178975e-13	21.3303424808486
27466	53595	A_33_P3369761	NM_001161779	NM_001161779	NM_001161779	Hs.22265	54704	PDP1	pyruvate dehyrogenase phosphatase catalytic subunit 1	ENST00000396200	Homo sapiens pyruvate dehyrogenase phosphatase catalytic subunit 1 (PDP1), transcript variant 2, mRNA [NM_001161779]	NM_001161779	-1.14656992657343	8.7817741875	-9.55442416924025	1.38747706413251e-15	2.51349610357036e-14	24.9210594380555
24623	49486	A_33_P3304212	NM_015549	NM_015549	NM_015549	Hs.509637	26030	PLEKHG3	pleckstrin homology domain containing, family G (with RhoGef domain) member 3	ENST00000394691	Homo sapiens pleckstrin homology domain containing, family G (with RhoGef domain) member 3 (PLEKHG3), mRNA [NM_015549]	NM_015549	-1.14495518181819	12.130143875	-7.83835993001755	6.33982730678584e-12	5.97986385970147e-11	16.5910995963375
13084	35383	A_23_P71867	NM_001142784	NM_001142784	NM_001142784	Hs.591088	3590	IL11RA	interleukin 11 receptor, alpha	ENST00000602473	Homo sapiens interleukin 11 receptor, alpha (IL11RA), transcript variant 3, mRNA [NM_001142784]	NM_001142784	-1.1449033951049	8.1720811875	-15.9541189337343	1.04209045561056e-28	8.29183359448897e-26	54.8380517921792
9549	31814	A_23_P350719	NR_026864	NR_026864	NR_026864	Hs.434388	124221	PRSS30P	protease, serine, 30, pseudogene	ENST00000480827	Homo sapiens protease, serine, 30, pseudogene (PRSS30P), non-coding RNA [NR_026864]	NR_026864	-1.14433399300699	7.213470375	-10.3194585671172	3.17608625008138e-17	8.08534114130644e-16	28.6609960765792
3147	25391	A_23_P108662	NM_006302	NM_006302	NM_006302	Hs.516119	7841	MOGS	mannosyl-oligosaccharide glucosidase	ENST00000462189	Homo sapiens mannosyl-oligosaccharide glucosidase (MOGS), transcript variant 1, mRNA [NM_006302]	NM_006302	-1.14245991743774	14.0894718927823	-5.36452284562541	5.63811298858733e-07	2.40530550263737e-06	5.4109593220222
15950	38398	A_24_P250650	NM_013412	NM_013412	NM_013412	Hs.446425	11159	RABL2A	RAB, member of RAS oncogene family-like 2A	ENST00000452831	Homo sapiens RAB, member of RAS oncogene family-like 2A (RABL2A), transcript variant 1, mRNA [NM_013412]	NM_013412	-1.14212137412587	10.3088878958333	-14.5587912477149	5.27835614379428e-26	1.54526365900211e-23	48.6819699404533
6876	29118	A_23_P207564	NM_001291470	NM_001291470	NM_001291470	Hs.449862	9560	CCL4L2	chemokine (C-C motif) ligand 4-like 2	ENST00000613947	Homo sapiens chemokine (C-C motif) ligand 4-like 2 (CCL4L2), transcript variant CCL4L2b2, mRNA [NM_001291470]	NM_001291470	-1.1397882097902	10.6568751666667	-7.02766513144849	3.08171281839388e-10	2.22192639824347e-09	12.7646131931053
27811	54141	A_33_P3378659	NM_001003799	NM_001003799	NM_001003799	Hs.534032	445347	TARP	TCR gamma alternate reading frame protein	ENST00000610889	Homo sapiens TCR gamma alternate reading frame protein (TARP), transcript variant 1, mRNA [NM_001003799]	NM_001003799	-1.13938034265734	11.542678625	-6.9611349396052	4.21795493153527e-10	2.97278168147632e-09	12.4559123042579
18251	40973	A_24_P79808	NM_020524	NM_020524	NM_020524	Hs.505806	57326	PBXIP1	pre-B-cell leukemia homeobox interacting protein 1	ENST00000368463	Homo sapiens pre-B-cell leukemia homeobox interacting protein 1 (PBXIP1), mRNA [NM_020524]	NM_020524	-1.13404680244755	9.74709326041667	-12.0556803735159	6.62979617459847e-21	3.9262563910332e-19	37.056779707905
26253	51870	A_33_P3342410	NM_013302	NM_013302	NM_013302	Hs.498892	29904	EEF2K	eukaryotic elongation factor 2 kinase	ENST00000263026	Homo sapiens eukaryotic elongation factor 2 kinase (EEF2K), mRNA [NM_013302]	NM_013302	-1.13330861713287	8.39372436458333	-14.7970423314914	1.79178657576331e-26	6.16219676767093e-24	49.7506221106969
26789	52631	A_33_P3354607	NM_001291470	NM_001291470	NM_001291470	Hs.449862	9560	CCL4L2	chemokine (C-C motif) ligand 4-like 2	ENST00000613947	Homo sapiens chemokine (C-C motif) ligand 4-like 2 (CCL4L2), transcript variant CCL4L2b2, mRNA [NM_001291470]	NM_001291470	-1.13310351748252	9.82770004166667	-7.03111207015281	3.03193486500697e-10	2.18756109581251e-09	12.7806323259403
23932	48511	A_33_P3288649	NM_018951	NM_018951	NM_018951	Hs.110637	3206	HOXA10	homeobox A10	ENST00000613671	Homo sapiens homeobox A10 (HOXA10), transcript variant 1, mRNA [NM_018951]	NM_018951	-1.13101241258741	14.6635760416667	-4.34811959634084	3.42793733221012e-05	0.000110543231105834	1.44179662092987
16011	38471	A_24_P256155	NM_001146340	NM_001146340	NM_001146340	Hs.712041	390010	NKX1-2	NK1 homeobox 2	NA	Homo sapiens NK1 homeobox 2 (NKX1-2), mRNA [NM_001146340]	NM_001146340	-1.12992412762239	15.13120753125	-4.42403764949964	2.56443461484451e-05	8.44934571170105e-05	1.72019192459439
4450	26696	A_23_P13425	NM_004356	NM_004356	NM_004356	Hs.54457	975	CD81	CD81 molecule	ENST00000468153	Homo sapiens CD81 molecule (CD81), transcript variant 1, mRNA [NM_004356]	NM_004356	-1.12987085864233	11.3056871504259	-9.24066817495621	6.53694919983652e-15	1.04188293564112e-13	23.3871161270076
27452	53575	A_33_P3369461	NM_020703	NM_020703	NM_020703	Hs.726479	57463	AMIGO1	adhesion molecule with Ig-like domain 1	ENST00000369862	Homo sapiens adhesion molecule with Ig-like domain 1 (AMIGO1), mRNA [NM_020703]	NM_020703	-1.12941486713287	7.82866725	-13.2278100144672	2.49598532121581e-23	2.89179997655555e-21	42.5860296928637
6699	28942	A_23_P204208	NM_002262	NM_002262	NM_002262	Hs.562457	3824	KLRD1	killer cell lectin-like receptor subfamily D, member 1	ENST00000539374	Homo sapiens killer cell lectin-like receptor subfamily D, member 1 (KLRD1), transcript variant 1, mRNA [NM_002262]	NM_002262	-1.12752775874126	8.42618452083333	-7.55167070252125	2.53161394778903e-11	2.17019458640302e-10	15.2256855931362
4354	26599	A_23_P132515	NM_017699	NM_017699	NM_017699	Hs.591291	54847	SIDT1	SID1 transmembrane family, member 1	ENST00000264852	Homo sapiens SID1 transmembrane family, member 1 (SIDT1), mRNA [NM_017699]	NM_017699	-1.12686089145195	8.08013714844019	-11.1936856937122	4.34732506906974e-19	1.73666624501685e-17	32.9121654837833
26261	51882	A_33_P3342613	NM_013373	NM_013373	NM_013373	Hs.63128	29801	ZDHHC8	zinc finger, DHHC-type containing 8	ENST00000320602	Homo sapiens zinc finger, DHHC-type containing 8 (ZDHHC8), transcript variant 2, mRNA [NM_013373]	NM_013373	-1.12649036538462	11.00890403125	-11.3777912116269	1.77082986184482e-19	7.79466557060543e-18	33.8020063970125
13871	36171	A_23_P88095	NM_014832	NM_014832	NM_014832	Hs.210891	9882	TBC1D4	TBC1 domain family, member 4	ENST00000377636	Homo sapiens TBC1 domain family, member 4 (TBC1D4), transcript variant 1, mRNA [NM_014832]	NM_014832	-1.12615433916084	7.4273085625	-13.0454841220347	5.89354904463991e-23	6.26330869702965e-21	41.7351777203552
18038	40714	A_24_P678104	NM_015894	NM_015894	NM_015894	Hs.639609	50861	STMN3	stathmin-like 3	ENST00000370053	Homo sapiens stathmin-like 3 (STMN3), transcript variant 1, mRNA [NM_015894]	NM_015894	-1.12577695104895	8.03500141666667	-17.5329564772942	1.21950757516155e-31	2.52082400121492e-28	61.4988201098165
8405	30646	A_23_P301925	ENST00000361624	NA	HV963900	NA	4512	COX1	cytochrome c oxidase subunit I	ENST00000361624	mitochondrially encoded cytochrome c oxidase I [Source:HGNC Symbol;Acc:HGNC:7419] [ENST00000361624]	ENST00000361624	-1.12462328671329	14.0613670833333	-11.6665859202504	4.34965556143849e-20	2.19834709092116e-18	35.1930269145207
9433	31695	A_23_P346093	NM_152468	NM_152468	NM_152468	Hs.592102	147138	TMC8	transmembrane channel-like 8	ENST00000589691	Homo sapiens transmembrane channel-like 8 (TMC8), mRNA [NM_152468]	NM_152468	-1.12431879370629	11.3155251041667	-13.747419416524	2.20045253142051e-24	3.50740527167566e-22	44.9905786327128
5021	27264	A_23_P145096	NM_005084	NM_005084	NM_005084	Hs.584823	7941	PLA2G7	phospholipase A2, group VII (platelet-activating factor acetylhydrolase, plasma)	ENST00000537365	Homo sapiens phospholipase A2, group VII (platelet-activating factor acetylhydrolase, plasma) (PLA2G7), transcript variant 1, mRNA [NM_005084]	NM_005084	-1.12359151874921	7.35239541041717	-10.9679271164192	1.31162829456515e-18	4.62891182228151e-17	31.8180750074971
16162	38638	A_24_P274831	NM_153236	NM_153236	NM_153236	Hs.647074	168537	GIMAP7	GTPase, IMAP family member 7	ENST00000313543	Homo sapiens GTPase, IMAP family member 7 (GIMAP7), mRNA [NM_153236]	NM_153236	-1.12231307692307	11.7648320833333	-8.81470713935361	5.34330368399582e-14	7.25978108238871e-13	21.3089687136692
24225	48932	A_33_P3295056	NM_005608	NM_005608	NM_005608	Hs.155975	5790	PTPRCAP	protein tyrosine phosphatase, receptor type, C-associated protein	ENST00000616321	Homo sapiens protein tyrosine phosphatase, receptor type, C-associated protein (PTPRCAP), mRNA [NM_005608]	NM_005608	-1.12205401398601	11.1323946666667	-8.00595348401378	2.80914707484938e-12	2.80480862376853e-11	17.3943430573421
2840	25083	A_23_P102571	NM_020062	NM_020062	NM_020062	Hs.435126	56731	SLC2A4RG	SLC2A4 regulator	ENST00000619497	Homo sapiens SLC2A4 regulator (SLC2A4RG), mRNA [NM_020062]	NM_020062	-1.12137265292713	11.6481510407886	-14.4392208351547	9.10136666086585e-26	2.41396248051273e-23	48.1429932696595
23330	47605	A_33_P3274501	NM_001291823	NM_001291823	NM_001291823	Hs.183125	51348	KLRF1	killer cell lectin-like receptor subfamily F, member 1	ENST00000545196	Homo sapiens killer cell lectin-like receptor subfamily F, member 1 (KLRF1), transcript variant KLRF1-s3, mRNA [NM_001291823]	NM_001291823	-1.11880395979021	7.31142319791667	-10.404460341331	2.08936357635615e-17	5.5086771878916e-16	29.0758056602261
8343	30585	A_23_P29836	ENST00000477126	NA	BC019851	Hs.646856	131616	TMEM42	transmembrane protein 42	ENST00000477126	transmembrane protein 42 [Source:HGNC Symbol;Acc:HGNC:28444] [ENST00000477126]	ENST00000477126	-1.11748567307692	9.71802798958333	-10.6198928771784	7.23772486492037e-18	2.17636703496326e-16	30.1259487172879
19901	42896	A_32_P524014	NM_007124	NM_007124	NM_007124	Hs.133135	7402	UTRN	utrophin	ENST00000367545	Homo sapiens utrophin (UTRN), mRNA [NM_007124]	NM_007124	-1.11525979545455	9.66367226041667	-11.3482533325525	2.04497438840961e-19	8.81383961404542e-18	33.659394087232
25704	51056	A_33_P3329078	NM_000559	NM_000559	NM_000559	Hs.702189	3047	HBG1	hemoglobin, gamma A	ENST00000620888	Homo sapiens hemoglobin, gamma A (HBG1), mRNA [NM_000559]	NM_000559	-1.11205078671329	15.5688969791667	-3.70958635714046	0.00034828760978534	0.000954101439517892	#VALUE!
30305	57899	A_33_P3835524	NM_001207026	NM_001207026	NM_001207026	Hs.147381	5452	POU2F2	POU class 2 homeobox 2	ENST00000529952	Homo sapiens POU class 2 homeobox 2 (POU2F2), transcript variant 3, mRNA [NM_001207026]	NM_001207026	-1.11107832692308	10.93178534375	-4.21611759523138	5.63789373646283e-05	0.000175081018749195	0.965463689413135
4827	27070	A_23_P14165	NM_005292	NM_005292	NM_005292	Hs.741589	2841	GPR18	G protein-coupled receptor 18	ENST00000340807	Homo sapiens G protein-coupled receptor 18 (GPR18), transcript variant 1, mRNA [NM_005292]	NM_005292	-1.11062226280941	7.96537169401732	-10.5697523983283	9.26155086388515e-18	2.70371069057464e-16	29.8816990950678
4306	26550	A_23_P131676	NM_020311	NM_020311	NM_020311	Hs.471751	57007	ACKR3	atypical chemokine receptor 3	ENST00000272928	Homo sapiens atypical chemokine receptor 3 (ACKR3), mRNA [NM_020311]	NM_020311	-1.10933590910206	7.17727828580997	-12.6630747173522	3.61314693932103e-22	2.97408954432388e-20	39.9391714714047
6603	28847	A_23_P202219	NM_015916	NM_015916	NM_015916	Hs.241545	51063	CALHM2	calcium homeostasis modulator 2	ENST00000260743	Homo sapiens calcium homeostasis modulator 2 (CALHM2), transcript variant 1, mRNA [NM_015916]	NM_015916	-1.10904645979022	9.70764063541667	-8.69341940407467	9.70650590398559e-14	1.26506632176598e-12	20.7187644189273
27697	53952	A_33_P3375541	NM_000732	NM_000732	NM_000732	Hs.504048	915	CD3D	CD3d molecule, delta (CD3-TCR complex)	ENST00000300692	Homo sapiens CD3d molecule, delta (CD3-TCR complex) (CD3D), transcript variant 1, mRNA [NM_000732]	NM_000732	-1.10712603671329	12.01654665625	-7.41702638498926	4.83198477772071e-11	3.96158921062692e-10	14.5886824031625
5569	27813	A_23_P155666	NM_001042402	NM_001042402	NM_001042402	Hs.437365	27163	NAAA	N-acylethanolamine acid amidase	ENST00000513045	Homo sapiens N-acylethanolamine acid amidase (NAAA), transcript variant 2, mRNA [NM_001042402]	NM_001042402	-1.1071137442335	8.75841413815765	-9.87640714868812	2.82718309868445e-16	5.86412307624185e-15	26.4959411003517
29851	57058	A_33_P3462422	NM_001164685	NM_001164685	NM_001164685	Hs.661756	387357	THEMIS	thymocyte selection associated	ENST00000368248	Homo sapiens thymocyte selection associated (THEMIS), transcript variant 1, mRNA [NM_001164685]	NM_001164685	-1.10612321328671	8.5577876875	-8.3842555252771	4.42850201058423e-13	5.145087023304e-12	19.2186971594073
12122	34416	A_23_P53193	NM_032943	NM_032943	NM_032943	Hs.369520	54843	SYTL2	synaptotagmin-like 2	ENST00000525692	Homo sapiens synaptotagmin-like 2 (SYTL2), transcript variant a, mRNA [NM_032943]	NM_032943	-1.10606174475524	7.7874461875	-10.0211628496045	1.38332180772058e-16	3.06185751335129e-15	27.2037367411317
17678	40283	A_24_P465772	NR_026825	NR_026825	NR_026825	Hs.558686	204010	RPSAP52	ribosomal protein SA pseudogene 52	ENST00000493929	Homo sapiens ribosomal protein SA pseudogene 52 (RPSAP52), non-coding RNA [NR_026825]	NR_026825	-1.10450362937063	11.6371007083333	-9.38361354583417	3.22661289498905e-15	5.47448066469656e-14	24.0857737559507
30949	9749	A_21_P0011288	NM_012102	NM_012102	NM_012102	Hs.463041	473	RERE	arginine-glutamic acid dipeptide (RE) repeats	ENST00000556034	Homo sapiens arginine-glutamic acid dipeptide (RE) repeats (RERE), transcript variant 1, mRNA [NM_012102]	NM_012102	-1.1041866482868	7.12523223644633	-10.7606151469959	3.6252986011799e-18	1.15860212349963e-16	30.8108544281501
27196	53216	A_33_P3363799	NM_001242607	NM_001242607	NM_001242607	Hs.503878	4684	NCAM1	neural cell adhesion molecule 1	ENST00000615285	Homo sapiens neural cell adhesion molecule 1 (NCAM1), transcript variant 5, mRNA [NM_001242607]	NM_001242607	-1.10354613986014	7.252972	-10.8438602365742	2.40950026393306e-18	8.00552593044654e-17	31.2155682775402
19699	42656	A_32_P37592	NR_003003	NR_003003	NR_003003	Hs.668351	677769	SCARNA17	small Cajal body-specific RNA 17	NA	Homo sapiens small Cajal body-specific RNA 17 (SCARNA17), guide RNA [NR_003003]	NR_003003	-1.10351073426573	13.7442327083333	-9.28025958061352	5.37603746629949e-15	8.70716047255772e-14	23.5805783802523
22133	45959	A_33_P3248794	NM_005967	NM_005967	NM_005967	Hs.159223	4665	NAB2	NGFI-A binding protein 2 (EGR1 binding protein 2)	ENST00000342556	Homo sapiens NGFI-A binding protein 2 (EGR1 binding protein 2) (NAB2), mRNA [NM_005967]	NM_005967	-1.10048867482518	8.97895764583333	-12.125501409651	4.7368959031734e-21	2.92975101929527e-19	37.3898566539891
6493	28738	A_23_P200203	NM_018281	NM_018281	NM_018281	Hs.476319	55268	ECHDC2	enoyl CoA hydratase domain containing 2	ENST00000358358	Homo sapiens enoyl CoA hydratase domain containing 2 (ECHDC2), transcript variant 2, mRNA [NM_018281]	NM_018281	-1.10022384265735	10.9697433541667	-9.64304256502027	8.95478817387544e-16	1.68415143401032e-14	25.3545130965613
7863	30105	A_23_P254353	NM_006647	NM_006647	NM_006647	Hs.495554	10811	NOXA1	NADPH oxidase activator 1	ENST00000392815	Homo sapiens NADPH oxidase activator 1 (NOXA1), transcript variant 1, mRNA [NM_006647]	NM_006647	-1.10015186363636	7.83335222916667	-17.6256448122085	8.28596293614808e-32	2.33754547122316e-28	61.8796915109752
16774	39298	A_24_P335901	NM_006631	NM_006631	NM_006631	Hs.656185	10781	ZNF266	zinc finger protein 266	ENST00000592292	Homo sapiens zinc finger protein 266 (ZNF266), transcript variant 1, mRNA [NM_006631]	NM_006631	-1.09985879195804	8.66387882291667	-13.2743824788167	2.00529747027602e-23	2.44993665738604e-21	42.8027859288677
15401	37792	A_24_P193093	NM_007360	NM_007360	NM_007360	Hs.387787	22914	KLRK1	killer cell lectin-like receptor subfamily K, member 1	ENST00000590323	Homo sapiens killer cell lectin-like receptor subfamily K, member 1 (KLRK1), mRNA [NM_007360]	NM_007360	-1.09848158916084	7.31757465625	-11.6374172042645	5.01087550737223e-20	2.48002374393581e-18	35.0528152295632
8823	31071	A_23_P318581	NM_020827	NM_020827	NM_020827	Hs.535734	57587	CFAP97	cilia and flagella associated protein 97	ENST00000458385	Homo sapiens cilia and flagella associated protein 97 (CFAP97), transcript variant 1, mRNA [NM_020827]	NM_020827	-1.09704493531469	8.68067971875	-8.59181216196698	1.59952855384419e-13	1.99986180833574e-12	20.2250155892297
7865	30107	A_23_P254415	NR_003662	NR_003662	NR_003662	Hs.560655	388524	RPSAP58	ribosomal protein SA pseudogene 58	ENST00000458478	Homo sapiens ribosomal protein SA pseudogene 58 (RPSAP58), non-coding RNA [NR_003662]	NR_003662	-1.09593723776224	14.094313125	-8.7874907914885	6.1095828345613e-14	8.2252743827378e-13	21.1764580593158
15497	37896	A_24_P203103	NM_002351	NM_002351	NM_002351	Hs.349094	4068	SH2D1A	SH2 domain containing 1A	ENST00000371139	Homo sapiens SH2 domain containing 1A (SH2D1A), transcript variant 1, mRNA [NM_002351]	NM_002351	-1.09571123426574	7.38573997916667	-9.29753020151081	4.93648561410504e-15	8.06682578077449e-14	23.6649821917315
22617	46621	A_33_P3259135	NM_001287763	NM_001287763	NM_001287763	Hs.518595	27065	NSG1	neuron specific gene family member 1	ENST00000621129	Homo sapiens neuron specific gene family member 1 (NSG1), transcript variant 3, mRNA [NM_001287763]	NM_001287763	-1.09529669755245	7.51865680208333	-8.35803590008419	5.03538977565271e-13	5.77450907309885e-12	19.0918170509944
25484	50710	A_33_P3323559	NM_000394	NM_000394	NM_000394	Hs.184085	1409	CRYAA	crystallin, alpha A	ENST00000291554	Homo sapiens crystallin, alpha A (CRYAA), mRNA [NM_000394]	NM_000394	-1.09291363986015	11.6469877291667	-4.15154359841899	7.16754495134451e-05	0.000218490427239806	0.736105932959028
26160	51734	A_33_P3340060	NM_012423	NM_012423	NM_012423	Hs.523185	23521	RPL13A	ribosomal protein L13a	ENST00000446057	Homo sapiens ribosomal protein L13a (RPL13A), transcript variant 1, mRNA [NM_012423]	NM_012423	-1.09257800699301	13.7180435416667	-9.70172865697387	6.70073641792979e-16	1.28277145293768e-14	25.6415725101224
23863	48413	A_33_P3287223	NM_001935	NM_001935	NM_001935	Hs.368912	1803	DPP4	dipeptidyl-peptidase 4	ENST00000360534	Homo sapiens dipeptidyl-peptidase 4 (DPP4), mRNA [NM_001935]	NM_001935	-1.09219377797203	7.87131853125	-10.6175817695877	7.32043124961309e-18	2.19485625640573e-16	30.1146929524173
29022	55830	A_33_P3406196	NM_002262	NM_002262	NM_002262	Hs.562457	3824	KLRD1	killer cell lectin-like receptor subfamily D, member 1	ENST00000344825	Homo sapiens killer cell lectin-like receptor subfamily D, member 1 (KLRD1), transcript variant 1, mRNA [NM_002262]	NM_002262	-1.09076891433567	8.24314509375	-7.73447532924469	1.04832793241045e-11	9.5963753388086e-11	16.0949932612929
19767	42734	A_32_P42197	NM_031157	NM_031157	NM_031157	Hs.546261	3178	HNRNPA1	heterogeneous nuclear ribonucleoprotein A1	ENST00000340913	Homo sapiens heterogeneous nuclear ribonucleoprotein A1 (HNRNPA1), transcript variant 2, mRNA [NM_031157]	NM_031157	-1.09026349650351	13.1115866666667	-8.88635939678143	3.75418293044502e-14	5.25484008559179e-13	21.6580115000961
25965	51447	A_33_P3335124	NM_002952	NM_002952	NM_002952	Hs.356366	6187	RPS2	ribosomal protein S2	ENST00000468126	Homo sapiens ribosomal protein S2 (RPS2), mRNA [NM_002952]	NM_002952	-1.08863877622378	14.1798472916667	-10.2228501436915	5.11368402500348e-17	1.25148140902136e-15	28.1892781799663
7510	29753	A_23_P22672	NM_001257231	NM_001257231	NM_001257231	Hs.443061	79868	ALG13	ALG13, UDP-N-acetylglucosaminyltransferase subunit	ENST00000624161	Homo sapiens ALG13, UDP-N-acetylglucosaminyltransferase subunit (ALG13), transcript variant 7, mRNA [NM_001257231]	NM_001257231	-1.08841588111888	8.855770375	-10.0240609097223	1.36367239048981e-16	3.02700154661514e-15	27.2179039007885
4615	26858	A_23_P137665	NM_001276	NM_001276	NM_001276	Hs.382202	1116	CHI3L1	chitinase 3-like 1 (cartilage glycoprotein-39)	ENST00000404436	Homo sapiens chitinase 3-like 1 (cartilage glycoprotein-39) (CHI3L1), mRNA [NM_001276]	NM_001276	-1.0883595635287	11.0055864643136	-5.18638747543298	1.19609655350828e-06	4.82920482025358e-06	4.68029203246658
17176	39747	A_24_P376391	NM_015103	NM_015103	NM_015103	Hs.301685	23129	PLXND1	plexin D1	ENST00000512744	Homo sapiens plexin D1 (PLXND1), mRNA [NM_015103]	NM_015103	-1.08737696503496	9.04200483333333	-7.98508050716039	3.10937675046657e-12	3.07783666094031e-11	17.2941194108553
9580	31846	A_23_P35205	NM_013441	NM_013441	NM_013441	Hs.656799	11123	RCAN3	RCAN family member 3	ENST00000374395	Homo sapiens RCAN family member 3 (RCAN3), transcript variant 1, mRNA [NM_013441]	NM_013441	-1.08697382342657	8.26429051041667	-13.765818232371	2.02025649208001e-24	3.40745843942571e-22	45.0751549929091
7730	29974	A_23_P251593	NM_007104	NM_007104	NM_007104	Hs.546269	4736	RPL10A	ribosomal protein L10a	ENST00000472730	Homo sapiens ribosomal protein L10a (RPL10A), mRNA [NM_007104]	NM_007104	-1.08674533216783	15.3075628125	-8.39063744951317	4.29217472700409e-13	4.99605274300040e-12	19.2495888899014
9036	31287	A_23_P327022	NM_199072	NM_199072	NM_199072	Hs.741413	29969	MDFIC	MyoD family inhibitor domain containing	ENST00000257724	Homo sapiens MyoD family inhibitor domain containing (MDFIC), transcript variant 1, mRNA [NM_199072]	NM_199072	-1.08617104020979	7.54626026041667	-10.2525973684606	4.41601453250944e-17	1.09106499182192e-15	28.3345555444711
16917	39453	A_24_P349743	NR_003662	NR_003662	NR_003662	Hs.560655	388524	RPSAP58	ribosomal protein SA pseudogene 58	ENST00000429844	Homo sapiens ribosomal protein SA pseudogene 58 (RPSAP58), non-coding RNA [NR_003662]	NR_003662	-1.08553073426573	12.1891585416667	-8.79151877806276	5.98961219969847e-14	8.08832227071553e-13	21.1960669613517
13881	36181	A_23_P88222	NM_138790	NM_138790	NM_138790	Hs.407101	122618	PLD4	phospholipase D family, member 4	ENST00000392593	Homo sapiens phospholipase D family, member 4 (PLD4), mRNA [NM_138790]	NM_138790	-1.08412696328672	6.78255780208333	-16.984260793698	1.22873286958441e-30	1.73318356404288e-27	59.2210708430194
6956	29199	A_23_P209232	NM_024692	NM_024692	NM_024692	Hs.122927	79745	CLIP4	CAP-GLY domain containing linker protein family, member 4	ENST00000320081	Homo sapiens CAP-GLY domain containing linker protein family, member 4 (CLIP4), transcript variant 1, mRNA [NM_024692]	NM_024692	-1.08312857867133	8.34578676041667	-8.64402644701903	1.23750540218546e-13	1.57904061022283e-12	20.4786615038241
25807	51221	A_33_P3331687	NM_001145638	NM_001145638	NM_001145638	Hs.239370	26086	GPSM1	G-protein signaling modulator 1	ENST00000392944	Homo sapiens G-protein signaling modulator 1 (GPSM1), transcript variant 1, mRNA [NM_001145638]	NM_001145638	-1.08304138111888	13.3369271875	-4.45658362371976	2.26240956415823e-05	7.52004001659792e-05	1.840512042641
18421	41179	A_24_P89891	NM_005658	NM_005658	NM_005658	Hs.531251	7185	TRAF1	TNF receptor-associated factor 1	ENST00000373887	Homo sapiens TNF receptor-associated factor 1 (TRAF1), transcript variant 1, mRNA [NM_005658]	NM_005658	-1.08269819755245	8.00728611458333	-13.7501211001307	2.17301327219571e-24	3.50740527167566e-22	45.0030003021657
7803	30047	A_23_P253012	NM_017577	NM_017577	NM_017577	Hs.24583	54762	GRAMD1C	GRAM domain containing 1C	ENST00000440446	Homo sapiens GRAM domain containing 1C (GRAMD1C), transcript variant 1, mRNA [NM_017577]	NM_017577	-1.08217901923077	7.25480630208333	-9.67606684032804	7.60656637017053e-16	1.44194848869354e-14	25.5160490814756
17296	39871	A_24_P388528	NM_173216	NM_173216	NM_173216	Hs.207459	6480	ST6GAL1	ST6 beta-galactosamide alpha-2,6-sialyltranferase 1	ENST00000470633	Homo sapiens ST6 beta-galactosamide alpha-2,6-sialyltranferase 1 (ST6GAL1), transcript variant 1, mRNA [NM_173216]	NM_173216	-1.07949536363637	11.2946612916667	-7.98294116229892	3.14189800950044e-12	3.10567698950143e-11	17.283849984903
7987	30232	A_23_P257003	NM_006200	NM_006200	NM_006200	Hs.368542	5125	PCSK5	proprotein convertase subtilisin/kexin type 5	ENST00000376752	Homo sapiens proprotein convertase subtilisin/kexin type 5 (PCSK5), transcript variant 2, mRNA [NM_006200]	NM_006200	-1.07912062062937	8.88887151041667	-9.35694736582586	3.68092636647782e-15	6.16773795920841e-14	23.9554094734984
14849	37184	A_24_P135902	NM_002952	NM_002952	NM_002952	Hs.356366	6187	RPS2	ribosomal protein S2	ENST00000402069	Homo sapiens ribosomal protein S2 (RPS2), mRNA [NM_002952]	NM_002952	-1.07771426573427	15.4287716666667	-9.1025125678273	1.29291839390202e-14	1.96003144111223e-13	22.7123570252679
28234	54726	A_33_P3387691	NM_198081	NM_198081	NM_198081	Hs.486109	256380	SCML4	sex comb on midleg-like 4 (Drosophila)	ENST00000369022	Homo sapiens sex comb on midleg-like 4 (Drosophila) (SCML4), transcript variant 1, mRNA [NM_198081]	NM_198081	-1.07692875699301	10.8157236145833	-11.3616781799414	1.91546212561697e-19	8.3250169022613e-18	33.7242182799479
6650	28894	A_23_P203173	NM_001558	NM_001558	NM_001558	Hs.504035	3587	IL10RA	interleukin 10 receptor, alpha	ENST00000227752	Homo sapiens interleukin 10 receptor, alpha (IL10RA), transcript variant 1, mRNA [NM_001558]	NM_001558	-1.07675410839161	12.9004763541667	-10.1737753818047	6.51406211024474e-17	1.5403180123783e-15	27.9495598382973
3783	26029	A_23_P12140	NM_000969	NM_000969	NM_000969	Hs.532359	6125	RPL5	ribosomal protein L5	ENST00000461952	Homo sapiens ribosomal protein L5 (RPL5), mRNA [NM_000969]	NM_000969	-1.07627140915652	10.7054786609601	-8.52694111395165	2.19964467389325e-13	2.68737691024627e-12	19.9101468451976
12145	34439	A_23_P53646	NM_139207	NM_139207	NM_139207	Hs.524599	4673	NAP1L1	nucleosome assembly protein 1-like 1	ENST00000261182	Homo sapiens nucleosome assembly protein 1-like 1 (NAP1L1), transcript variant 1, mRNA [NM_139207]	NM_139207	-1.07556573076923	10.3207371041667	-10.8720031590534	2.0988589080452e-18	7.04607372212713e-17	31.3523111719149
6040	28282	A_23_P165333	NM_139346	NM_139346	NM_139346	Hs.193163	274	BIN1	bridging integrator 1	ENST00000462958	Homo sapiens bridging integrator 1 (BIN1), transcript variant 4, mRNA [NM_139346]	NM_139346	-1.07553091355716	9.42579617156031	-11.5610187264987	7.26140956258429e-20	3.47205025494786e-18	34.6852648702955
8487	30731	A_23_P305092	NM_019604	NM_019604	NM_019604	Hs.159523	56253	CRTAM	cytotoxic and regulatory T cell molecule	ENST00000533709	Homo sapiens cytotoxic and regulatory T cell molecule (CRTAM), mRNA [NM_019604]	NM_019604	-1.07535811538461	7.38161539583333	-12.2789141718182	2.26647635036488e-21	1.57697968844222e-19	38.1201615936165
16601	39111	A_24_P319374	NM_005814	NM_005814	NM_005814	Hs.651244	10223	GPA33	glycoprotein A33 (transmembrane)	ENST00000367868	Homo sapiens glycoprotein A33 (transmembrane) (GPA33), mRNA [NM_005814]	NM_005814	-1.07457368356644	7.88279517708333	-10.1866092677999	6.11447044259857e-17	1.46407597819999e-15	28.012256112638
26284	51910	A_33_P3343120	NM_002163	NM_002163	NM_002163	Hs.137427	3394	IRF8	interferon regulatory factor 8	ENST00000268638	Homo sapiens interferon regulatory factor 8 (IRF8), mRNA [NM_002163]	NM_002163	-1.07317913461538	9.55714886458333	-9.44190607051254	2.41921080834344e-15	4.20576749605119e-14	24.3707911945274
26301	51934	A_33_P3343432	NM_053055	NM_053055	NM_053055	Hs.164070	117145	THEM4	thioesterase superfamily member 4	ENST00000471464	Homo sapiens thioesterase superfamily member 4 (THEM4), mRNA [NM_053055]	NM_053055	-1.07209947552448	8.56194945833333	-11.134505627763	5.8050771400554e-19	2.23225717236926e-17	32.6256607581561
5558	27802	A_23_P155417	NM_032750	NM_032750	NM_032750	Hs.420796	84836	ABHD14B	abhydrolase domain containing 14B	ENST00000361143	Homo sapiens abhydrolase domain containing 14B (ABHD14B), transcript variant 1, mRNA [NM_032750]	NM_032750	-1.07203625566554	8.40673154607189	-16.7657812489374	3.11575307850623e-30	3.86752198128822e-27	58.3031162922126
9582	31848	A_23_P352266	NM_000633	NM_000633	NM_000633	Hs.150749	596	BCL2	B-cell CLL/lymphoma 2	ENST00000398117	Homo sapiens B-cell CLL/lymphoma 2 (BCL2), transcript variant alpha, mRNA [NM_000633]	NM_000633	-1.0714500034965	8.83809472916667	-9.23533344972586	6.71143988641065e-15	1.06695390653225e-13	23.3610510850865
22040	45828	A_33_P3246613	NM_001031737	NM_001031737	NM_001031737	Hs.381943	124093	CCDC78	coiled-coil domain containing 78	ENST00000478979	Homo sapiens coiled-coil domain containing 78 (CCDC78), mRNA [NM_001031737]	NM_001031737	-1.07089407342657	14.8669573958333	-4.85317186968042	4.71640880555461e-06	1.73617554037925e-05	3.35141949547566
20836	44107	A_33_P3220919	NM_005160	NM_005160	NM_005160	Hs.657494	157	ADRBK2	adrenergic, beta, receptor kinase 2	ENST00000324198	Homo sapiens adrenergic, beta, receptor kinase 2 (ADRBK2), mRNA [NM_005160]	NM_005160	-1.07075219755245	9.91617361458333	-9.54949871085782	1.42165944034541e-15	2.56941967110069e-14	24.8969691123991
5055	27298	A_23_P145631	NM_024711	NM_024711	NM_024711	Hs.647105	474344	GIMAP6	GTPase, IMAP family member 6	ENST00000618759	Homo sapiens GTPase, IMAP family member 6 (GIMAP6), transcript variant 1, mRNA [NM_024711]	NM_024711	-1.07067092327441	10.6962809447422	-11.1687986023063	4.90933944382741e-19	1.92843824836522e-17	32.7917079925914
21094	44476	A_33_P3226605	NM_033222	NM_033222	NM_033222	Hs.658434	11168	PSIP1	PC4 and SFRS1 interacting protein 1	ENST00000380733	Homo sapiens PC4 and SFRS1 interacting protein 1 (PSIP1), transcript variant 2, mRNA [NM_033222]	NM_033222	-1.07051861713287	9.73175236458333	-10.1967054091316	5.8174423367813e-17	1.40487837038908e-15	28.0615750557524
21319	44806	A_33_P3231407	ENST00000368135	XM_005244930	XM_005244930	Hs.745322	149628	PYHIN1	pyrin and HIN domain family, member 1	ENST00000368135	pyrin and HIN domain family, member 1 [Source:HGNC Symbol;Acc:HGNC:28894] [ENST00000368135]	ENST00000368135	-1.06856826398601	8.15388896875	-10.4938087459233	1.34574204516147e-17	3.73533695397592e-16	29.5115588644809
19323	42213	A_32_P193288	NM_000980	NM_000980	NM_000980	Hs.337766	6142	RPL18A	ribosomal protein L18a	ENST00000456046	Homo sapiens ribosomal protein L18a (RPL18A), mRNA [NM_000980]	NM_000980	-1.0684738986014	14.7430526041667	-10.1769290857407	6.41350994364634e-17	1.52275470980286e-15	27.9649667287029
10024	32303	A_23_P371076	ENST00000472022	NA	AF113122	Hs.373857	11278	KLF12	Kruppel-like factor 12	ENST00000472022	Kruppel-like factor 12 [Source:HGNC Symbol;Acc:HGNC:6346] [ENST00000472022]	ENST00000472022	-1.06774865909091	8.52668644791667	-10.112894254546	8.79628424110353e-17	2.02647581714866e-15	27.6520898809828
26359	52005	A_33_P3344423	NM_001145467	NM_001145467	NM_001145467	Hs.509513	259197	NCR3	natural cytotoxicity triggering receptor 3	ENST00000376071	Homo sapiens natural cytotoxicity triggering receptor 3 (NCR3), transcript variant 3, mRNA [NM_001145467]	NM_001145467	-1.0655915541958	7.47891144791667	-12.7777099004176	2.09475228620774e-22	1.86258890961601e-20	40.4791489111424
16055	38517	A_24_P261760	NM_005810	NM_005810	NM_005810	Hs.558446	10219	KLRG1	killer cell lectin-like receptor subfamily G, member 1	ENST00000356986	Homo sapiens killer cell lectin-like receptor subfamily G, member 1 (KLRG1), mRNA [NM_005810]	NM_005810	-1.0645233444056	7.22515619791667	-10.7793601861376	3.30658441476722e-18	1.0688534120735e-16	30.9020176024998
15977	38425	A_24_P252945	NM_032966	NM_032966	NM_032966	Hs.113916	643	CXCR5	chemokine (C-X-C motif) receptor 5	ENST00000292174	Homo sapiens chemokine (C-X-C motif) receptor 5 (CXCR5), transcript variant 2, mRNA [NM_032966]	NM_032966	-1.06346992132867	8.46679409375	-7.21601202342048	1.26170717552788e-10	9.66270905009408e-10	13.643423992083
19126	41993	A_32_P159445	NM_015075	NM_015075	NM_015075	Hs.496138	23096	IQSEC2	IQ motif and Sec7 domain 2	ENST00000375365	Homo sapiens IQ motif and Sec7 domain 2 (IQSEC2), transcript variant 2, mRNA [NM_015075]	NM_015075	-1.06295706293706	16.384065	-5.4137944037537	4.56931373392957e-07	1.97485994138304e-06	5.61540310139086
21694	45346	A_33_P3239287	NM_001005271	NM_001005271	NM_001005271	Hs.25601	1107	CHD3	chromodomain helicase DNA binding protein 3	ENST00000330494	Homo sapiens chromodomain helicase DNA binding protein 3 (CHD3), transcript variant 3, mRNA [NM_001005271]	NM_001005271	-1.06278156643357	11.2116321666667	-13.8214047085416	1.56100991910728e-24	2.76807198912784e-22	45.3304369101213
5083	27327	A_23_P146077	NM_018660	NM_018660	NM_018660	Hs.435535	55893	ZNF395	zinc finger protein 395	ENST00000344423	Homo sapiens zinc finger protein 395 (ZNF395), mRNA [NM_018660]	NM_018660	-1.06018443721677	9.41701061092786	-12.7997721580751	1.88640142090136e-22	1.70464116570454e-20	40.5829171431248
14835	37164	A_24_P134816	NM_182557	NM_182557	NM_182557	Hs.414740	283149	BCL9L	B-cell CLL/lymphoma 9-like	ENST00000334801	Homo sapiens B-cell CLL/lymphoma 9-like (BCL9L), mRNA [NM_182557]	NM_182557	-1.05971315909091	7.28995813541667	-14.6118890259188	4.1463727922377e-26	1.24922563581282e-23	48.9207469905902
10400	32687	A_23_P387523	NM_001083621	NM_001083621	NM_001083621	Hs.418966	9923	ZBTB40	zinc finger and BTB domain containing 40	ENST00000374651	Homo sapiens zinc finger and BTB domain containing 40 (ZBTB40), transcript variant 1, mRNA [NM_001083621]	NM_001083621	-1.05940696503496	9.34238291666667	-13.9694235550482	7.8689584382877e-25	1.50734270528978e-22	46.0084449052171
10648	32936	A_23_P398294	NM_003959	NM_003959	NM_003959	Hs.524815	9026	HIP1R	huntingtin interacting protein 1 related	ENST00000253083	Homo sapiens huntingtin interacting protein 1 related (HIP1R), transcript variant 1, mRNA [NM_003959]	NM_003959	-1.05913649475524	9.75940884375	-8.99607314772324	2.18585569005196e-14	3.18158882615818e-13	22.1929324959492
26913	52807	A_33_P3357530	NM_006598	NM_006598	NM_006598	Hs.172613	10723	SLC12A7	solute carrier family 12 (potassium/chloride transporter), member 7	ENST00000611005	Homo sapiens solute carrier family 12 (potassium/chloride transporter), member 7 (SLC12A7), mRNA [NM_006598]	NM_006598	-1.05875260314685	11.6572231979167	-6.51506741393202	3.37760664564729e-09	2.04794625689188e-08	10.4122750199105
14967	37312	A_24_P148235	NM_001030	NM_001030	NM_001030	Hs.546291	6232	RPS27	ribosomal protein S27	ENST00000392558	Homo sapiens ribosomal protein S27 (RPS27), mRNA [NM_001030]	NM_001030	-1.05819982517482	15.3605127083333	-5.92906514835386	4.81792218203818e-08	2.42121070693132e-07	7.80934678193321
29032	55847	A_33_P3406567	NM_152866	NM_152866	NM_152866	Hs.712553	931	MS4A1	membrane-spanning 4-domains, subfamily A, member 1	ENST00000389939	Homo sapiens membrane-spanning 4-domains, subfamily A, member 1 (MS4A1), transcript variant 1, mRNA [NM_152866]	NM_152866	-1.05706766083916	8.26120677083333	-7.12075035640394	1.98364817686526e-10	1.4747621040844e-09	13.1980644849085
10688	32975	A_23_P400378	NM_001077191	NM_001077191	NM_001077191	Hs.160954	151306	GPBAR1	G protein-coupled bile acid receptor 1	ENST00000521462	Homo sapiens G protein-coupled bile acid receptor 1 (GPBAR1), transcript variant 1, mRNA [NM_001077191]	NM_001077191	-1.05579122202797	9.66661109375	-7.60263651522472	1.98080144341939e-11	1.72421403624658e-10	15.4675513566092
7931	30175	A_23_P255896	NM_001080824	NM_001080824	NM_001080824	Hs.469134	129293	TRABD2A	TraB domain containing 2A	ENST00000335459	Homo sapiens TraB domain containing 2A (TRABD2A), transcript variant 2, mRNA [NM_001080824]	NM_001080824	-1.05456568706294	7.49300648958333	-10.4313390704962	1.83031357224926e-17	4.91760093281724e-16	29.206923743147
11476	33770	A_23_P43369	NM_014450	NM_014450	NM_014450	Hs.88012	27240	SIT1	signaling threshold regulating transmembrane adaptor 1	ENST00000474403	Homo sapiens signaling threshold regulating transmembrane adaptor 1 (SIT1), mRNA [NM_014450]	NM_014450	-1.05414818706294	8.84467459375	-9.5532728269764	1.39539297101889e-15	2.52636141637446e-14	24.9154282288951
16363	38855	A_24_P295590	NM_032023	NM_032023	NM_032023	Hs.522895	83937	RASSF4	Ras association (RalGDS/AF-6) domain family member 4	ENST00000489171	Homo sapiens Ras association (RalGDS/AF-6) domain family member 4 (RASSF4), mRNA [NM_032023]	NM_032023	-1.05275138461539	9.18703258333333	-8.04185586887141	2.35872462412962e-12	2.38423265589545e-11	17.5668481185825
12116	34410	A_23_P53081	NM_020896	NM_020896	NM_020896	Hs.436166	114879	OSBPL5	oxysterol binding protein-like 5	ENST00000389989	Homo sapiens oxysterol binding protein-like 5 (OSBPL5), transcript variant 1, mRNA [NM_020896]	NM_020896	-1.05238886888112	9.93559619791667	-8.66170324789698	1.13449594797259e-13	1.46263723545848e-12	20.564572099873
26237	51847	A_33_P3342056	NM_173799	NM_173799	NM_173799	Hs.421750	201633	TIGIT	T cell immunoreceptor with Ig and ITIM domains	ENST00000383671	Homo sapiens T cell immunoreceptor with Ig and ITIM domains (TIGIT), mRNA [NM_173799]	NM_173799	-1.05123954195805	7.55699389583333	-9.76161948850726	4.98440860474552e-16	9.85826436089629e-15	25.9345213837575
20737	43970	A_33_P3218797	ENST00000370177	NA	NA	NA	79144	PPDPF	pancreatic progenitor cell differentiation and proliferation factor	ENST00000370177	pancreatic progenitor cell differentiation and proliferation factor [Source:HGNC Symbol;Acc:HGNC:16142] [ENST00000370177]	ENST00000370177	-1.05054944055943	15.84035375	-5.13582424113864	1.47734750553714e-06	5.87230021670662e-06	4.47538843571413
4815	27058	A_23_P141429	NM_016428	NM_016428	NM_016428	Hs.130719	51225	ABI3	ABI family, member 3	ENST00000419580	Homo sapiens ABI family, member 3 (ABI3), transcript variant 1, mRNA [NM_016428]	NM_016428	-1.04898944405164	9.77784201842797	-11.8988365750685	1.41304167328296e-20	7.76097508058707e-19	36.307018589477
4695	26938	A_23_P139297	NM_017583	NM_017583	NM_017583	Hs.192103	54765	TRIM44	tripartite motif containing 44	ENST00000299413	Homo sapiens tripartite motif containing 44 (TRIM44), mRNA [NM_017583]	NM_017583	-1.04848305366399	8.76652896743021	-14.2105527964144	2.59221404080543e-25	5.78716446865282e-23	47.1073637534318
11647	33941	A_23_P46039	NM_032738	NM_032738	NM_032738	Hs.266331	84824	FCRLA	Fc receptor-like A	ENST00000236938	Homo sapiens Fc receptor-like A (FCRLA), transcript variant 2, mRNA [NM_032738]	NM_032738	-1.04759844055944	8.66638454166667	-6.68701371365787	1.52264912950657e-09	9.82550380263005e-09	11.1943577425967
10831	33116	A_23_P406928	ENST00000361567	NA	HV444971	Hs.723616	4540	ND5	NADH dehydrogenase, subunit 5 (complex I)	ENST00000361567	mitochondrially encoded NADH dehydrogenase 5 [Source:HGNC Symbol;Acc:HGNC:7461] [ENST00000361567]	ENST00000361567	-1.04740757342658	10.8720220416667	-8.92035286432311	3.17509809916535e-14	4.50524207651116e-13	21.8236927868589
19167	42037	A_32_P166693	NM_020733	NM_020733	NM_020733	Hs.477420	57493	HEG1	heart development protein with EGF-like domains 1	ENST00000311127	Homo sapiens heart development protein with EGF-like domains 1 (HEG1), mRNA [NM_020733]	NM_020733	-1.04683789335664	7.80980151041667	-10.2780182057239	3.8958433106329e-17	9.7575310424181e-16	28.4586845930818
8348	30590	A_23_P29939	NM_007308	NM_007308	NM_007308	Hs.21374	6622	SNCA	synuclein, alpha (non A4 component of amyloid precursor)	ENST00000508895	Homo sapiens synuclein, alpha (non A4 component of amyloid precursor) (SNCA), transcript variant 4, mRNA [NM_007308]	NM_007308	-1.04635667832168	12.876456875	-4.1336848445146	7.65652329547866e-05	0.000232244906214705	0.673106446313828
20318	43398	A_33_P3210278	NM_182914	NM_182914	NM_182914	Hs.745014	23224	SYNE2	spectrin repeat containing, nuclear envelope 2	ENST00000555612	Homo sapiens spectrin repeat containing, nuclear envelope 2 (SYNE2), transcript variant 5, mRNA [NM_182914]	NM_182914	-1.04596052797203	10.0722367708333	-11.3595746598048	1.93519799128889e-19	8.38848264660454e-18	33.714061890173
8192	30434	A_23_P2705	NM_005767	NM_005767	NM_005767	Hs.123464	10161	LPAR6	lysophosphatidic acid receptor 6	ENST00000345941	Homo sapiens lysophosphatidic acid receptor 6 (LPAR6), transcript variant 1, mRNA [NM_005767]	NM_005767	-1.04548181818182	8.67403658333333	-7.78597995957213	8.17105781829077e-12	7.57813108838013e-11	16.3407761366528
10028	32307	A_23_P371215	NM_012092	NM_012092	NM_012092	Hs.56247	29851	ICOS	inducible T-cell co-stimulator	ENST00000316386	Homo sapiens inducible T-cell co-stimulator (ICOS), mRNA [NM_012092]	NM_012092	-1.04431343531468	8.28135057291667	-8.67387520801668	1.06858383979893e-13	1.38340816506635e-12	20.6237402900552
26974	52889	A_33_P3358740	NM_145798	NM_145798	NM_145798	Hs.463320	114881	OSBPL7	oxysterol binding protein-like 7	NA	Homo sapiens oxysterol binding protein-like 7 (OSBPL7), mRNA [NM_145798]	NM_145798	-1.04404651573426	9.74126046875	-10.9121726754902	1.72367668397351e-18	5.88439327360461e-17	31.5474172360271
14524	36832	A_24_P105933	NM_004624	NM_004624	NM_004624	Hs.348500	7433	VIPR1	vasoactive intestinal peptide receptor 1	ENST00000498102	Homo sapiens vasoactive intestinal peptide receptor 1 (VIPR1), transcript variant 1, mRNA [NM_004624]	NM_004624	-1.04259763986014	7.77304522916667	-11.5812295786965	6.58236453692852e-20	3.18168125093405e-18	34.7825416170322
24157	48836	A_33_P3293524	NM_004210	NM_004210	NM_004210	Hs.594708	9148	NEURL1	neuralized E3 ubiquitin protein ligase 1	ENST00000369780	Homo sapiens neuralized E3 ubiquitin protein ligase 1 (NEURL1), mRNA [NM_004210]	NM_004210	-1.04205262062937	11.1992030104167	-6.9238026456046	5.02834415972086e-10	3.50335823898648e-09	12.2831040439887
2734	24977	A_23_P100654	NM_020899	NM_020899	NM_020899	Hs.35096	57659	ZBTB4	zinc finger and BTB domain containing 4	ENST00000311403	Homo sapiens zinc finger and BTB domain containing 4 (ZBTB4), transcript variant 1, mRNA [NM_020899]	NM_020899	-1.03765838098192	8.89044719138627	-14.2221795245555	2.45749772882813e-25	5.60743158242607e-23	47.1601743961311
20048	43067	A_32_P738377	NR_026961	NR_026961	NR_026961	Hs.592159	284837	AATBC	uncharacterized LOC284837	NA	Homo sapiens uncharacterized LOC284837 (AATBC), long non-coding RNA [NR_026961]	NR_026961	-1.03708134265734	7.87662941666667	-10.0356239429683	1.28801445235023e-16	2.87551543059944e-15	27.2744283109145
5417	27662	A_23_P152838	NM_002985	NM_002985	NM_002985	Hs.514821	6352	CCL5	chemokine (C-C motif) ligand 5	ENST00000618639	Homo sapiens chemokine (C-C motif) ligand 5 (CCL5), transcript variant 1, mRNA [NM_002985]	NM_002985	-1.03518571046415	12.7468793436413	-5.91976043360578	5.02158775064192e-08	2.51419669373862e-07	7.76888212385572
22487	46450	A_33_P3256793	NM_020775	NM_020775	NM_020775	Hs.708190	57535	KIAA1324	KIAA1324	ENST00000369938	Homo sapiens KIAA1324 (KIAA1324), transcript variant 1, mRNA [NM_020775]	NM_020775	-1.03490557517483	9.30902123958333	-4.93993433346092	3.31475515934118e-06	1.24471783766548e-05	3.69245846326559
28529	55141	A_33_P3394605	NM_006339	NM_006339	NM_006339	Hs.406534	10362	HMG20B	high mobility group 20B	ENST00000619543	Homo sapiens high mobility group 20B (HMG20B), mRNA [NM_006339]	NM_006339	-1.03443998426573	11.9896188854167	-4.24428492057431	5.07387497484984e-05	0.000158802307836148	1.06626992308817
10790	33074	A_23_P404821	NM_001080392	NM_001080392	NM_001080392	Hs.521240	57189	KIAA1147	KIAA1147	ENST00000536163	Homo sapiens KIAA1147 (KIAA1147), mRNA [NM_001080392]	NM_001080392	-1.03059285489511	7.57957811458333	-11.0067989159831	1.08427127308345e-18	3.89885355113853e-17	32.0066737720624
30861	9419	A_21_P0010872	NR_103827	NR_103827	NA	Hs.546758	100996567	ANTXRLP1	anthrax toxin receptor-like pseudogene 1	NA	Homo sapiens anthrax toxin receptor-like pseudogene 1 (ANTXRLP1), transcript variant 1, non-coding RNA [NR_103827]	NR_103827	-1.03046420430197	8.20093597356862	-10.4541207390305	1.6360977475177e-17	4.43805815567913e-16	29.3180357677041
5415	27660	A_23_P152807	NM_018346	NM_018346	NM_018346	Hs.8033	55316	RSAD1	radical S-adenosyl methionine domain containing 1	ENST00000258955	Homo sapiens radical S-adenosyl methionine domain containing 1 (RSAD1), mRNA [NM_018346]	NM_018346	-1.02973955188825	9.43390231504443	-9.73751139260357	5.61489240605646e-16	1.09585749147638e-14	25.816600637987
26715	52527	A_33_P3353051	NM_001287483	NM_001287483	NM_001287483	Hs.640836	50854	C6orf48	chromosome 6 open reading frame 48	ENST00000375639	Homo sapiens chromosome 6 open reading frame 48 (C6orf48), transcript variant 4, mRNA [NM_001287483]	NM_001287483	-1.02891212062937	10.9987419895833	-9.90133442582202	2.49968906476724e-16	5.26257469863345e-15	26.6178442558519
5142	27386	A_23_P1473	NM_005041	NM_005041	NM_005041	Hs.2200	5551	PRF1	perforin 1 (pore forming protein)	ENST00000441259	Homo sapiens perforin 1 (pore forming protein) (PRF1), transcript variant 1, mRNA [NM_005041]	NM_005041	-1.02732737725012	8.77043597590551	-6.23455527021376	1.21973709564036e-08	6.71710409084499e-08	9.15345675727697
29400	56405	A_33_P3415698	NM_144615	NM_144615	NM_144615	Hs.263928	126259	TMIGD2	transmembrane and immunoglobulin domain containing 2	ENST00000301272	Homo sapiens transmembrane and immunoglobulin domain containing 2 (TMIGD2), transcript variant 1, mRNA [NM_144615]	NM_144615	-1.02677090734266	9.35088330208333	-9.68715831324375	7.20091960117472e-16	1.37091372431689e-14	25.5703024585257
2120	20710	A_22_P00015864	NR_027123	NR_027123	NR_027123	Hs.633724	100129075	KTN1-AS1	KTN1 antisense RNA 1	NA	Homo sapiens KTN1 antisense RNA 1 (KTN1-AS1), long non-coding RNA [NR_027123]	NR_027123	-1.02676997636297	11.4211816331947	-3.85394243341004	0.000210380320417446	0.00059599434938782	#VALUE!
25521	50778	A_33_P3324814	NR_125803	NR_125803	NR_125803	NA	101927777	SATB1-AS1	SATB1 antisense RNA 1	NA	Homo sapiens SATB1 antisense RNA 1 (SATB1-AS1), long non-coding RNA [NR_125803]	NR_125803	-1.02629758041958	8.16272516666667	-10.6671146581006	5.738511328068e-18	1.76664170171236e-16	30.3558813208773
10145	32426	A_23_P37623	NM_181077	NM_181077	NM_181077	Hs.720151	23015	GOLGA8A	golgin A8 family, member A	ENST00000432566	Homo sapiens golgin A8 family, member A (GOLGA8A), transcript variant 1, mRNA [NM_181077]	NM_181077	-1.0258127465035	7.60889009375	-13.7833376861239	1.86247339803362e-24	3.1931643363414e-22	45.1556523811381
2950	25194	A_23_P104641	NM_013265	NM_013265	NM_013265	Hs.277517	738	VPS51	vacuolar protein sorting 51 homolog (S. cerevisiae)	ENST00000534591	Homo sapiens vacuolar protein sorting 51 homolog (S. cerevisiae) (VPS51), transcript variant 1, mRNA [NM_013265]	NM_013265	-1.02499866023907	11.5016137528413	-14.2756541404498	1.92301118645695e-25	4.52082448016151e-23	47.4028544071685
13931	36231	A_23_P89062	NR_024034	NR_024034	NR_024034	Hs.715792	100132341	CLUHP3	clustered mitochondria (cluA/CLU1) homolog pseudogene 3	ENST00000254109	Homo sapiens clustered mitochondria (cluA/CLU1) homolog pseudogene 3 (CLUHP3), long non-coding RNA [NR_024034]	NR_024034	-1.02263328321679	8.52997402083333	-8.63554561780471	1.29018799239656e-13	1.64019310856412e-12	20.4374511759155
7183	29425	A_23_P213620	NM_001271948	NM_001271948	NM_001271948	Hs.655213	5521	PPP2R2B	protein phosphatase 2, regulatory subunit B, beta	ENST00000504198	Homo sapiens protein phosphatase 2, regulatory subunit B, beta (PPP2R2B), transcript variant 10, mRNA [NM_001271948]	NM_001271948	-1.02223852097902	7.91842889583333	-8.83694536503702	4.78898073269557e-14	6.57573672995615e-13	21.4172709788673
14806	37135	A_24_P132470	NM_020728	NM_020728	NM_020728	Hs.490795	57488	ESYT2	extended synaptotagmin-like protein 2	ENST00000251527	Homo sapiens extended synaptotagmin-like protein 2 (ESYT2), mRNA [NM_020728]	NM_020728	-1.02208071503497	8.87674603125	-14.3942098119026	1.1178116891806e-25	2.86677126765721e-23	47.9396450748715
21456	45014	A_33_P3234546	NM_004931	NM_004931	NA	Hs.405667	926	CD8B	CD8b molecule	ENST00000390655	Homo sapiens CD8b molecule (CD8B), transcript variant 5, mRNA [NM_004931]	NM_004931	-1.0206454965035	10.1383774166667	-5.39819797010978	4.884145387835e-07	2.10389783002909e-06	5.55058111561732
9540	31805	A_23_P350551	NM_138425	NM_138425	NM_138425	Hs.405913	113246	C12orf57	chromosome 12 open reading frame 57	ENST00000229281	Homo sapiens chromosome 12 open reading frame 57 (C12orf57), transcript variant 1, mRNA [NM_138425]	NM_138425	-1.02008419580419	11.2944758333333	-8.17866422112868	1.21050401439115e-12	1.29087149740846e-11	18.2254734186685
2101	20521	A_22_P00015497	NR_040085	NR_040085	NR_040085	Hs.173034	100506776	TRG-AS1	T cell receptor gamma locus antisense RNA 1	NA	Homo sapiens T cell receptor gamma locus antisense RNA 1 (TRG-AS1), long non-coding RNA [NR_040085]	NR_040085	-1.0200191121561	8.912929201285	-8.45938390426536	3.0642048431394e-13	3.64463030633583e-12	19.5825677980758
19422	42330	A_32_P208120	ENST00000615792	XM_006717483	XM_006717483	Hs.659517	57118	CAMK1D	calcium/calmodulin-dependent protein kinase ID	ENST00000615792	calcium/calmodulin-dependent protein kinase ID [Source:HGNC Symbol;Acc:HGNC:19341] [ENST00000615792]	ENST00000615792	-1.01988786188812	10.58447178125	-6.33527607676883	7.71005553922012e-09	4.38684348172128e-08	9.60288777935045
19523	42452	A_32_P225604	NM_000969	NM_000969	NM_000969	Hs.532359	6125	RPL5	ribosomal protein L5	ENST00000426545	Homo sapiens ribosomal protein L5 (RPL5), mRNA [NM_000969]	NM_000969	-1.01891835664336	13.9171397916667	-7.4326880088479	4.48261893780621e-11	3.69664179851189e-10	14.6626256338604
3423	25666	A_23_P114299	NM_001504	NM_001504	NM_001504	Hs.198252	2833	CXCR3	chemokine (C-X-C motif) receptor 3	ENST00000373691	Homo sapiens chemokine (C-X-C motif) receptor 3 (CXCR3), transcript variant 1, mRNA [NM_001504]	NM_001504	-1.01768649934114	10.0406210011403	-6.37083185383417	6.55321745577427e-09	3.77851066680764e-08	9.76224206507264
29234	56155	A_33_P3411397	NM_001636	NM_001636	NM_001636	Hs.350927	293	SLC25A6	solute carrier family 25 (mitochondrial carrier; adenine nucleotide translocator), member 6	ENST00000381401	Homo sapiens solute carrier family 25 (mitochondrial carrier; adenine nucleotide translocator), member 6 (SLC25A6), mRNA [NM_001636]	NM_001636	-1.01766484265735	13.9585823958333	-10.7922123342558	3.10444191754352e-18	1.00876483335299e-16	30.9645117504234
21491	45061	A_33_P3235204	NM_032213	NM_032213	NM_032213	Hs.269990	84173	ELMOD3	ELMO/CED-12 domain containing 3	ENST00000486908	Homo sapiens ELMO/CED-12 domain containing 3 (ELMOD3), transcript variant 1, mRNA [NM_032213]	NM_032213	-1.01646829895105	10.4271379270833	-4.00477058108216	0.000122654173180828	0.000361085694160654	0.223998126193583
6155	28400	A_23_P167509	NM_014376	NM_014376	NM_014376	Hs.519702	26999	CYFIP2	cytoplasmic FMR1 interacting protein 2	ENST00000541131	Homo sapiens cytoplasmic FMR1 interacting protein 2 (CYFIP2), transcript variant 3, mRNA [NM_014376]	NM_014376	-1.01518699246729	9.35808091810902	-12.8801635446593	1.28832959605499e-22	1.23393345755489e-20	40.9606069342791
8214	30456	A_23_P27381	NM_005786	NM_005786	NM_005786	Hs.284217	10194	TSHZ1	teashirt zinc finger homeobox 1	ENST00000584217	Homo sapiens teashirt zinc finger homeobox 1 (TSHZ1), mRNA [NM_005786]	NM_005786	-1.01470387237762	8.43056171875	-13.5358429550278	5.8939160174483e-24	8.35159825814866e-22	44.0151823613813
22262	46125	A_33_P3251462	NM_080739	NM_080739	NM_080739	Hs.352187	128653	C20orf141	chromosome 20 open reading frame 141	ENST00000603872	Homo sapiens chromosome 20 open reading frame 141 (C20orf141), transcript variant 1, mRNA [NM_080739]	NM_080739	-1.01463904195804	11.785782875	-7.88793000399214	4.9849445645819e-12	4.7715237423845e-11	16.8283206312527
6859	29101	A_23_P207319	NM_003954	NM_003954	NM_003954	Hs.404183	9020	MAP3K14	mitogen-activated protein kinase kinase kinase 14	ENST00000592267	Homo sapiens mitogen-activated protein kinase kinase kinase 14 (MAP3K14), mRNA [NM_003954]	NM_003954	-1.01451047727273	9.11304978125	-15.0441324184572	5.88643267771528e-27	2.37230881629689e-24	50.8513987374161
9647	31916	A_23_P354827	NM_001277090	NM_001277090	NM_001277090	Hs.180257	162972	ZNF550	zinc finger protein 550	ENST00000325134	Homo sapiens zinc finger protein 550 (ZNF550), transcript variant 1, mRNA [NM_001277090]	NM_001277090	-1.01353197202797	7.24166991666667	-10.3028052593802	3.44776911859712e-17	8.74110876538447e-16	28.5797009343184
7033	29275	A_23_P210726	NM_021873	NM_021873	NM_021873	Hs.153752	994	CDC25B	cell division cycle 25B	ENST00000439880	Homo sapiens cell division cycle 25B (CDC25B), transcript variant 1, mRNA [NM_021873]	NM_021873	-1.01330064335664	9.83388025	-8.48532519539522	2.69806356958917e-13	3.24646408264797e-12	19.7083139029966
19217	42090	A_32_P17635	NM_032102	NM_032102	NM_032102	Hs.476680	10929	SRSF8	serine/arginine-rich splicing factor 8	ENST00000587424	Homo sapiens serine/arginine-rich splicing factor 8 (SRSF8), transcript variant 1, mRNA [NM_032102]	NM_032102	-1.01299868531468	8.42415766666667	-8.3645652746878	4.8769179080834e-13	5.61768806695042e-12	19.1234080551026
21450	44999	A_33_P3234317	NM_012250	NM_012250	NM_012250	Hs.502004	22800	RRAS2	related RAS viral (r-ras) oncogene homolog 2	ENST00000537760	Homo sapiens related RAS viral (r-ras) oncogene homolog 2 (RRAS2), transcript variant 1, mRNA [NM_012250]	NM_012250	-1.01266718181818	8.046878125	-8.3565247123072	5.07279267587399e-13	5.80881558367977e-12	19.0845060086388
20137	43174	A_32_P84369	NR_038353	NR_038353	NR_038353	Hs.652193	653316	FAM153C	family with sequence similarity 153, member C, pseudogene	ENST00000502475	Homo sapiens family with sequence similarity 153, member C (FAM153C), non-coding RNA [NR_038353]	NR_038353	-1.01236532342658	8.12430957291667	-7.95952764163606	3.52072882966843e-12	3.45416557199718e-11	17.1714938487738
22019	45803	A_33_P3246163	NM_000969	NM_000969	NM_000969	Hs.532359	6125	RPL5	ribosomal protein L5	ENST00000425640	Homo sapiens ribosomal protein L5 (RPL5), mRNA [NM_000969]	NM_000969	-1.01227886363636	14.1409338541667	-7.70944375132803	1.18315174667084e-11	1.06855544245312e-10	15.9756728616634
1945	19357	A_22_P00013165	NM_017831	NM_017831	NM_017831	Hs.633703	54941	RNF125	ring finger protein 125, E3 ubiquitin protein ligase	ENST00000580863	Homo sapiens ring finger protein 125, E3 ubiquitin protein ligase (RNF125), mRNA [NM_017831]	NM_017831	-1.0114688749223	8.1892864454471	-13.1585099280176	3.45847609724439e-23	3.90267019089774e-21	42.2630550491137
13707	36006	A_23_P84344	NM_021805	NM_021805	NM_021805	Hs.501624	59307	SIGIRR	single immunoglobulin and toll-interleukin 1 receptor (TIR) domain	ENST00000531205	Homo sapiens single immunoglobulin and toll-interleukin 1 receptor (TIR) domain (SIGIRR), transcript variant 3, mRNA [NM_021805]	NM_021805	-1.01097548426573	11.3726696979167	-11.8614161918748	1.69317038174996e-20	9.18574532980154e-19	36.1278290932396
18262	40986	A_24_P8075	ENST00000567298	NA	AY251274	Hs.123450	54758	KLHDC4	kelch domain containing 4	ENST00000567298	kelch domain containing 4 [Source:HGNC Symbol;Acc:HGNC:25272] [ENST00000567298]	ENST00000567298	-1.01079159965035	8.79147409375	-10.2220732366403	5.13331345579114e-17	1.25529537557219e-15	28.1854836585673
22109	45930	A_33_P3248265	NM_002341	NM_002341	NM_002341	Hs.376208	4050	LTB	lymphotoxin beta (TNF superfamily, member 3)	ENST00000376117	Homo sapiens lymphotoxin beta (TNF superfamily, member 3) (LTB), transcript variant 1, mRNA [NM_002341]	NM_002341	-1.01046977272728	13.5593005208333	-8.24256696432615	8.8590859150084e-13	9.68011106037115e-12	18.5337703558846
4860	27102	A_23_P142146	NM_000979	NM_000979	NM_000979	Hs.515517	6141	RPL18	ribosomal protein L18	ENST00000549370	Homo sapiens ribosomal protein L18 (RPL18), transcript variant 1, mRNA [NM_000979]	NM_000979	-1.01008611049107	14.7161056973762	-8.94076618835635	2.87115107148992e-14	4.10015500153005e-13	21.9232110723658
25488	50717	A_33_P3323699	ENST00000376476	NA	NA	NA	4878	NPPA	natriuretic peptide A	ENST00000376476	natriuretic peptide A [Source:HGNC Symbol;Acc:HGNC:7939] [ENST00000376476]	ENST00000376476	-1.00995475874126	10.1797043958333	-3.67541368753537	0.000391726165482841	0.00106407968901116	#VALUE!
18036	40710	A_24_P67699	NM_000984	NM_000984	NM_000984	Hs.419463	6147	RPL23A	ribosomal protein L23a	ENST00000446445	Homo sapiens ribosomal protein L23a (RPL23A), mRNA [NM_000984]	NM_000984	-1.00956844405594	16.0158759375	-8.58749459515777	1.63382000634456e-13	2.03862896810954e-12	20.2040499751704
20320	43401	A_33_P3210338	NM_022841	NM_022841	NM_022841	Hs.745089	64864	RFX7	regulatory factor X, 7	ENST00000559447	Homo sapiens regulatory factor X, 7 (RFX7), mRNA [NM_022841]	NM_022841	-1.00758261538462	8.08071741666667	-10.9370119082385	1.52611976545273e-18	5.29145793983565e-17	31.6680194913509
27423	53531	A_33_P3368830	NM_001033667	NM_001033667	NM_001033667	Hs.403857	4063	LY9	lymphocyte antigen 9	ENST00000368039	Homo sapiens lymphocyte antigen 9 (LY9), transcript variant 2, mRNA [NM_001033667]	NM_001033667	-1.00592814510489	9.49557967708333	-11.2982012187662	2.61019676088844e-19	1.08870464897702e-17	33.4176003832673
4545	2679	A_21_P0002294	ENST00000590687	NA	NA	Hs.48589	7771	ZNF112	zinc finger protein 112	ENST00000590687	zinc finger protein 112 [Source:HGNC Symbol;Acc:HGNC:12892] [ENST00000590687]	ENST00000590687	-1.00590603882029	11.9674135369001	-3.44681916407301	0.000844338714483391	0.00217765284141029	#VALUE!
9067	31318	A_23_P328545	NM_014211	NM_014211	NM_014211	Hs.26225	2568	GABRP	gamma-aminobutyric acid (GABA) A receptor, pi	ENST00000518525	Homo sapiens gamma-aminobutyric acid (GABA) A receptor, pi (GABRP), transcript variant 1, mRNA [NM_014211]	NM_014211	-1.0036940979021	11.54779275	-3.68808106050457	0.000375056207841398	0.0010228266316666	#VALUE!
16737	39257	A_24_P332739	NR_027028	NR_027028	NR_027028	Hs.88181	728411	GUSBP1	glucuronidase, beta pseudogene 1	ENST00000508439	Homo sapiens glucuronidase, beta pseudogene 1 (GUSBP1), transcript variant 3, non-coding RNA [NR_027028]	NR_027028	-1.00347035839161	10.9248197395833	-10.7022985541269	4.8275086313432e-18	1.50560048088284e-16	30.5271339397843
17515	40099	A_24_P409042	NM_020240	NM_020240	NM_020240	Hs.508829	56990	CDC42SE2	CDC42 small effector 2	ENST00000505065	Homo sapiens CDC42 small effector 2 (CDC42SE2), transcript variant 1, mRNA [NM_020240]	NM_020240	-1.00322613636363	11.9094780208333	-8.7958559475851	5.86306051709662e-14	7.92432465011073e-13	21.2171820014993
3089	25333	A_23_P107283	NM_002145	NM_002145	NM_002145	Hs.514289	3212	HOXB2	homeobox B2	ENST00000330070	Homo sapiens homeobox B2 (HOXB2), mRNA [NM_002145]	NM_002145	-1.00304482071389	8.68080812810283	-8.13931442199293	1.46680779322913e-12	1.54665237646913e-11	18.0358336068591
6481	28726	A_23_P1998	NM_001164	NM_001164	NM_001164	Hs.372840	322	APBB1	amyloid beta (A4) precursor protein-binding, family B, member 1 (Fe65)	ENST00000529890	Homo sapiens amyloid beta (A4) precursor protein-binding, family B, member 1 (Fe65) (APBB1), transcript variant 1, mRNA [NM_001164]	NM_001164	-1.00262026573427	7.82625625	-15.8311219497487	1.78675230053198e-28	1.32015469976449e-25	54.3054557531191
15374	37765	A_24_P191067	NM_001009566	NM_001009566	NM_001009566	Hs.29665	22883	CLSTN1	calsyntenin 1	ENST00000361311	Homo sapiens calsyntenin 1 (CLSTN1), transcript variant 1, mRNA [NM_001009566]	NM_001009566	-1.00256068181818	8.91926677083333	-12.2052877586346	3.22759871428613e-21	2.11752311420142e-19	37.7699386463135
19044	41895	A_32_P146659	NR_027040	NR_027040	NR_027040	Hs.744860	401431	ATP6V0E2-AS1	ATP6V0E2 antisense RNA 1	NA	Homo sapiens ATP6V0E2 antisense RNA 1 (ATP6V0E2-AS1), long non-coding RNA [NR_027040]	NR_027040	-1.00195172902097	7.02283673958333	-13.8595890543231	1.30784882010107e-24	2.35960259217304e-22	45.505589479444
4152	26397	A_23_P12896	NM_022725	NM_022725	NM_022725	Hs.632151	2188	FANCF	Fanconi anemia, complementation group F	ENST00000327470	Homo sapiens Fanconi anemia, complementation group F (FANCF), mRNA [NM_022725]	NM_022725	-1.00108944358389	8.25745011283663	-11.1029571273864	6.77323990329451e-19	2.56013618366669e-17	32.4728380853209
4011	26256	A_23_P126486	NR_026752	NR_026752	NR_026752	Hs.631865	84809	CROCCP2	ciliary rootlet coiled-coil, rootletin pseudogene 2	ENST00000412962	Homo sapiens ciliary rootlet coiled-coil, rootletin pseudogene 2 (CROCCP2), non-coding RNA [NR_026752]	NR_026752	-1.00100879267095	10.2769476914994	-8.51576003578713	2.3237454966129e-13	2.82453859188764e-12	19.8559070873717
2747	24990	A_23_P100963	NM_182538	NM_182538	NM_182538	Hs.657543	201305	SPNS3	spinster homolog 3 (Drosophila)	ENST00000355530	Homo sapiens spinster homolog 3 (Drosophila) (SPNS3), mRNA [NM_182538]	NM_182538	-1.00092897694374	8.50764736680336	-8.34087830512884	5.47670936148047e-13	6.24828106270081e-12	19.0088211651499
7909	30152	A_23_P255376	NM_017918	NM_017918	NM_017918	Hs.234149	55013	CCDC109B	coiled-coil domain containing 109B	ENST00000394650	Homo sapiens coiled-coil domain containing 109B (CCDC109B), mRNA [NM_017918]	NM_017918	-1.00038799825174	9.56525146875	-9.30315439632593	4.80124519478739e-15	7.86238738177532e-14	23.6924697941168
24927	49923	A_33_P3311439	NM_001024071	NM_001024071	NM_001024071	Hs.86724	2643	GCH1	GTP cyclohydrolase 1	ENST00000395514	Homo sapiens GTP cyclohydrolase 1 (GCH1), transcript variant 4, mRNA [NM_001024071]	NM_001024071	1.00053542482518	8.24597544791667	11.3063655177433	2.508304377819e-19	1.05186083043891e-17	33.4570523714761
12351	34647	A_23_P57588	NM_016426	NM_016426	NM_016426	Hs.386189	51512	GTSE1	G-2 and S-phase expressed 1	ENST00000491863	Homo sapiens G-2 and S-phase expressed 1 (GTSE1), mRNA [NM_016426]	NM_016426	1.00097797377622	6.65374305208333	12.3770338239248	1.41607690773318e-21	1.01957537356789e-19	38.5861096188684
23891	48456	A_33_P3287760	NM_001282862	NM_001282862	NM_001282862	Hs.125293	221002	RASGEF1A	RasGEF domain family, member 1A	ENST00000395809	Homo sapiens RasGEF domain family, member 1A (RASGEF1A), transcript variant 1, mRNA [NM_001282862]	NM_001282862	1.00201360664336	7.29157869791667	8.8572614809941	4.33290848498041e-14	5.99994717116966e-13	21.5162345274449
26918	52812	A_33_P3357609	NM_001160419	NM_001160419	NM_001160419	Hs.302123	81030	ZBP1	Z-DNA binding protein 1	ENST00000480037	Homo sapiens Z-DNA binding protein 1 (ZBP1), transcript variant 4, mRNA [NM_001160419]	NM_001160419	1.00882451748252	7.888183	6.61262621770329	2.15109145853941e-09	1.35565942610469e-08	10.8550903466218
8125	30366	A_23_P25974	NM_001010854	NM_001010854	NM_001010854	Hs.655697	145567	TTC7B	tetratricopeptide repeat domain 7B	ENST00000555005	Homo sapiens tetratricopeptide repeat domain 7B (TTC7B), mRNA [NM_001010854]	NM_001010854	1.00924978846154	8.29730078125	7.71374248897625	1.15882939135158e-11	1.04872539143839e-10	15.9961578417111
25099	50177	A_33_P3315314	NM_001276687	NM_001276687	NM_001276687	Hs.632513	645745	MT1HL1	metallothionein 1H-like 1	ENST00000464121	Homo sapiens metallothionein 1H-like 1 (MT1HL1), mRNA [NM_001276687]	NM_001276687	1.01028062412587	11.16238009375	5.24594703734544	9.31447825975386e-07	3.83656609180624e-06	4.92308556917392
24897	49886	A_33_P3310780	NM_005231	NM_005231	NM_005231	Hs.596164	2017	CTTN	cortactin	ENST00000301843	Homo sapiens cortactin (CTTN), transcript variant 1, mRNA [NM_005231]	NM_005231	1.01182729020979	9.07766427083333	5.17490539764912	1.2549690633815e-06	5.04785482499737e-06	4.63366300596436
13913	36213	A_23_P88740	NM_018455	NM_018455	NM_018455	Hs.726537	55839	CENPN	centromere protein N	ENST00000299572	Homo sapiens centromere protein N (CENPN), transcript variant 3, mRNA [NM_018455]	NM_018455	1.01202196678322	6.92066584375	10.6013785272017	7.92749950107002e-18	2.35412597624119e-16	30.0357720239714
21216	44654	A_33_P3229196	NM_004357	NM_004357	NM_004357	Hs.654379	977	CD151	CD151 molecule (Raph blood group)	ENST00000397420	Homo sapiens CD151 molecule (Raph blood group) (CD151), transcript variant 1, mRNA [NM_004357]	NM_004357	1.01289152097902	12.1965540625	6.83842768465738	7.50771489209451e-10	5.10583845127059e-09	11.8890642895561
15275	37661	A_24_P181055	NM_006278	NM_006278	NM_006278	Hs.591947	6484	ST3GAL4	ST3 beta-galactoside alpha-2,3-sialyltransferase 4	ENST00000530591	Homo sapiens ST3 beta-galactoside alpha-2,3-sialyltransferase 4 (ST3GAL4), transcript variant 1, mRNA [NM_006278]	NM_006278	1.01304792657343	8.79572647916667	8.73482031734359	7.91778173484426e-14	1.04555150125824e-12	20.9201326609048
19430	42338	A_32_P209230	NM_133467	NM_133467	NM_133467	Hs.355820	163732	CITED4	Cbp/p300-interacting transactivator, with Glu/Asp-rich carboxy-terminal domain, 4	ENST00000372638	Homo sapiens Cbp/p300-interacting transactivator, with Glu/Asp-rich carboxy-terminal domain, 4 (CITED4), mRNA [NM_133467]	NM_133467	1.01346141958043	11.3532204583333	7.7479707197747	9.82098569710204e-12	9.01137871533029e-11	16.1593590440377
11800	34096	A_23_P48669	NM_005192	NM_005192	NM_005192	Hs.84113	1033	CDKN3	cyclin-dependent kinase inhibitor 3	ENST00000555837	Homo sapiens cyclin-dependent kinase inhibitor 3 (CDKN3), transcript variant 1, mRNA [NM_005192]	NM_005192	1.01391848776224	6.64968644791667	10.6705223415907	5.64321668359833e-18	1.74249054851168e-16	30.3724702009895
9106	31358	A_23_P330461	NM_144686	NM_144686	NM_144686	Hs.355126	147798	TMC4	transmembrane channel-like 4	ENST00000617472	Homo sapiens transmembrane channel-like 4 (TMC4), transcript variant 2, mRNA [NM_144686]	NM_144686	1.01810698076923	7.80564263541667	8.2355108526747	9.16994690212833e-13	9.98462429006478e-12	18.499708909669
16274	38758	A_24_P287043	NM_006435	NM_006435	NM_006435	Hs.709321	10581	IFITM2	interferon induced transmembrane protein 2	ENST00000616316	Homo sapiens interferon induced transmembrane protein 2 (IFITM2), mRNA [NM_006435]	NM_006435	1.01894758741259	16.973696875	10.5252638904593	1.15274943994904e-17	3.2698464918189e-16	29.6648951298601
12602	34898	A_23_P62890	NM_002053	NM_002053	NM_002053	Hs.62661	2633	GBP1	guanylate binding protein 1, interferon-inducible	ENST00000370473	Homo sapiens guanylate binding protein 1, interferon-inducible (GBP1), mRNA [NM_002053]	NM_002053	1.01926315384615	8.802161125	4.80508438478768	5.72629465574512e-06	2.0819962010203e-05	3.16396852071914
11010	33295	A_23_P414273	NM_032947	NM_032947	NM_032947	Hs.29444	85027	SMIM3	small integral membrane protein 3	ENST00000526627	Homo sapiens small integral membrane protein 3 (SMIM3), mRNA [NM_032947]	NM_032947	1.01929304895105	10.23796275	10.8722574537561	2.096243305371e-18	7.04607372212713e-17	31.3535465685353
13662	35961	A_23_P83278	NM_016410	NM_016410	NM_016410	Hs.635313	51510	CHMP5	charged multivesicular body protein 5	ENST00000223500	Homo sapiens charged multivesicular body protein 5 (CHMP5), transcript variant 1, mRNA [NM_016410]	NM_016410	1.01965885664335	9.60394110416667	7.06477369479324	2.5858481016733e-10	1.88809501861473e-09	12.9371984132483
18921	41746	A_32_P121085	NM_001144875	NM_001144875	NM_001144875	Hs.720849	79930	DOK3	docking protein 3	ENST00000312943	Homo sapiens docking protein 3 (DOK3), transcript variant 2, mRNA [NM_001144875]	NM_001144875	1.01975284965035	12.6940461458333	9.77803424803832	4.59615204428413e-16	9.16631042662115e-15	26.0148101352651
17129	39692	A_24_P372134	NM_018295	NM_018295	NM_018295	Hs.521213	55281	TMEM140	transmembrane protein 140	ENST00000275767	Homo sapiens transmembrane protein 140 (TMEM140), mRNA [NM_018295]	NM_018295	1.02105503846153	10.1413882708333	6.98315498355997	3.80213579675934e-10	2.69871633222863e-09	12.5579819525918
2995	25239	A_23_P105571	NM_020244	NM_020244	NM_020244	Hs.293077	56994	CHPT1	choline phosphotransferase 1	ENST00000550385	Homo sapiens choline phosphotransferase 1 (CHPT1), mRNA [NM_020244]	NM_020244	1.02207300542336	9.11208321625502	7.96873453422916	3.36662005800659e-12	3.31029637642777e-11	17.2156679387522
15972	38420	A_24_P252497	NM_025195	NM_025195	NM_025195	Hs.444947	10221	TRIB1	tribbles pseudokinase 1	ENST00000311922	Homo sapiens tribbles pseudokinase 1 (TRIB1), transcript variant 1, mRNA [NM_025195]	NM_025195	1.02227036713287	11.6199063541667	8.52770977904533	2.1913600950069e-13	2.67936510907226e-12	19.9138760007504
29076	55915	A_33_P3407529	NM_001174164	NM_001174164	NM_001174164	Hs.381096	401399	PRRT4	proline-rich transmembrane protein 4	ENST00000446477	Homo sapiens proline-rich transmembrane protein 4 (PRRT4), transcript variant 1, mRNA [NM_001174164]	NM_001174164	1.0238752465035	6.90663088541667	7.19318227306002	1.40641964116539e-10	1.07075599373514e-09	13.5365334739051
28798	55519	A_33_P3400763	NM_001080400	NM_001080400	NM_001080400	Hs.591387	729359	PLIN4	perilipin 4	ENST00000301286	Homo sapiens perilipin 4 (PLIN4), mRNA [NM_001080400]	NM_001080400	1.02408782692307	9.11687951041667	7.00487468164416	3.43184740562404e-10	2.45554735280898e-09	12.658760227729
5322	27567	A_23_P151150	NM_202002	NM_202002	NM_202002	Hs.239	2305	FOXM1	forkhead box M1	ENST00000359843	Homo sapiens forkhead box M1 (FOXM1), transcript variant 1, mRNA [NM_202002]	NM_202002	1.02449079857209	6.5795426678684	12.5359698461005	6.62299820180177e-22	5.13812200495781e-20	39.3389144763448
19796	42767	A_32_P44568	NM_005566	NM_005566	NM_005566	Hs.2795	3939	LDHA	lactate dehydrogenase A	ENST00000397561	Homo sapiens lactate dehydrogenase A (LDHA), transcript variant 1, mRNA [NM_005566]	NM_005566	1.02471627097902	9.76000373958333	9.54395244724551	1.46115915492822e-15	2.63161293649058e-14	24.869842651876
6641	28885	A_23_P202978	NM_033292	NM_033292	NM_033292	Hs.2490	834	CASP1	caspase 1, apoptosis-related cysteine peptidase	ENST00000534497	Homo sapiens caspase 1, apoptosis-related cysteine peptidase (CASP1), transcript variant alpha, mRNA [NM_033292]	NM_033292	1.02473984265734	11.6701953125	9.01028527315461	2.03788775574676e-14	2.98582308009129e-13	22.2622627941819
27323	53402	A_33_P3366540	NM_001130518	NM_001130518	NM_001130518	Hs.613729	55790	CSGALNACT1	chondroitin sulfate N-acetylgalactosaminyltransferase 1	ENST00000397998	Homo sapiens chondroitin sulfate N-acetylgalactosaminyltransferase 1 (CSGALNACT1), transcript variant 1, mRNA [NM_001130518]	NM_001130518	1.02493472902098	9.76220838541667	8.45309077869673	3.1602521232767e-13	3.75168109753338e-12	19.5520708003787
4645	26888	A_23_P138262	NM_012387	NM_012387	NM_012387	Hs.522969	23569	PADI4	peptidyl arginine deiminase, type IV	ENST00000375448	Homo sapiens peptidyl arginine deiminase, type IV (PADI4), mRNA [NM_012387]	NM_012387	1.02576017630201	8.46225657681608	8.44596257664912	3.27267506926248e-13	3.87624628814325e-12	19.5175307199264
24189	48882	A_33_P3294237	NM_005955	NM_005955	NM_005955	Hs.471991	4520	MTF1	metal-regulatory transcription factor 1	ENST00000373036	Homo sapiens metal-regulatory transcription factor 1 (MTF1), mRNA [NM_005955]	NM_005955	1.02608988461538	9.3406148125	13.3282123770845	1.55750446926076e-23	1.94889026976209e-21	43.0530210673482
29849	57054	A_33_P3461416	NM_001083899	NM_001083899	NM_001083899	Hs.661752	51206	GP6	glycoprotein VI (platelet)	ENST00000310373	Homo sapiens glycoprotein VI (platelet) (GP6), transcript variant 1, mRNA [NM_001083899]	NM_001083899	1.02663285839161	7.53258590625	6.59632297863939	2.31991813434817e-09	1.45320346275923e-08	10.7809199533082
27718	54002	A_33_P3376234	NM_006608	NM_006608	NM_006608	Hs.655824	10745	PHTF1	putative homeodomain transcription factor 1	ENST00000369604	Homo sapiens putative homeodomain transcription factor 1 (PHTF1), mRNA [NM_006608]	NM_006608	1.02809738461538	7.69926166666667	12.1821458699427	3.60728198788054e-21	2.32243100929272e-19	37.6597557980181
10254	32539	A_23_P381261	NM_139247	NM_139247	NM_139247	Hs.443428	196883	ADCY4	adenylate cyclase 4	ENST00000554781	Homo sapiens adenylate cyclase 4 (ADCY4), transcript variant 2, mRNA [NM_139247]	NM_139247	1.02816573251748	8.81969353125	9.97036633960476	1.77761759990676e-16	3.85216685477001e-15	26.9553959184524
13139	35438	A_23_P7325	NM_004334	NM_004334	NM_004334	Hs.720344	683	BST1	bone marrow stromal cell antigen 1	ENST00000265016	Homo sapiens bone marrow stromal cell antigen 1 (BST1), mRNA [NM_004334]	NM_004334	1.02826654370629	11.0181331979167	9.61892192868676	1.00882680845492e-15	1.87572879089114e-14	25.2365300449365
7004	29247	A_23_P210210	NM_001430	NM_001430	NM_001430	Hs.468410	2034	EPAS1	endothelial PAS domain protein 1	ENST00000466465	Homo sapiens endothelial PAS domain protein 1 (EPAS1), mRNA [NM_001430]	NM_001430	1.02972568006993	7.81392421875	7.57457737890028	2.26738272701315e-11	1.95883688153319e-10	15.3343434964592
18157	40855	A_24_P74371	NM_000308	NM_000308	NM_000308	Hs.609336	5476	CTSA	cathepsin A	ENST00000372459	Homo sapiens cathepsin A (CTSA), transcript variant 1, mRNA [NM_000308]	NM_000308	1.03005243006993	13.2809269791667	11.1094622619259	6.56117429800032e-19	2.50068082735851e-17	32.504354299516
12869	35163	A_23_P67864	NM_004036	NM_004036	NM_004036	Hs.467898	109	ADCY3	adenylate cyclase 3	ENST00000405392	Homo sapiens adenylate cyclase 3 (ADCY3), mRNA [NM_004036]	NM_004036	1.03007707867133	9.47876171875	6.17187722618623	1.62041074098551e-08	8.73147874878665e-08	8.87529736737694
21676	45323	A_33_P3238997	NM_001135187	NM_001135187	NM_001135187	Hs.352962	3267	AGFG1	ArfGAP with FG repeats 1	ENST00000310078	Homo sapiens ArfGAP with FG repeats 1 (AGFG1), transcript variant 1, mRNA [NM_001135187]	NM_001135187	1.03012307867132	8.32765355208333	10.8478460468254	2.36285009700362e-18	7.86737813414339e-17	31.2349373318843
2772	25014	A_23_P101380	NM_198540	NM_198540	NM_198540	Hs.441681	374907	B3GNT8	UDP-GlcNAc:betaGal beta-1,3-N-acetylglucosaminyltransferase 8	ENST00000321702	Homo sapiens UDP-GlcNAc:betaGal beta-1,3-N-acetylglucosaminyltransferase 8 (B3GNT8), mRNA [NM_198540]	NM_198540	1.03233757891878	11.7372494914771	9.39452264501266	3.05732238806653e-15	5.21003999706099e-14	24.1391091003015
31001	9892	A_21_P0011492	XM_006721147	XM_006721147	NA	NA	146429	SLC22A31	solute carrier family 22, member 31	NA	PREDICTED: Homo sapiens solute carrier family 22, member 31 (SLC22A31), transcript variant X3, mRNA [XM_006721147]	XM_006721147	1.03316389134891	8.10216188248404	6.57397155884025	2.57285699317327e-09	1.59809644139618e-08	10.6793441364967
2847	25091	A_23_P102731	NM_175839	NM_175839	NM_175839	Hs.433337	54498	SMOX	spermine oxidase	ENST00000621355	Homo sapiens spermine oxidase (SMOX), transcript variant 1, mRNA [NM_175839]	NM_175839	1.03327960785659	9.68812758100397	5.47742080388732	3.47849912136174e-07	1.53069745794239e-06	5.88086411647393
13935	36235	A_23_P8913	NM_000067	NM_000067	NM_000067	Hs.155097	760	CA2	carbonic anhydrase II	ENST00000285379	Homo sapiens carbonic anhydrase II (CA2), transcript variant 1, mRNA [NM_000067]	NM_000067	1.03500273076923	10.0783052708333	5.82592402518235	7.61232829069342e-08	3.70957555773866e-07	7.3624559591106
22003	45778	A_33_P3245824	NM_025078	NM_025078	NM_025078	Hs.288284	80148	PQLC1	PQ loop repeat containing 1	ENST00000466449	Homo sapiens PQ loop repeat containing 1 (PQLC1), transcript variant 1, mRNA [NM_025078]	NM_025078	1.03570575174825	11.5865013541667	9.43852167169458	2.46000320574157e-15	4.26712238572233e-14	24.3542420507519
15083	37446	A_24_P160104	NM_018943	NM_018943	NM_018943	Hs.137400	51807	TUBA8	tubulin, alpha 8	ENST00000474897	Homo sapiens tubulin, alpha 8 (TUBA8), transcript variant 1, mRNA [NM_018943]	NM_018943	1.03602457517482	10.1666888854167	6.52735763977078	3.1913778369589e-09	1.94414678124281e-08	10.4679234276299
5247	27492	A_23_P149545	NM_003528	NM_003528	NM_003528	Hs.2178	8349	HIST2H2BE	histone cluster 2, H2be	ENST00000369155	Homo sapiens histone cluster 2, H2be (HIST2H2BE), mRNA [NM_003528]	NM_003528	1.03942070568282	7.13247602171516	9.86955700526722	2.92447487061513e-16	6.04612286375275e-15	26.4624403724959
19205	42077	A_32_P173662	NM_003296	NM_003296	NM_003296	Hs.2042	7180	CRISP2	cysteine-rich secretory protein 2	ENST00000339139	Homo sapiens cysteine-rich secretory protein 2 (CRISP2), transcript variant 1, mRNA [NM_003296]	NM_003296	1.03964735664336	6.7415055	7.38987608400681	5.50287796169048e-11	4.48556104300444e-10	14.4605955272854
20396	43503	A_33_P3211804	NM_001001890	NM_001001890	NM_001001890	Hs.149261	861	RUNX1	runt-related transcription factor 1	ENST00000482318	Homo sapiens runt-related transcription factor 1 (RUNX1), transcript variant 2, mRNA [NM_001001890]	NM_001001890	1.04076525699301	9.70445419791667	7.85492214143583	5.85064163525099e-12	5.54711613886675e-11	16.6703244932624
25548	5082	A_21_P0005460	NR_126161	NR_126161	NR_126161	Hs.652849	100996541	FAM157C	family with sequence similarity 157, member C	ENST00000437428	Homo sapiens family with sequence similarity 157, member C (FAM157C), long non-coding RNA [NR_126161]	NR_126161	1.04124411028652	8.62422803428125	8.2510799173218	8.49798884450591e-13	9.31836006440662e-12	18.5748705999201
5817	28059	A_23_P160849	NM_004106	NM_004106	NM_004106	Hs.433300	2207	FCER1G	Fc fragment of IgE, high affinity I, receptor for; gamma polypeptide	ENST00000289902	Homo sapiens Fc fragment of IgE, high affinity I, receptor for; gamma polypeptide (FCER1G), mRNA [NM_004106]	NM_004106	1.04183442149421	14.848263162543	9.62309499336564	9.88237780629458e-16	1.84518620989731e-14	25.256941941011
10023	32302	A_23_P371039	NM_002531	NM_002531	NM_002531	Hs.590869	4923	NTSR1	neurotensin receptor 1 (high affinity)	ENST00000370501	Homo sapiens neurotensin receptor 1 (high affinity) (NTSR1), mRNA [NM_002531]	NM_002531	1.04232687412587	6.91906470833333	4.50712536124967	1.86040002817088e-05	6.25956127878118e-05	2.02850135051768
12418	34713	A_23_P58953	NM_000904	NM_000904	NM_000904	Hs.533050	4835	NQO2	NAD(P)H dehydrogenase, quinone 2	ENST00000426637	Homo sapiens NAD(P)H dehydrogenase, quinone 2 (NQO2), transcript variant 3, mRNA [NM_000904]	NM_000904	1.04597148776224	9.78180540625	7.13914447217243	1.81792374941169e-10	1.35904143078158e-09	13.2839220964525
8945	31195	A_23_P32253	NM_005384	NM_005384	NM_005384	Hs.79334	4783	NFIL3	nuclear factor, interleukin 3 regulated	ENST00000297689	Homo sapiens nuclear factor, interleukin 3 regulated (NFIL3), transcript variant 3, mRNA [NM_005384]	NM_005384	1.04702674825174	11.837966875	8.63804377250145	1.27444124395999e-13	1.62150310301625e-12	20.449589806742
4417	26663	A_23_P133691	NM_021244	NM_021244	NM_021244	Hs.31712	58528	RRAGD	Ras-related GTP binding D	ENST00000369415	Homo sapiens Ras-related GTP binding D (RRAGD), mRNA [NM_021244]	NM_021244	1.04786059405869	8.15829809113504	12.9731150270854	8.29671959678577e-23	8.55361470190884e-21	41.3964649099894
16678	39192	A_24_P325520	NM_002959	NM_002959	NM_002959	Hs.485195	6272	SORT1	sortilin 1	ENST00000256637	Homo sapiens sortilin 1 (SORT1), transcript variant 1, mRNA [NM_002959]	NM_002959	1.04958693006993	9.14997304166667	7.18962399789463	1.43041230637726e-10	1.08768818160988e-09	13.5198822797085
24831	49785	A_33_P3309075	NM_001102426	NM_001102426	NM_001102426	Hs.442657	11138	TBC1D8	TBC1 domain family, member 8 (with GRAM domain)	ENST00000409318	Homo sapiens TBC1 domain family, member 8 (with GRAM domain) (TBC1D8), mRNA [NM_001102426]	NM_001102426	1.04991699300699	7.88464041666667	7.81633342393498	7.05400283173034e-12	6.61328748864822e-11	16.4857912608532
9832	32106	A_23_P362759	NM_018699	NM_018699	NM_018699	Hs.666782	11107	PRDM5	PR domain containing 5	ENST00000428209	Homo sapiens PR domain containing 5 (PRDM5), transcript variant 1, mRNA [NM_018699]	NM_018699	1.05004851573426	7.64310194791667	7.1590563712677	1.65398133384781e-10	1.2448786988107e-09	13.3769388905119
19544	42476	A_32_P228775	NM_174907	NM_174907	NM_174907	Hs.431092	151987	PPP4R2	protein phosphatase 4, regulatory subunit 2	ENST00000470976	Homo sapiens protein phosphatase 4, regulatory subunit 2 (PPP4R2), mRNA [NM_174907]	NM_174907	1.05049206818182	8.87503303125	13.1644311088878	3.36336265775434e-23	3.80919233559973e-21	42.2906713187649
19884	42875	A_32_P512061	NR_002188	NR_002188	NR_002188	Hs.719930	2630	GBAP1	glucosidase, beta, acid pseudogene 1	ENST00000575568	Homo sapiens glucosidase, beta, acid pseudogene 1 (GBAP1), non-coding RNA [NR_002188]	NR_002188	1.05595523426573	8.76839727083333	13.7847733739823	1.85010610540428e-24	3.1931643363414e-22	45.162247409435
14892	37232	A_24_P140827	NM_005389	NM_005389	NM_005389	Hs.279257	5110	PCMT1	protein-L-isoaspartate (D-aspartate) O-methyltransferase	ENST00000480010	Homo sapiens protein-L-isoaspartate (D-aspartate) O-methyltransferase (PCMT1), transcript variant 1, mRNA [NM_005389]	NM_005389	1.05622905244755	9.05730652083333	13.3223149801106	1.60120280214447e-23	1.98754101424589e-21	43.0256219380578
6282	28528	A_23_P170534	NM_004479	NM_004479	NM_004479	Hs.457	2529	FUT7	fucosyltransferase 7 (alpha (1,3) fucosyltransferase)	ENST00000314412	Homo sapiens fucosyltransferase 7 (alpha (1,3) fucosyltransferase) (FUT7), mRNA [NM_004479]	NM_004479	1.05776622552448	9.09010038541667	10.4890773270107	1.37744887235193e-17	3.80971420738192e-16	29.4884910433166
12885	35179	A_23_P68155	NM_022168	NM_022168	NM_022168	Hs.163173	64135	IFIH1	interferon induced with helicase C domain 1	ENST00000263642	Homo sapiens interferon induced with helicase C domain 1 (IFIH1), mRNA [NM_022168]	NM_022168	1.05830322727273	10.4310518958333	5.85517161926742	6.68857081569784e-08	3.2857326191663e-07	7.48880811793295
5310	27555	A_23_P150903	NM_018099	NM_018099	NM_018099	Hs.728955	55711	FAR2	fatty acyl CoA reductase 2	ENST00000182377	Homo sapiens fatty acyl CoA reductase 2 (FAR2), transcript variant 2, mRNA [NM_018099]	NM_018099	1.05854659985533	7.89830859359986	8.69906617375153	9.44060868447245e-14	1.233519868196e-12	20.7462234560067
3606	25852	A_23_P118061	NM_181641	NM_181641	NM_181641	Hs.15159	51192	CKLF	chemokine-like factor	ENST00000526149	Homo sapiens chemokine-like factor (CKLF), transcript variant 4, mRNA [NM_181641]	NM_181641	1.05899653159298	11.6363225789346	10.839461331735	2.46205763159904e-18	8.16266799399374e-17	31.1941908358938
4348	26593	A_23_P132388	NM_005138	NM_005138	NM_005138	Hs.180903	9997	SCO2	SCO2 cytochrome c oxidase assembly protein	ENST00000252785	Homo sapiens SCO2 cytochrome c oxidase assembly protein (SCO2), transcript variant 1, mRNA [NM_005138]	NM_005138	1.05962663488614	11.2882908217364	6.54578443773001	2.93102379483876e-09	1.79576565451997e-08	10.5514317777734
19200	42072	A_32_P172848	NM_000167	NM_000167	NM_000167	Hs.1466	2710	GK	glycerol kinase	ENST00000505354	Homo sapiens glycerol kinase (GK), transcript variant 2, mRNA [NM_000167]	NM_000167	1.05988951748252	8.91727179166667	9.33479532910345	4.1065752745204e-15	6.81836511069648e-14	23.847123539198
28480	55076	A_33_P3393573	NM_001252053	NM_001252053	NM_001252053	Hs.279257	5110	PCMT1	protein-L-isoaspartate (D-aspartate) O-methyltransferase	ENST00000460828	Homo sapiens protein-L-isoaspartate (D-aspartate) O-methyltransferase (PCMT1), transcript variant 6, mRNA [NM_001252053]	NM_001252053	1.06032046153846	9.22765175	14.7334112656915	2.38950372211897e-26	7.9732343553544e-24	49.4659044452033
15557	37965	A_24_P20873	NM_003495	NM_003495	NM_003495	Hs.248172	8294	HIST1H4I	histone cluster 1, H4i	ENST00000615353	Homo sapiens histone cluster 1, H4i (HIST1H4I), mRNA [NM_003495]	NM_003495	1.06080798251748	9.2971388125	9.93844082206834	2.08114441920837e-16	4.4631702568676e-15	26.7992944663365
5246	27491	A_23_P149529	NM_002353	NM_002353	NM_002353	Hs.23582	4070	TACSTD2	tumor-associated calcium signal transducer 2	ENST00000371225	Homo sapiens tumor-associated calcium signal transducer 2 (TACSTD2), mRNA [NM_002353]	NM_002353	1.06223391178118	6.80348760182352	6.5760285261545	2.5484830729048e-09	1.58481458304377e-08	10.6886866448291
11201	33489	A_23_P42198	NM_003534	NM_003534	NM_003534	Hs.247813	8355	HIST1H3G	histone cluster 1, H3g	ENST00000614378	Homo sapiens histone cluster 1, H3g (HIST1H3G), mRNA [NM_003534]	NM_003534	1.06249814685314	11.594228125	14.2419405945259	2.24447951395719e-25	5.15931024274959e-23	47.2498950691327
22348	46239	A_33_P3253144	NM_024872	NM_024872	NM_024872	Hs.720849	79930	DOK3	docking protein 3	ENST00000357198	Homo sapiens docking protein 3 (DOK3), transcript variant 1, mRNA [NM_024872]	NM_024872	1.06258166258741	10.9398606145833	9.89029283334128	2.6397891297408e-16	5.51350748743935e-15	26.5638477966222
2262	21668	A_22_P00017844	NR_126534	NR_126534	NR_126534	NA	54877	ZCCHC2	zinc finger, CCHC domain containing 2	ENST00000585873	Homo sapiens zinc finger, CCHC domain containing 2 (ZCCHC2), transcript variant 2, non-coding RNA [NR_126534]	NR_126534	1.06392538745172	9.26632827709303	6.69207553425396	1.48719857365636e-09	9.61473877868837e-09	11.2174935103401
16773	39297	A_24_P335620	NM_003486	NM_003486	NM_003486	Hs.513797	8140	SLC7A5	solute carrier family 7 (amino acid transporter light chain, L system), member 5	ENST00000261622	Homo sapiens solute carrier family 7 (amino acid transporter light chain, L system), member 5 (SLC7A5), mRNA [NM_003486]	NM_003486	1.06479259090909	7.9504229375	8.31754592485083	6.13933653211272e-13	6.93541650034663e-12	18.8959974988197
23803	48327	A_33_P3285824	NM_001170330	NM_001170330	NM_001170330	Hs.173705	401152	C4orf3	chromosome 4 open reading frame 3	ENST00000624940	Homo sapiens chromosome 4 open reading frame 3 (C4orf3), transcript variant 1, mRNA [NM_001170330]	NM_001170330	1.06482791958042	12.7056109375	10.5950178183781	8.17937188068851e-18	2.41505488298312e-16	30.0047879449641
10121	32402	A_23_P375	NM_018101	NM_018101	NM_018101	Hs.524571	55143	CDCA8	cell division cycle associated 8	ENST00000327331	Homo sapiens cell division cycle associated 8 (CDCA8), transcript variant 2, mRNA [NM_018101]	NM_018101	1.06555124825175	7.85676252083333	10.7480885997747	3.85526767971852e-18	1.22453087653045e-16	30.749924252751
29133	56006	A_33_P3408953	NM_001282879	NM_001282879	NM_001282879	Hs.632765	91227	GGTLC2	gamma-glutamyltransferase light chain 2	ENST00000619998	Homo sapiens gamma-glutamyltransferase light chain 2 (GGTLC2), transcript variant 3, mRNA [NM_001282879]	NM_001282879	1.06652431118881	8.56781310416667	9.50503675507108	1.77095381640901e-15	3.15296837812991e-14	24.6795153180849
11602	33897	A_23_P45304	NM_021083	NM_021083	NM_021083	Hs.78919	7504	XK	X-linked Kx blood group	ENST00000378616	Homo sapiens X-linked Kx blood group (XK), mRNA [NM_021083]	NM_021083	1.06812284615384	8.85920170833333	4.73581474798452	7.558798289105e-06	2.69459653655952e-05	2.89595231845575
21425	44969	A_33_P3233871	NM_000505	NM_000505	NM_000505	Hs.1321	2161	F12	coagulation factor XII (Hageman factor)	ENST00000253496	Homo sapiens coagulation factor XII (Hageman factor) (F12), mRNA [NM_000505]	NM_000505	1.06881247202797	8.08584297916667	11.4061113192931	1.5426522502554e-19	6.90272768441585e-18	33.9386822062373
1821	18531	A_22_P00011487	NM_017570	NM_017570	NM_017570	Hs.305882	26873	OPLAH	5-oxoprolinase (ATP-hydrolysing)	ENST00000531027	Homo sapiens 5-oxoprolinase (ATP-hydrolysing) (OPLAH), mRNA [NM_017570]	NM_017570	1.06884331540452	7.09565841006525	12.2003059532297	3.30579198951991e-21	2.15515413905004e-19	37.7462234566998
3929	26174	A_23_P12463	NM_002826	NM_002826	NM_002826	Hs.744925	5768	QSOX1	quiescin Q6 sulfhydryl oxidase 1	ENST00000367602	Homo sapiens quiescin Q6 sulfhydryl oxidase 1 (QSOX1), transcript variant 1, mRNA [NM_002826]	NM_002826	1.0705181862173	11.7942499943657	11.0476473242782	8.8777537939209e-19	3.24492880721971e-17	32.20476902925
2661	2465	A_21_P0002006	NR_126359	NR_126359	NR_126359	NA	104326052	NRIR	negative regulator of interferon response (non-protein coding)	NA	Homo sapiens negative regulator of interferon response (non-protein coding) (NRIR), long non-coding RNA [NR_126359]	NR_126359	1.07317214884377	7.14739133280772	7.25457697746042	1.05005492604658e-10	8.15448059686626e-10	13.8242097652905
12952	35249	A_23_P69383	NM_031458	NM_031458	NM_031458	Hs.518200	83666	PARP9	poly (ADP-ribose) polymerase family, member 9	ENST00000489652	Homo sapiens poly (ADP-ribose) polymerase family, member 9 (PARP9), transcript variant 1, mRNA [NM_031458]	NM_031458	1.07461808741259	9.75707152083333	7.62439101964407	1.78365400007955e-11	1.56742132122104e-10	15.570910181116
10407	32694	A_23_P38795	NM_002029	NM_002029	NM_002029	Hs.753	2357	FPR1	formyl peptide receptor 1	ENST00000595042	Homo sapiens formyl peptide receptor 1 (FPR1), transcript variant 2, mRNA [NM_002029]	NM_002029	1.07580283216783	15.682924375	8.33207259185248	5.7179679536856e-13	6.50201471376956e-12	18.9662355240101
10427	32715	A_23_P388900	NM_018420	NM_018420	NM_018420	Hs.125482	55356	SLC22A15	solute carrier family 22, member 15	ENST00000369503	Homo sapiens solute carrier family 22, member 15 (SLC22A15), mRNA [NM_018420]	NM_018420	1.07619030419581	9.1875170625	11.2303919678552	3.63393657217886e-19	1.47217127555946e-17	33.0897574876718
27094	53055	A_33_P3361412	NM_018420	NM_018420	NM_018420	Hs.125482	55356	SLC22A15	solute carrier family 22, member 15	ENST00000369502	Homo sapiens solute carrier family 22, member 15 (SLC22A15), mRNA [NM_018420]	NM_018420	1.07635705944056	7.27690064583333	11.785169784611	2.44848965846788e-20	1.28564350391836e-18	35.7623608974011
28564	55202	A_33_P3395605	NM_181724	NM_181724	NM_181724	Hs.449718	338773	TMEM119	transmembrane protein 119	ENST00000392806	Homo sapiens transmembrane protein 119 (TMEM119), mRNA [NM_181724]	NM_181724	1.07720323601399	6.77612657291667	7.99132690643474	3.01632740336363e-12	2.99050070227413e-11	17.3241068348187
27199	53221	A_33_P3363898	NM_001070	NM_001070	NM_001070	Hs.279669	7283	TUBG1	tubulin, gamma 1	ENST00000251413	Homo sapiens tubulin, gamma 1 (TUBG1), mRNA [NM_001070]	NM_001070	1.07730988286713	9.31622926041667	9.54784798058328	1.43330278450325e-15	2.58617932273719e-14	24.8888954604577
3484	25727	A_23_P115482	NM_014176	NM_014176	NM_014176	Hs.5199	29089	UBE2T	ubiquitin-conjugating enzyme E2T	ENST00000367274	Homo sapiens ubiquitin-conjugating enzyme E2T (UBE2T), mRNA [NM_014176]	NM_014176	1.07788182826551	7.58824680137146	7.99159992105255	3.01232429515003e-12	2.98748633835398e-11	17.3254176138625
12984	35282	A_23_P70007	NM_012484	NM_012484	NM_012484	Hs.740467	3161	HMMR	hyaluronan-mediated motility receptor (RHAMM)	ENST00000358715	Homo sapiens hyaluronan-mediated motility receptor (RHAMM) (HMMR), transcript variant 2, mRNA [NM_012484]	NM_012484	1.07852941783217	6.63399490625	9.5938106877003	1.14210001355113e-15	2.10015488785732e-14	25.1137037397717
22925	47069	A_33_P3266255	NM_018590	NM_018590	NM_018590	Hs.657569	55454	CSGALNACT2	chondroitin sulfate N-acetylgalactosaminyltransferase 2	ENST00000374466	Homo sapiens chondroitin sulfate N-acetylgalactosaminyltransferase 2 (CSGALNACT2), mRNA [NM_018590]	NM_018590	1.0797305	7.35970947916667	11.1730762662664	4.80779840143022e-19	1.8957509528994e-17	32.8124153570089
29738	56870	A_33_P3423270	NM_001284406	NM_001284406	NM_001284406	Hs.475502	55287	TMEM40	transmembrane protein 40	ENST00000435218	Homo sapiens transmembrane protein 40 (TMEM40), transcript variant 1, mRNA [NM_001284406]	NM_001284406	1.08223544230769	8.78282213541667	9.12186776999751	1.17513230997091e-14	1.79727480744294e-13	22.8068537890446
21912	45652	A_33_P3243907	NM_001909	NM_001909	NM_001909	Hs.654447	1509	CTSD	cathepsin D	ENST00000433655	Homo sapiens cathepsin D (CTSD), mRNA [NM_001909]	NM_001909	1.08426958041958	11.6562720833333	12.2029682836387	3.26377095252128e-21	2.13223874102401e-19	37.7588973905486
12813	35107	A_23_P66719	NM_144683	NM_144683	NM_144683	Hs.631760	147015	DHRS13	dehydrogenase/reductase (SDR family) member 13	ENST00000394901	Homo sapiens dehydrogenase/reductase (SDR family) member 13 (DHRS13), mRNA [NM_144683]	NM_144683	1.08435854545455	10.2108231666667	10.0660956630551	1.10815449814914e-16	2.50826042206886e-15	27.4233738624505
11738	34034	A_23_P47565	NM_005566	NM_005566	NM_005566	Hs.2795	3939	LDHA	lactate dehydrogenase A	ENST00000375710	Homo sapiens lactate dehydrogenase A (LDHA), transcript variant 1, mRNA [NM_005566]	NM_005566	1.08567645104895	11.7223559375	9.2594731977013	5.95723782449674e-15	9.5834631503257e-14	23.4790016276889
8939	31189	A_23_P3221	NM_021199	NM_021199	NM_021199	Hs.511251	58472	SQRDL	sulfide quinone reductase-like (yeast)	ENST00000568606	Homo sapiens sulfide quinone reductase-like (yeast) (SQRDL), transcript variant 1, mRNA [NM_021199]	NM_021199	1.08626984265735	13.5996715625	10.559554049354	9.73799532362963e-18	2.80845233162523e-16	29.8320069829336
4609	26852	A_23_P13753	NM_006163	NM_006163	NM_006163	Hs.75643	4778	NFE2	nuclear factor, erythroid 2	ENST00000540264	Homo sapiens nuclear factor, erythroid 2 (NFE2), transcript variant 1, mRNA [NM_006163]	NM_006163	1.08642998744251	14.7657680136027	12.2536556424796	2.55856736557017e-21	1.71855979412064e-19	38.0000691553359
11584	33879	A_23_P4494	NM_024422	NM_024422	NM_024422	Hs.95612	1824	DSC2	desmocollin 2	ENST00000251081	Homo sapiens desmocollin 2 (DSC2), transcript variant Dsc2a, mRNA [NM_024422]	NM_024422	1.08756082692307	7.65251230208333	6.21172008127524	1.35289436853985e-08	7.38487564547555e-08	9.05197902739593
8557	30803	A_23_P30805	NM_021968	NM_021968	NM_021968	Hs.278483	8363	HIST1H4J	histone cluster 1, H4j	ENST00000355057	Homo sapiens histone cluster 1, H4j (HIST1H4J), mRNA [NM_021968]	NM_021968	1.08853363111887	9.81943059375	9.84596658180955	3.28588893681255e-16	6.7261019450638e-15	26.3470677069566
16852	39381	A_24_P343095	NM_000791	NM_000791	NM_000791	Hs.648635	1719	DHFR	dihydrofolate reductase	ENST00000513048	Homo sapiens dihydrofolate reductase (DHFR), transcript variant 1, mRNA [NM_000791]	NM_000791	1.08978164685314	7.2327878125	14.2028623246335	2.68537866951393e-25	5.95233363373973e-23	47.0724232866472
13808	36107	A_23_P86653	NM_002727	NM_002727	NM_002727	Hs.1908	5552	SRGN	serglycin	ENST00000462445	Homo sapiens serglycin (SRGN), transcript variant 1, mRNA [NM_002727]	NM_002727	1.09090594405594	14.42389625	8.71109340393948	8.89824558806947e-14	1.16855843033843e-12	20.8047157513843
12070	34364	A_23_P52017	NM_018136	NM_018136	NM_018136	Hs.121028	259266	ASPM	asp (abnormal spindle) homolog, microcephaly associated (Drosophila)	ENST00000367408	Homo sapiens asp (abnormal spindle) homolog, microcephaly associated (Drosophila) (ASPM), transcript variant 1, mRNA [NM_018136]	NM_018136	1.09306761888112	6.87530772916667	10.4595120193696	1.59324233673195e-17	4.35224438322762e-16	29.3443276717949
13075	35374	A_23_P71727	NM_001827	NM_001827	NM_001827	Hs.83758	1164	CKS2	CDC28 protein kinase regulatory subunit 2	ENST00000314355	Homo sapiens CDC28 protein kinase regulatory subunit 2 (CKS2), mRNA [NM_001827]	NM_001827	1.0931398548951	8.00263801041667	7.6492408857104	1.58222452172466e-11	1.40084426128844e-10	15.6890613377615
17817	40450	A_24_P55225	NM_152732	NM_152732	NM_152732	Hs.534585	221421	RSPH9	radial spoke head 9 homolog (Chlamydomonas)	ENST00000372163	Homo sapiens radial spoke head 9 homolog (Chlamydomonas) (RSPH9), transcript variant 1, mRNA [NM_152732]	NM_152732	1.09461921503496	6.98508903125	11.9934902312679	8.94757417618056e-21	5.16098739470697e-19	36.7597450184818
24305	49039	A_33_P3296940	NM_022763	NM_022763	NM_022763	Hs.744888	64778	FNDC3B	fibronectin type III domain containing 3B	ENST00000478016	Homo sapiens fibronectin type III domain containing 3B (FNDC3B), transcript variant 1, mRNA [NM_022763]	NM_022763	1.09573925524476	8.19245422916667	14.9269525272886	9.97032103440273e-27	3.81974076962451e-24	50.330327460705
14364	36665	A_23_P97932	NM_012228	NM_012228	NM_012228	Hs.461420	22921	MSRB2	methionine sulfoxide reductase B2	ENST00000468633	Homo sapiens methionine sulfoxide reductase B2 (MSRB2), mRNA [NM_012228]	NM_012228	1.0960937937063	11.3840359375	10.5004466573344	1.30248758748631e-17	3.62500401927132e-16	29.5439202663561
7232	29474	A_23_P214603	NM_005803	NM_005803	NM_005803	Hs.179986	10211	FLOT1	flotillin 1	ENST00000376389	Homo sapiens flotillin 1 (FLOT1), mRNA [NM_005803]	NM_005803	1.09662839160839	11.8327525	11.0029662905569	1.10480974439391e-18	3.96810833194814e-17	31.9880824113167
21249	44702	A_33_P3229918	NM_001243168	NM_001243168	NM_001243168	Hs.169002	171558	PTCRA	pre T-cell antigen receptor alpha	ENST00000616441	Homo sapiens pre T-cell antigen receptor alpha (PTCRA), transcript variant 1, mRNA [NM_001243168]	NM_001243168	1.09663676748252	10.68020153125	4.9833475661764	2.77510431761639e-06	1.05535584784647e-05	3.86444538243348
13770	36069	A_23_P85783	NM_006623	NM_006623	NM_006623	Hs.487296	26227	PHGDH	phosphoglycerate dehydrogenase	ENST00000369407	Homo sapiens phosphoglycerate dehydrogenase (PHGDH), mRNA [NM_006623]	NM_006623	1.09715831293706	7.20541232291667	7.04114322110421	2.89156371925509e-10	2.09260740055793e-09	12.8272645894566
21573	45176	A_33_P3236858	NM_001042454	NM_001042454	NM_001042454	Hs.513530	7041	TGFB1I1	transforming growth factor beta 1 induced transcript 1	ENST00000564176	Homo sapiens transforming growth factor beta 1 induced transcript 1 (TGFB1I1), transcript variant 1, mRNA [NM_001042454]	NM_001042454	1.09876006818182	9.03380786458333	7.17851246757068	1.50798009933034e-10	1.14275063351451e-09	13.467900667687
26800	52647	A_33_P3354847	NM_207417	NM_207417	NM_207417	Hs.201709	389799	C9orf171	chromosome 9 open reading frame 171	ENST00000343036	Homo sapiens chromosome 9 open reading frame 171 (C9orf171), transcript variant 1, mRNA [NM_207417]	NM_207417	1.0988692027972	6.4309785	6.70681632939684	1.38854792178476e-09	8.99758177256726e-09	11.2849039962019
18316	41046	A_24_P83379	ENST00000426414	NA	AK092019	NA	23001	WDFY3	WD repeat and FYVE domain containing 3	ENST00000426414	WD repeat and FYVE domain containing 3 [Source:HGNC Symbol;Acc:HGNC:20751] [ENST00000426414]	ENST00000426414	1.09894223426573	9.14711214583333	9.35874186067157	3.64844069275388e-15	6.11660786480488e-14	23.9641819145366
5262	27506	A_23_P149892	NM_018590	NM_018590	NM_018590	Hs.657569	55454	CSGALNACT2	chondroitin sulfate N-acetylgalactosaminyltransferase 2	ENST00000374466	Homo sapiens chondroitin sulfate N-acetylgalactosaminyltransferase 2 (CSGALNACT2), mRNA [NM_018590]	NM_018590	1.10018783744657	9.05113643817556	9.62245528076474	9.91366500241964e-16	1.84880319924932e-14	25.2538128826572
12328	34624	A_23_P57199	NM_178311	NM_178311	NM_178311	Hs.355394	92086	GGTLC1	gamma-glutamyltransferase light chain 1	ENST00000335694	Homo sapiens gamma-glutamyltransferase light chain 1 (GGTLC1), transcript variant A, mRNA [NM_178311]	NM_178311	1.10357228321678	8.44853652083333	10.1850732078724	6.16097330098567e-17	1.47180387587519e-15	28.0047523449414
7128	29371	A_23_P212475	NM_016479	NM_016479	NM_016479	Hs.414579	51246	SHISA5	shisa family member 5	ENST00000417962	Homo sapiens shisa family member 5 (SHISA5), transcript variant 1, mRNA [NM_016479]	NM_016479	1.10400171328672	15.3749302083333	9.36522307504025	3.53347975439059e-15	5.94959000207536e-14	23.9958660070121
11991	34286	A_23_P50368	NM_206818	NM_206818	NM_206818	Hs.347655	126014	OSCAR	osteoclast associated, immunoglobulin-like receptor	ENST00000610577	Homo sapiens osteoclast associated, immunoglobulin-like receptor (OSCAR), transcript variant 1, mRNA [NM_206818]	NM_206818	1.10614821678321	12.0988372916667	12.0201554476108	7.86791216737967e-21	4.58941824019034e-19	36.8871455361203
18759	41558	A_24_P97342	NM_021935	NM_021935	NM_021935	Hs.528665	60675	PROK2	prokineticin 2	ENST00000353065	Homo sapiens prokineticin 2 (PROK2), transcript variant 2, mRNA [NM_021935]	NM_021935	1.10757765384615	13.0991996041667	6.3520137550605	7.14232253249299e-09	4.0878006792387e-08	9.67785819196323
6235	28481	A_23_P16915	NM_012413	NM_012413	NM_012413	Hs.79033	25797	QPCT	glutaminyl-peptide cyclotransferase	ENST00000469098	Homo sapiens glutaminyl-peptide cyclotransferase (QPCT), mRNA [NM_012413]	NM_012413	1.10803386235085	10.7793829518804	8.702721068143	9.2723930419301e-14	1.2120509725239e-12	20.7639974613983
5723	27966	A_23_P158725	NM_001042422	NM_001042422	NM_001042422	Hs.500761	9123	SLC16A3	solute carrier family 16 (monocarboxylate transporter), member 3	ENST00000582743	Homo sapiens solute carrier family 16 (monocarboxylate transporter), member 3 (SLC16A3), transcript variant 2, mRNA [NM_001042422]	NM_001042422	1.11042359874621	14.7352261227149	10.955655670052	1.39289283390353e-18	4.86759576820882e-17	31.7585185113267
3699	25945	A_23_P119943	NM_000597	NM_000597	NM_000597	Hs.438102	3485	IGFBP2	insulin-like growth factor binding protein 2, 36kDa	ENST00000490362	Homo sapiens insulin-like growth factor binding protein 2, 36kDa (IGFBP2), mRNA [NM_000597]	NM_000597	1.11283795755617	7.89930423959225	6.56594983023948	2.67013228105047e-09	1.65157554206813e-08	10.6429207988899
13183	35482	A_23_P74115	NM_003579	NM_003579	NM_003579	Hs.642042	8438	RAD54L	RAD54-like (S. cerevisiae)	ENST00000371975	Homo sapiens RAD54-like (S. cerevisiae) (RAD54L), transcript variant 1, mRNA [NM_003579]	NM_003579	1.11345125699301	6.73065536458333	12.3378364676179	1.70860099367903e-21	1.21330219761665e-19	38.4000786918678
7365	29606	A_23_P216966	NM_000962	NM_000962	NM_000962	Hs.201978	5742	PTGS1	prostaglandin-endoperoxide synthase 1 (prostaglandin G/H synthase and cyclooxygenase)	ENST00000223423	Homo sapiens prostaglandin-endoperoxide synthase 1 (prostaglandin G/H synthase and cyclooxygenase) (PTGS1), transcript variant 1, mRNA [NM_000962]	NM_000962	1.11545406643356	8.78746164583333	6.86562974949003	6.60864326556588e-10	4.52913908606538e-09	12.014435665526
22049	45840	A_33_P3246829	NM_173843	NM_173843	NM_173843	Hs.81134	3557	IL1RN	interleukin 1 receptor antagonist	ENST00000409930	Homo sapiens interleukin 1 receptor antagonist (IL1RN), transcript variant 4, mRNA [NM_173843]	NM_173843	1.11681424300699	8.27011865625	10.1279199162393	8.16771341440235e-17	1.89574033414909e-15	27.7255142137155
21106	44494	A_33_P3226810	NM_003810	NM_003810	NM_003810	Hs.478275	8743	TNFSF10	tumor necrosis factor (ligand) superfamily, member 10	ENST00000241261	Homo sapiens tumor necrosis factor (ligand) superfamily, member 10 (TNFSF10), transcript variant 1, mRNA [NM_003810]	NM_003810	1.11784554195805	11.7962201041667	10.0706614832584	1.08346184901421e-16	2.45595238119861e-15	27.4456900566862
26957	52861	A_33_P3358342	NM_005067	NM_005067	NM_005067	Hs.477959	6478	SIAH2	siah E3 ubiquitin protein ligase 2	ENST00000312960	Homo sapiens siah E3 ubiquitin protein ligase 2 (SIAH2), mRNA [NM_005067]	NM_005067	1.11946033216783	12.8260890625	7.21853129247386	1.24667274467444e-10	9.55700311579479e-10	13.6552254136252
6816	29058	A_23_P206396	NM_001040138	NM_001040138	NM_001040138	Hs.15159	51192	CKLF	chemokine-like factor	ENST00000527845	Homo sapiens chemokine-like factor (CKLF), transcript variant 5, mRNA [NM_001040138]	NM_001040138	1.12155816433567	11.7077561458333	10.8806335857463	2.01189077390278e-18	6.78619505388597e-17	31.3942369939273
14942	37286	A_24_P145066	NM_183416	NM_183416	NM_183416	Hs.97858	23095	KIF1B	kinesin family member 1B	ENST00000377083	Homo sapiens kinesin family member 1B (KIF1B), transcript variant 2, mRNA [NM_183416]	NM_183416	1.12204216433566	7.48767372916667	12.726166744824	2.67616232909235e-22	2.30046175613279e-20	40.2365252183082
14424	36724	A_23_P99163	NM_018370	NM_018370	NM_018370	Hs.525634	55332	DRAM1	DNA-damage regulated autophagy modulator 1	ENST00000258534	Homo sapiens DNA-damage regulated autophagy modulator 1 (DRAM1), mRNA [NM_018370]	NM_018370	1.12289029895105	9.57864057291667	12.0583962644024	6.54360918522012e-21	3.89006283976534e-19	37.0697437460116
842	1325	A_21_P0000511	NR_024342	NR_024342	NR_024342	Hs.717311	100170221	SNAR-H	small ILF3/NF90-associated RNA H	NA	Homo sapiens small ILF3/NF90-associated RNA H (SNAR-H), small nuclear RNA [NR_024342]	NR_024342	1.12289154448245	7.75027576729741	9.76753654828612	4.84080916756583e-16	9.61715685581964e-15	25.9634633628425
7074	29317	A_23_P211445	NM_016733	NM_016733	NM_016733	Hs.474596	3985	LIMK2	LIM domain kinase 2	ENST00000333611	Homo sapiens LIM domain kinase 2 (LIMK2), transcript variant 2b, mRNA [NM_016733]	NM_016733	1.12393725524475	13.0228015625	9.25837327003408	5.98968486518374e-15	9.63066843193689e-14	23.4736268995401
6321	28566	A_23_P17130	NM_001042519	NM_001042519	NM_001042519	Hs.389311	84281	C2orf88	chromosome 2 open reading frame 88	ENST00000450357	Homo sapiens chromosome 2 open reading frame 88 (C2orf88), transcript variant 1, mRNA [NM_001042519]	NM_001042519	1.12542218706294	8.50338890625	6.98944918878713	3.69093197599705e-10	2.62338527437335e-09	12.5871764840448
25971	51453	A_33_P3335233	NM_025130	NM_025130	NM_025130	Hs.522988	80201	HKDC1	hexokinase domain containing 1	ENST00000354624	Homo sapiens hexokinase domain containing 1 (HKDC1), mRNA [NM_025130]	NM_025130	1.12575987937063	8.18100773958333	11.2265230707233	3.70322830089762e-19	1.49633568533144e-17	33.0710431178515
7605	29847	A_23_P2431	NM_004054	NM_004054	NM_004054	Hs.591148	719	C3AR1	complement component 3a receptor 1	ENST00000307637	Homo sapiens complement component 3a receptor 1 (C3AR1), mRNA [NM_004054]	NM_004054	1.1265796958042	10.6239721041667	9.36666344961257	3.50842682995835e-15	5.91382408404495e-14	24.00290753037
15321	37707	A_24_P185186	NM_174920	NM_174920	NM_174920	Hs.567769	201191	SAMD14	sterile alpha motif domain containing 14	ENST00000503131	Homo sapiens sterile alpha motif domain containing 14 (SAMD14), transcript variant 1, mRNA [NM_174920]	NM_174920	1.12845420454545	6.72223842708333	6.81484097403258	8.38467774264838e-10	5.65023495569739e-09	11.7804921293699
16766	39289	A_24_P334718	NM_181791	NM_181791	NM_181791	Hs.688230	353345	GPR141	G protein-coupled receptor 141	ENST00000334425	Homo sapiens G protein-coupled receptor 141 (GPR141), mRNA [NM_181791]	NM_181791	1.13000741958042	7.046549625	12.9550913594461	9.03514262635123e-23	9.19273921248956e-21	41.3120213505506
835	1323	A_21_P0000509	NR_024244	NR_024244	NR_024244	Hs.717308	100170228	SNAR-G2	small ILF3/NF90-associated RNA G2	NA	Homo sapiens small ILF3/NF90-associated RNA G2 (SNAR-G2), small nuclear RNA [NR_024244]	NR_024244	1.13161764170679	7.845056052253	9.26760998232988	5.72260196095116e-15	9.23953090802479e-14	23.5187624189729
8775	31023	A_23_P31671	NM_006294	NM_006294	NM_006294	Hs.131255	7381	UQCRB	ubiquinol-cytochrome c reductase binding protein	ENST00000521948	Homo sapiens ubiquinol-cytochrome c reductase binding protein (UQCRB), transcript variant 1, mRNA [NM_006294]	NM_006294	1.13165763986014	9.7853299375	6.71661668945605	1.32657384829578e-09	8.61939691380123e-09	11.3297507879569
16449	38943	A_24_P303480	NM_006834	NM_006834	NM_006834	Hs.287714	10981	RAB32	RAB32, member RAS oncogene family	ENST00000367495	Homo sapiens RAB32, member RAS oncogene family (RAB32), mRNA [NM_006834]	NM_006834	1.13185445454545	9.342074375	11.9872828758078	9.21954294949322e-21	5.30799363281398e-19	36.7300788258225
23639	48078	A_33_P3281795	NM_007283	NM_007283	NM_007283	Hs.277035	11343	MGLL	monoglyceride lipase	ENST00000434178	Homo sapiens monoglyceride lipase (MGLL), transcript variant 1, mRNA [NM_007283]	NM_007283	1.13529223251748	8.56808917708333	7.32361500299071	7.55408548817298e-11	5.99995855820282e-10	14.1485279255691
18959	41793	A_32_P129669	NM_032428	NM_032428	NM_032428	Hs.496546	84443	FRMPD3	FERM and PDZ domain containing 3	ENST00000276185	Homo sapiens FERM and PDZ domain containing 3 (FRMPD3), mRNA [NM_032428]	NM_032428	1.1354589527972	8.86458680208333	9.23742011882426	6.6426407060145e-15	1.05709962250791e-13	23.3712462978353
18242	40964	A_24_P79403	NM_002619	NM_002619	NM_002619	Hs.81564	5196	PF4	platelet factor 4	ENST00000296029	Homo sapiens platelet factor 4 (PF4), mRNA [NM_002619]	NM_002619	1.13623445804195	13.9854398958333	5.42069718427112	4.43640263948518e-07	1.92223466501681e-06	5.64412400200836
4776	27019	A_23_P140760	NM_170776	NM_170776	NM_170776	Hs.383403	222487	GPR97	G protein-coupled receptor 97	ENST00000569977	Homo sapiens G protein-coupled receptor 97 (GPR97), mRNA [NM_170776]	NM_170776	1.13625556037342	9.81709288696569	8.13493518204959	1.49848281446383e-12	1.5773717333257e-11	18.0147383952807
11125	33412	A_23_P41854	NM_032587	NM_032587	NM_032587	Hs.200242	84674	CARD6	caspase recruitment domain family, member 6	ENST00000254691	Homo sapiens caspase recruitment domain family, member 6 (CARD6), mRNA [NM_032587]	NM_032587	1.13749659090909	10.6545426041667	12.3360028651243	1.72368208776828e-21	1.21843513775912e-19	38.3913728538058
3798	26044	A_23_P121602	NM_003864	NM_003864	NM_003864	Hs.591715	8819	SAP30	Sin3A-associated protein, 30kDa	ENST00000296504	Homo sapiens Sin3A-associated protein, 30kDa (SAP30), mRNA [NM_003864]	NM_003864	1.14043141064042	8.84252743512109	8.7106392634583	8.91814843735292e-14	1.17029545042684e-12	20.8025069617642
3067	25311	A_23_P106844	NM_005953	NM_005953	NM_005953	Hs.534330	4502	MT2A	metallothionein 2A	ENST00000562017	Homo sapiens metallothionein 2A (MT2A), mRNA [NM_005953]	NM_005953	1.1408361787357	14.2544135828685	5.03075841211319	2.28349479499665e-06	8.80265968674983e-06	4.05327316934628
27858	54209	A_33_P3379669	NM_031297	NM_031297	NM_031297	Hs.512767	727800	RNF208	ring finger protein 208	ENST00000392827	Homo sapiens ring finger protein 208 (RNF208), mRNA [NM_031297]	NM_031297	1.14202974825174	7.41190116666667	9.7115357008347	6.38379045684685e-16	1.23044587240293e-14	25.68954303288
27963	54341	A_33_P3381513	NM_014143	NM_014143	NM_014143	Hs.521989	29126	CD274	CD274 molecule	ENST00000492923	Homo sapiens CD274 molecule (CD274), transcript variant 1, mRNA [NM_014143]	NM_014143	1.14205218356643	6.81694996875	10.2107971201487	5.42686003345858e-17	1.32083388673166e-15	28.1304077649756
4836	27079	A_23_P14174	NM_006573	NM_006573	NM_006573	Hs.525157	10673	TNFSF13B	tumor necrosis factor (ligand) superfamily, member 13b	ENST00000486502	Homo sapiens tumor necrosis factor (ligand) superfamily, member 13b (TNFSF13B), transcript variant 1, mRNA [NM_006573]	NM_006573	1.1428797046619	11.7688280521747	7.8674948097488	5.50453850458339e-12	5.24299689607832e-11	16.7304888885133
2419	22808	A_22_P00020609	NR_026668	NR_026668	NR_026668	Hs.662256	100286938	VPS13A-AS1	VPS13A antisense RNA 1	NA	Homo sapiens VPS13A antisense RNA 1 (VPS13A-AS1), long non-coding RNA [NR_026668]	NR_026668	1.14473089536838	7.89180837294602	10.8363191922928	2.5003014226384e-18	8.27840354327418e-17	31.1789203103104
521	12087	A_21_P0014245	ENST00000391437	XR_247499	XR_247499	Hs.737229	399716	DKFZp667F0711	uncharacterized protein DKFZp667F0711	ENST00000391437	PREDICTED: Homo sapiens uncharacterized protein DKFZp667F0711 (DKFZp667F0711), misc_RNA [XR_247499]	ENST00000391437	1.14492803537815	7.00411081602103	11.9400103921221	1.15821667292337e-20	6.47599635930773e-19	36.504045736601
29020	55826	A_33_P3406072	NM_001244959	NM_001244959	NM_001244959	Hs.127535	257019	FRMD3	FERM domain containing 3	ENST00000304195	Homo sapiens FERM domain containing 3 (FRMD3), transcript variant 2, mRNA [NM_001244959]	NM_001244959	1.14698613111888	7.04217757291667	9.25496627754095	6.09131352755462e-15	9.77887436042808e-14	23.4569790282382
8560	30806	A_23_P30813	NM_003541	NM_003541	NM_003541	Hs.528055	8362	HIST1H4K	histone cluster 1, H4k	NA	Homo sapiens histone cluster 1, H4k (HIST1H4K), mRNA [NM_003541]	NM_003541	1.14756315909091	9.22745444791667	9.49668112599923	1.84559913172828e-15	3.26525839542713e-14	24.638651753362
28108	54548	A_33_P3384562	NM_213636	NM_213636	NM_213636	Hs.533040	9260	PDLIM7	PDZ and LIM domain 7 (enigma)	ENST00000355572	Homo sapiens PDZ and LIM domain 7 (enigma) (PDLIM7), transcript variant 4, mRNA [NM_213636]	NM_213636	1.14772236888112	11.8298218229167	10.1487660233826	7.36941803856708e-17	1.72594551375709e-15	27.8273724179834
24654	49534	A_33_P3304983	NM_002736	NM_002736	NM_002736	Hs.433068	5577	PRKAR2B	protein kinase, cAMP-dependent, regulatory, type II, beta	ENST00000393613	Homo sapiens protein kinase, cAMP-dependent, regulatory, type II, beta (PRKAR2B), mRNA [NM_002736]	NM_002736	1.14826707342657	10.6965287291667	5.89832078179099	5.52367787902326e-08	2.75181846109889e-07	7.6757561731693
18180	40882	A_24_P753476	NR_002942	NR_002942	NR_002942	Hs.680438	340508	GAS2L1P2	growth arrest-specific 2 like 1 pseudogene 2	ENST00000442849	Homo sapiens growth arrest-specific 2 like 1 pseudogene 2 (GAS2L1P2), non-coding RNA [NR_002942]	NR_002942	1.14914754545455	8.138223625	6.50365382923626	3.56015363628964e-09	2.1493908101428e-08	10.3606317079836
13474	35772	A_23_P79572	NR_026664	NR_026664	NR_026664	Hs.744565	85009	MGC16025	uncharacterized LOC85009	NA	Homo sapiens uncharacterized LOC85009 (MGC16025), long non-coding RNA [NR_026664]	NR_026664	1.14946797202797	7.38161108333333	10.2880102350449	3.7085985623961e-17	9.34133365164577e-16	28.5074702493364
6471	28716	A_23_P19712	NM_015895	NM_015895	NM_015895	Hs.234896	51053	GMNN	geminin, DNA replication inhibitor	ENST00000620958	Homo sapiens geminin, DNA replication inhibitor (GMNN), transcript variant 1, mRNA [NM_015895]	NM_015895	1.14974529545455	7.98367234375	9.41231218982681	2.80009263581213e-15	4.80334298919414e-14	24.2260874917913
12725	35020	A_23_P65157	NM_005694	NM_005694	NM_005694	Hs.534383	10063	COX17	COX17 cytochrome c oxidase copper chaperone	ENST00000468918	Homo sapiens COX17 cytochrome c oxidase copper chaperone (COX17), mRNA [NM_005694]	NM_005694	1.15005682342658	9.95661103125	10.6954603816541	4.99243565778968e-18	1.55235734802134e-16	30.4938545488203
11359	33650	A_23_P42897	NM_004668	NM_004668	NM_004668	Hs.122785	8972	MGAM	maltase-glucoamylase (alpha-glucosidase)	ENST00000620571	Homo sapiens maltase-glucoamylase (alpha-glucosidase) (MGAM), mRNA [NM_004668]	NM_004668	1.15041785664335	9.1472950625	7.72081310537394	1.11990071477683e-11	1.01711093697937e-10	16.0298574158084
4582	26825	A_23_P137016	NM_002970	NM_002970	NM_002970	Hs.28491	6303	SAT1	spermidine/spermine N1-acetyltransferase 1	ENST00000474223	Homo sapiens spermidine/spermine N1-acetyltransferase 1 (SAT1), transcript variant 1, mRNA [NM_002970]	NM_002970	1.15082368029412	13.6785244227259	10.5554728177684	9.93547172516509e-18	2.8600886695299e-16	29.812119728985
27186	53200	A_33_P3363620	NM_001098824	NM_001098824	NM_001098824	Hs.709417	641649	TMEM91	transmembrane protein 91	ENST00000537354	Homo sapiens transmembrane protein 91 (TMEM91), transcript variant 5, mRNA [NM_001098824]	NM_001098824	1.1525774020979	10.2876676041667	11.1019671416485	6.80611026144195e-19	2.5694308227867e-17	32.4680415556816
27540	53712	A_33_P3371718	NM_002970	NM_002970	NM_002970	Hs.28491	6303	SAT1	spermidine/spermine N1-acetyltransferase 1	ENST00000474223	Homo sapiens spermidine/spermine N1-acetyltransferase 1 (SAT1), transcript variant 1, mRNA [NM_002970]	NM_002970	1.15261538461538	12.9213891666667	11.2972149060948	2.62278393082036e-19	1.09248632135862e-17	33.4128339642102
23012	47174	A_33_P3267865	ENST00000490720	NA	NA	NA	3137	HLA-J	major histocompatibility complex, class I, J (pseudogene)	ENST00000490720	major histocompatibility complex, class I, J (pseudogene) [Source:HGNC Symbol;Acc:HGNC:4967] [ENST00000490720]	ENST00000490720	1.15320493531468	9.46369928125	5.6760158504907	1.47088474398782e-07	6.8504420494417e-07	6.71961181806577
3155	25399	A_23_P108751	NM_001039492	NM_001039492	NM_001039492	Hs.443687	2274	FHL2	four and a half LIM domains 2	ENST00000358129	Homo sapiens four and a half LIM domains 2 (FHL2), transcript variant 5, mRNA [NM_001039492]	NM_001039492	1.15432406057689	8.45790902788444	7.10298751361444	2.15788384861056e-10	1.59664882189039e-09	13.1152169450089
23752	48256	A_33_P3284557	NM_016653	NM_016653	NM_016653	Hs.444451	51776	ZAK	sterile alpha motif and leucine zipper containing kinase AZK	ENST00000409176	Homo sapiens sterile alpha motif and leucine zipper containing kinase AZK (ZAK), transcript variant 1, mRNA [NM_016653]	NM_016653	1.15473795804196	9.16602616666667	10.0800496372288	1.03440611404529e-16	2.35941253726636e-15	27.491574920938
5412	27657	A_23_P152782	NM_005533	NM_005533	NM_005533	Hs.632258	3430	IFI35	interferon-induced protein 35	ENST00000538473	Homo sapiens interferon-induced protein 35 (IFI35), mRNA [NM_005533]	NM_005533	1.15584442318672	10.0703416071965	7.05889622936792	2.65875164511647e-10	1.93676950824541e-09	12.9098445591027
25269	50400	A_33_P3318509	NM_014358	NM_014358	NM_014358	Hs.236516	26253	CLEC4E	C-type lectin domain family 4, member E	ENST00000299663	Homo sapiens C-type lectin domain family 4, member E (CLEC4E), mRNA [NM_014358]	NM_014358	1.15604028146853	8.04582546875	9.10358307807274	1.28610605505523e-14	1.95065704303392e-13	22.7175831881921
11354	33645	A_23_P428827	NM_018064	NM_018064	NM_018064	Hs.485915	55122	AKIRIN2	akirin 2	ENST00000257787	Homo sapiens akirin 2 (AKIRIN2), mRNA [NM_018064]	NM_018064	1.15763735839161	9.29236613541667	13.763473763037	2.04236681404093e-24	3.40745843942571e-22	45.0643800422103
30359	57988	A_33_P3879161	NM_152309	NM_152309	NM_152309	Hs.310456	118788	PIK3AP1	phosphoinositide-3-kinase adaptor protein 1	ENST00000371109	Homo sapiens phosphoinositide-3-kinase adaptor protein 1 (PIK3AP1), mRNA [NM_152309]	NM_152309	1.15909816783216	8.23999	12.3193158357699	1.86722348309992e-21	1.30881842279966e-19	38.31212929697
15748	38172	A_24_P228302	NM_006890	NM_006890	NM_006890	Hs.74466	1087	CEACAM7	carcinoembryonic antigen-related cell adhesion molecule 7	ENST00000006724	Homo sapiens carcinoembryonic antigen-related cell adhesion molecule 7 (CEACAM7), transcript variant 1, mRNA [NM_006890]	NM_006890	1.15914178146853	6.74372998958333	8.87031775125811	4.06296810499543e-14	5.65643904146336e-13	21.5798449124921
144	10559	A_21_P0012336	NM_178311	NM_178311	NM_178311	Hs.355394	92086	GGTLC1	gamma-glutamyltransferase light chain 1	ENST00000412448	Homo sapiens gamma-glutamyltransferase light chain 1 (GGTLC1), transcript variant A, mRNA [NM_178311]	NM_178311	1.16002886222096	9.0285284915759	10.3355454184042	2.93401791161621e-17	7.53712283388031e-16	28.7395179109578
21675	45322	A_33_P3238993	NM_001135187	NM_001135187	NM_001135187	Hs.352962	3267	AGFG1	ArfGAP with FG repeats 1	ENST00000409979	Homo sapiens ArfGAP with FG repeats 1 (AGFG1), transcript variant 1, mRNA [NM_001135187]	NM_001135187	1.16154187412587	8.39207466666667	10.6394096818852	6.5755897827048e-18	1.99465984493544e-16	30.2209919780317
28651	55330	A_33_P3397655	NM_001166208	NM_001166208	NM_001166208	Hs.435228	11346	SYNPO	synaptopodin	ENST00000522122	Homo sapiens synaptopodin (SYNPO), transcript variant 3, mRNA [NM_001166208]	NM_001166208	1.16192248601399	9.98667072916667	9.35018326746561	3.80599669083599e-15	6.36356084644517e-14	23.9223435105669
21051	44412	A_33_P3225512	NM_002535	NM_002535	NM_002535	Hs.414332	4939	OAS2	2'-5'-oligoadenylate synthetase 2, 69/71kDa	ENST00000620097	Homo sapiens 2'-5'-oligoadenylate synthetase 2, 69/71kDa (OAS2), transcript variant 2, mRNA [NM_002535]	NM_002535	1.16204895629371	8.30490715625	5.58820426494672	2.15581023559555e-07	9.79202330664537e-07	6.34688591001524
9839	32113	A_23_P363174	NM_003511	NM_003511	NM_003511	Hs.233568	8332	HIST1H2AL	histone cluster 1, H2al	NA	Homo sapiens histone cluster 1, H2al (HIST1H2AL), mRNA [NM_003511]	NM_003511	1.16312869230769	6.80469720833333	11.8602194840158	1.70299510299071e-20	9.22292217033291e-19	36.1220966691124
13402	35700	A_23_P78209	NM_002359	NM_002359	NM_002359	Hs.744113	4097	MAFG	v-maf avian musculoaponeurotic fibrosarcoma oncogene homolog G	ENST00000357736	Homo sapiens v-maf avian musculoaponeurotic fibrosarcoma oncogene homolog G (MAFG), transcript variant 1, mRNA [NM_002359]	NM_002359	1.16462389160839	9.57004685416667	13.7641300002955	2.03615354082387e-24	3.40745843942571e-22	45.0673961087559
12765	35060	A_23_P65789	NM_018349	NM_018349	NM_018349	Hs.33368	55784	MCTP2	multiple C2 domains, transmembrane 2	ENST00000456504	Homo sapiens multiple C2 domains, transmembrane 2 (MCTP2), transcript variant 1, mRNA [NM_018349]	NM_018349	1.16475650349651	8.418011	12.4492366706092	1.0023672090105e-21	7.4237372863995e-20	38.9284023779347
13589	35887	A_23_P8185	NM_006519	NM_006519	NM_006519	Hs.445999	6993	DYNLT1	dynein, light chain, Tctex-type 1	ENST00000367088	Homo sapiens dynein, light chain, Tctex-type 1 (DYNLT1), transcript variant 1, mRNA [NM_006519]	NM_006519	1.16745335664336	12.09673125	10.2661115353483	4.13136875421013e-17	1.02645824804363e-15	28.400547022268
12474	34769	A_23_P59877	NM_001444	NM_001444	NM_001444	Hs.408061	2171	FABP5	fatty acid binding protein 5 (psoriasis-associated)	ENST00000524732	Homo sapiens fatty acid binding protein 5 (psoriasis-associated) (FABP5), mRNA [NM_001444]	NM_001444	1.16821905769231	8.08114242708333	10.3587291978362	2.61728518010681e-17	6.79661872042464e-16	28.8526663562269
17216	39788	A_24_P380536	NM_006016	NM_006016	NM_006016	Hs.520313	8763	CD164	CD164 molecule, sialomucin	ENST00000506649	Homo sapiens CD164 molecule, sialomucin (CD164), transcript variant 1, mRNA [NM_006016]	NM_006016	1.16841430944055	10.7653925520833	13.1335123130274	3.89074188098416e-23	4.31205364466787e-21	42.1464246914751
3580	25825	A_23_P117582	NM_130469	NM_130469	NM_130469	Hs.196482	122953	JDP2	Jun dimerization protein 2	ENST00000267569	Homo sapiens Jun dimerization protein 2 (JDP2), transcript variant 1, mRNA [NM_130469]	NM_130469	1.16868391960232	11.0998715938035	10.9246159022092	1.62169833342093e-18	5.56687419056618e-17	31.6078372107358
13373	35672	A_23_P77731	NM_001888	NM_001888	NM_001888	Hs.924	1428	CRYM	crystallin, mu	ENST00000219599	Homo sapiens crystallin, mu (CRYM), mRNA [NM_001888]	NM_001888	1.1687978006993	7.09692039583333	6.7550839402798	1.10868998897744e-09	7.2907115359076e-09	11.5060014547199
5358	27603	A_23_P151791	NM_181657	NM_181657	NM_181657	Hs.567248	1241	LTB4R	leukotriene B4 receptor	ENST00000553481	Homo sapiens leukotriene B4 receptor (LTB4R), transcript variant 1, mRNA [NM_181657]	NM_181657	1.17159944268569	8.9502217198004	10.9460365379358	1.46010667316778e-18	5.06823604941191e-17	31.7118285123867
28858	55609	A_33_P3402489	NM_006187	NM_006187	NM_006187	Hs.744211	4940	OAS3	2'-5'-oligoadenylate synthetase 3, 100kDa	ENST00000228928	Homo sapiens 2'-5'-oligoadenylate synthetase 3, 100kDa (OAS3), mRNA [NM_006187]	NM_006187	1.17297304545455	6.88725364583333	6.78375778895698	9.69696078305574e-10	6.44912316801941e-09	11.6376089909992
17606	40199	A_24_P417706	NM_001142935	NM_001142935	NM_001142935	Hs.743332	83463	MXD3	MAX dimerization protein 3	ENST00000427908	Homo sapiens MAX dimerization protein 3 (MXD3), transcript variant 2, mRNA [NM_001142935]	NM_001142935	1.17320818881119	8.77895470833333	11.3048725873376	2.52663380491521e-19	1.05811741206652e-17	33.4498384834088
6250	28496	A_23_P169494	NM_000607	NM_000607	NM_000607	Hs.522356	5004	ORM1	orosomucoid 1	ENST00000477456	Homo sapiens orosomucoid 1 (ORM1), mRNA [NM_000607]	NM_000607	1.1734567972028	9.69450725	5.16690072648786	1.29767669746203e-06	5.20681449129063e-06	4.60119004864511
6695	28938	A_23_P204087	NM_016817	NM_016817	NM_016817	Hs.414332	4939	OAS2	2'-5'-oligoadenylate synthetase 2, 69/71kDa	ENST00000620097	Homo sapiens 2'-5'-oligoadenylate synthetase 2, 69/71kDa (OAS2), transcript variant 1, mRNA [NM_016817]	NM_016817	1.17404783391609	8.49517021875	5.22906157287922	1.00002700974484e-06	4.09512248171046e-06	4.85409641087795
11331	33622	A_23_P427703	NR_001447	NR_001447	NR_001447	Hs.647358	4500	MT1L	metallothionein 1L (gene/pseudogene)	ENST00000565768	Homo sapiens metallothionein 1L (gene/pseudogene) (MT1L), non-coding RNA [NR_001447]	NR_001447	1.17413321678321	11.8869970833333	5.78170510904258	9.25195113564554e-08	4.44024973153963e-07	7.17199609914497
4275	26518	A_23_P131024	NM_014383	NM_014383	NM_014383	Hs.99430	27033	ZBTB32	zinc finger and BTB domain containing 32	ENST00000392197	Homo sapiens zinc finger and BTB domain containing 32 (ZBTB32), mRNA [NM_014383]	NM_014383	1.17567480607958	7.67318173925303	6.80686799327459	8.70348081158785e-10	5.83718211681855e-09	11.7438205733223
4714	26957	A_23_P139669	NM_006931	NM_006931	NM_006931	Hs.419240	6515	SLC2A3	solute carrier family 2 (facilitated glucose transporter), member 3	ENST00000479059	Homo sapiens solute carrier family 2 (facilitated glucose transporter), member 3 (SLC2A3), mRNA [NM_006931]	NM_006931	1.17577753667753	7.63147207240147	13.3465415058354	1.42919289534925e-23	1.81765221018352e-21	43.1381529569157
10704	32991	A_23_P401	NM_016343	NM_016343	NM_016343	Hs.497741	1063	CENPF	centromere protein F, 350/400kDa	ENST00000366955	Homo sapiens centromere protein F, 350/400kDa (CENPF), mRNA [NM_016343]	NM_016343	1.17607844055944	7.476894625	10.6709317776387	5.63187417393203e-18	1.74072031240497e-16	30.3744633336845
12946	35243	A_23_P69310	NM_003965	NM_003965	NM_003965	Hs.535713	9034	CCRL2	chemokine (C-C motif) receptor-like 2	ENST00000400882	Homo sapiens chemokine (C-C motif) receptor-like 2 (CCRL2), transcript variant 1, mRNA [NM_003965]	NM_003965	1.17637277622378	8.017586875	9.29845542007262	4.91397883158691e-15	8.03427771874631e-14	23.6695040434873
16112	38579	A_24_P270144	NM_001257389	NM_001257389	NM_001257389	Hs.445570	967	CD63	CD63 molecule	ENST00000551173	Homo sapiens CD63 molecule (CD63), transcript variant 3, mRNA [NM_001257389]	NM_001257389	1.17785519230769	13.6912901041667	11.418478166324	1.45249546382308e-19	6.55143012112759e-18	33.9983482374817
24365	49129	A_33_P3298356	NM_001206651	NM_001206651	NM_001206651	Hs.136309	51100	SH3GLB1	SH3-domain GRB2-like endophilin B1	ENST00000616170	Homo sapiens SH3-domain GRB2-like endophilin B1 (SH3GLB1), transcript variant 2, mRNA [NM_001206651]	NM_001206651	1.17788082167832	11.2444103125	12.0840577147405	5.78277548229281e-21	3.47972584203859e-19	37.1922041160561
29533	56592	A_33_P3418597	NM_152236	NM_152236	NM_152236	Hs.322852	10634	GAS2L1	growth arrest-specific 2 like 1	ENST00000618518	Homo sapiens growth arrest-specific 2 like 1 (GAS2L1), transcript variant 2, mRNA [NM_152236]	NM_152236	1.17946963286713	8.26807147916667	6.60282207904705	2.25110137989831e-09	1.41352039702558e-08	10.8104790335141
26127	51684	A_33_P3339100	NM_003005	NM_003005	NM_003005	Hs.73800	6403	SELP	selectin P (granule membrane protein 140kDa, antigen CD62)	ENST00000263686	Homo sapiens selectin P (granule membrane protein 140kDa, antigen CD62) (SELP), mRNA [NM_003005]	NM_003005	1.18203428321678	7.52490252083333	8.96772081549988	2.51386006557921e-14	3.62163906940826e-13	22.0546474103516
11525	33819	A_23_P436281	NM_001034077	NM_001034077	NM_001034077	Hs.706635	554313	HIST2H4B	histone cluster 2, H4b	ENST00000578186	Homo sapiens histone cluster 2, H4b (HIST2H4B), mRNA [NM_001034077]	NM_001034077	1.18277162237762	9.65946458333333	10.2970112331162	3.54765232210899e-17	8.96265277095796e-16	28.5514147328226
10827	33112	A_23_P406616	NM_175884	NM_175884	NM_175884	Hs.29692	168455	CCDC71L	coiled-coil domain containing 71-like	ENST00000315965	Homo sapiens coiled-coil domain containing 71-like (CCDC71L), mRNA [NM_175884]	NM_175884	1.18390575349651	10.1889764895833	11.2506863070711	3.29120343792239e-19	1.34562088386835e-17	33.1879079392773
6408	28652	A_23_P18579	NM_006607	NM_006607	NM_006607	Hs.668806	10744	PTTG2	pituitary tumor-transforming 2	ENST00000504686	Homo sapiens pituitary tumor-transforming 2 (PTTG2), mRNA [NM_006607]	NM_006607	1.1845679055944	8.4109279375	13.1673768586394	3.31702786882219e-23	3.7704765137469e-21	42.304408816067
17779	40406	A_24_P52004	NM_001100399	NM_001100399	NM_001100399	Hs.331431	23244	PDS5A	PDS5 cohesin associated factor A	ENST00000303538	Homo sapiens PDS5 cohesin associated factor A (PDS5A), transcript variant 1, mRNA [NM_001100399]	NM_001100399	1.18545311188811	9.65017629166667	11.0805860654529	7.55638963006683e-19	2.81500459784194e-17	32.3644347182811
28641	55313	A_33_P3397443	NM_182687	NM_182687	NM_182687	Hs.732385	9088	PKMYT1	protein kinase, membrane associated tyrosine/threonine 1	ENST00000574680	Homo sapiens protein kinase, membrane associated tyrosine/threonine 1 (PKMYT1), transcript variant 2, mRNA [NM_182687]	NM_182687	1.1857004965035	9.51316929166667	10.9694783303564	1.30170001736367e-18	4.60072379713319e-17	31.8256028485517
832	1321	A_21_P0000507	NR_024230	NR_024230	NR_024230	Hs.723095	100170217	SNAR-B2	small ILF3/NF90-associated RNA B2	NA	Homo sapiens small ILF3/NF90-associated RNA B2 (SNAR-B2), small nuclear RNA [NR_024230]	NR_024230	1.18672716912155	8.70307267960085	10.3177305981435	3.20324947026558e-17	8.14780635748208e-16	28.6525611787969
13795	36094	A_23_P8640	NM_001039966	NM_001039966	NM_001039966	Hs.20961	2852	GPER1	G protein-coupled estrogen receptor 1	ENST00000617001	Homo sapiens G protein-coupled estrogen receptor 1 (GPER1), transcript variant 3, mRNA [NM_001039966]	NM_001039966	1.18684115384616	7.77790170833333	6.90319533524258	5.53991676155662e-10	3.83139507342601e-09	12.1878445741615
14003	36302	A_23_P90357	NM_001060	NM_001060	NM_001060	Hs.442530	6915	TBXA2R	thromboxane A2 receptor	ENST00000375190	Homo sapiens thromboxane A2 receptor (TBXA2R), transcript variant a, mRNA [NM_001060]	NM_001060	1.18913520804196	8.66027757291667	6.61293022742765	2.14806161600458e-09	1.35402494551806e-08	10.8564740575807
27179	53186	A_33_P3363420	NM_174938	NM_174938	NM_174938	Hs.127535	257019	FRMD3	FERM domain containing 3	ENST00000621208	Homo sapiens FERM domain containing 3 (FRMD3), transcript variant 1, mRNA [NM_174938]	NM_174938	1.18942282517483	8.11445191666667	9.33165868938294	4.17069642909034e-15	6.90635280616496e-14	23.8317914458429
12364	34660	A_23_P57856	NM_001130845	NM_001130845	NM_001130845	Hs.478588	604	BCL6	B-cell CLL/lymphoma 6	ENST00000419510	Homo sapiens B-cell CLL/lymphoma 6 (BCL6), transcript variant 2, mRNA [NM_001130845]	NM_001130845	1.18946681818182	13.1111572916667	9.11477283360042	1.21700949072298e-14	1.85766052710849e-13	22.7722131594428
15068	37430	A_24_P158946	NM_139241	NM_139241	NM_139241	Hs.117835	121512	FGD4	FYVE, RhoGEF and PH domain containing 4	ENST00000395740	Homo sapiens FYVE, RhoGEF and PH domain containing 4 (FGD4), mRNA [NM_139241]	NM_139241	1.19054655244755	9.90745120833333	10.1968206927875	5.81413548085966e-17	1.40487837038908e-15	28.0621381935671
3232	25478	A_23_P110473	NM_004536	NM_004536	NM_004536	Hs.654500	4671	NAIP	NLR family, apoptosis inhibitory protein	ENST00000517649	Homo sapiens NLR family, apoptosis inhibitory protein (NAIP), transcript variant 1, mRNA [NM_004536]	NM_004536	1.19105834979972	11.7465182970248	8.24161143830916	8.90055938591007e-13	9.72200488784095e-12	18.5291575381614
12905	35200	A_23_P68610	NM_012112	NM_012112	NM_012112	Hs.244580	22974	TPX2	TPX2, microtubule-associated	ENST00000340513	Homo sapiens TPX2, microtubule-associated (TPX2), mRNA [NM_012112]	NM_012112	1.19283714160839	6.86492617708333	12.7743649953259	2.12829917507327e-22	1.87922475335546e-20	40.4634120301028
16265	38749	A_24_P286114	NM_004172	NM_004172	NM_004172	Hs.481918	6507	SLC1A3	solute carrier family 1 (glial high affinity glutamate transporter), member 3	ENST00000613445	Homo sapiens solute carrier family 1 (glial high affinity glutamate transporter), member 3 (SLC1A3), transcript variant GLAST, mRNA [NM_004172]	NM_004172	1.19366146853147	6.73301516666667	8.02358934088991	2.57809888846725e-12	2.59330841837652e-11	17.479062256742
29448	56476	A_33_P3416767	NM_032711	NM_032711	NM_032711	Hs.744113	4097	MAFG	v-maf avian musculoaponeurotic fibrosarcoma oncogene homolog G	ENST00000392366	Homo sapiens v-maf avian musculoaponeurotic fibrosarcoma oncogene homolog G (MAFG), transcript variant 2, mRNA [NM_032711]	NM_032711	1.19648989335665	7.94024948958333	15.2395238063292	2.45406307529652e-27	1.09757404108007e-24	51.7163799539354
3868	26112	A_23_P122924	NM_002192	NM_002192	NM_002192	Hs.583348	3624	INHBA	inhibin, beta A	ENST00000442711	Homo sapiens inhibin, beta A (INHBA), mRNA [NM_002192]	NM_002192	1.19740049434254	6.69420831756674	8.9894106694203	2.25886864645967e-14	3.27863479125053e-13	22.1604340731496
14213	36513	A_23_P94230	NM_015364	NM_015364	NM_015364	Hs.726603	23643	LY96	lymphocyte antigen 96	ENST00000284818	Homo sapiens lymphocyte antigen 96 (LY96), transcript variant 1, mRNA [NM_015364]	NM_015364	1.20202060489511	9.9304939375	7.37008563602534	6.04946007326807e-11	4.88999335747993e-10	14.3673093526911
14251	36551	A_23_P9485	NM_000608	NM_000608	NM_000608	Hs.719954	5005	ORM2	orosomucoid 2	ENST00000431067	Homo sapiens orosomucoid 2 (ORM2), mRNA [NM_000608]	NM_000608	1.20262642657343	8.541085625	5.50630936629499	3.07181037009798e-07	1.36392072406468e-06	6.0019248935441
28940	55728	A_33_P3404588	NM_139241	NM_139241	NM_139241	Hs.117835	121512	FGD4	FYVE, RhoGEF and PH domain containing 4	ENST00000395740	Homo sapiens FYVE, RhoGEF and PH domain containing 4 (FGD4), mRNA [NM_139241]	NM_139241	1.20500109090909	8.73854641666667	10.8568708565873	2.26054086286765e-18	7.55103380586747e-17	31.2787903693859
13483	35781	A_23_P7976	NM_005321	NM_005321	NM_005321	Hs.248133	3008	HIST1H1E	histone cluster 1, H1e	ENST00000304218	Homo sapiens histone cluster 1, H1e (HIST1H1E), mRNA [NM_005321]	NM_005321	1.20652370104895	10.5292235104167	9.81149266425018	3.895920905169e-16	7.90184428295453e-15	26.1784593627892
3337	25580	A_23_P112260	NM_001017998	NM_001017998	NM_001017998	Hs.534196	2790	GNG10	guanine nucleotide binding protein (G protein), gamma 10	ENST00000374293	Homo sapiens guanine nucleotide binding protein (G protein), gamma 10 (GNG10), transcript variant 1, mRNA [NM_001017998]	NM_001017998	1.20695767267248	10.3579984661228	7.08138933824435	2.39030022097776e-10	1.75688764702468e-09	13.0145659623357
15357	37748	A_24_P188377	NM_000574	NM_000574	NM_000574	Hs.126517	1604	CD55	CD55 molecule, decay accelerating factor for complement (Cromer blood group)	ENST00000488171	Homo sapiens CD55 molecule, decay accelerating factor for complement (Cromer blood group) (CD55), transcript variant 1, mRNA [NM_000574]	NM_000574	1.20991632692308	11.20188615625	9.56127265556826	1.34131046447564e-15	2.43554981472253e-14	24.9545555392032
17418	39997	A_24_P399888	ENST00000396437	XR_244383	XR_244383	Hs.208912	79019	CENPM	centromere protein M	ENST00000396437	centromere protein M [Source:HGNC Symbol;Acc:HGNC:18352] [ENST00000396437]	ENST00000396437	1.21160186013986	6.71032	11.3371785932868	2.15840117449894e-19	9.21313689780621e-18	33.6059084827324
17559	40149	A_24_P413669	NM_001018053	NM_001018053	NM_001018053	Hs.282702	5208	PFKFB2	6-phosphofructo-2-kinase/fructose-2,6-biphosphatase 2	ENST00000367079	Homo sapiens 6-phosphofructo-2-kinase/fructose-2,6-biphosphatase 2 (PFKFB2), transcript variant 2, mRNA [NM_001018053]	NM_001018053	1.21161261188811	6.9554615625	6.63899361233184	1.90340845688385e-09	1.20864684333987e-08	10.9751891559918
18078	40763	A_24_P69538	NM_138554	NM_138554	NM_138554	Hs.174312	7099	TLR4	toll-like receptor 4	ENST00000472304	Homo sapiens toll-like receptor 4 (TLR4), transcript variant 1, mRNA [NM_138554]	NM_138554	1.21343482167832	10.2219818958333	9.54228362887011	1.47325764182771e-15	2.65032644296798e-14	24.8616806012265
19198	42070	A_32_P171328	NM_014501	NM_014501	NM_014501	Hs.396393	27338	UBE2S	ubiquitin-conjugating enzyme E2S	ENST00000264552	Homo sapiens ubiquitin-conjugating enzyme E2S (UBE2S), mRNA [NM_014501]	NM_014501	1.21601726573427	10.0725087083333	11.183038855256	4.57939947169514e-19	1.8149160205063e-17	32.8606378918348
6121	28368	A_23_P167005	NM_014373	NM_014373	NM_014373	Hs.231320	26996	GPR160	G protein-coupled receptor 160	ENST00000355897	Homo sapiens G protein-coupled receptor 160 (GPR160), mRNA [NM_014373]	NM_014373	1.21682308841613	9.37865092092708	9.7673025867793	4.84640773160076e-16	9.62211930435283e-15	25.9623189951346
16891	39422	A_24_P347378	NM_001629	NM_001629	NM_001629	Hs.507658	241	ALOX5AP	arachidonate 5-lipoxygenase-activating protein	ENST00000617770	Homo sapiens arachidonate 5-lipoxygenase-activating protein (ALOX5AP), transcript variant 1, mRNA [NM_001629]	NM_001629	1.21723006993006	13.13009	9.61471328039412	1.03002591050678e-15	1.91056569365489e-14	25.2159441585912
10217	32502	A_23_P37983	NM_005947	NM_005947	NM_005947	Hs.656629	4490	MT1B	metallothionein 1B	ENST00000334346	Homo sapiens metallothionein 1B (MT1B), mRNA [NM_005947]	NM_005947	1.21798390384616	11.57556646875	5.72473952328235	1.18838830484893e-07	5.61533864281254e-07	6.92766106585673
11247	33536	A_23_P42353	NM_016135	NM_016135	NM_016135	Hs.272398	51513	ETV7	ets variant 7	ENST00000339796	Homo sapiens ets variant 7 (ETV7), transcript variant 1, mRNA [NM_016135]	NM_016135	1.21930792657343	7.8048523125	5.25461974170643	8.98033837781886e-07	3.70779484487061e-06	4.95856733493121
6511	28756	A_23_P200507	NM_014184	NM_014184	NM_014184	Hs.445890	29097	CNIH4	cornichon family AMPA receptor auxiliary protein 4	ENST00000366860	Homo sapiens cornichon family AMPA receptor auxiliary protein 4 (CNIH4), transcript variant 1, mRNA [NM_014184]	NM_014184	1.22125749825174	10.5280193854167	10.6698382107372	5.66222009578489e-18	1.74662041761826e-16	30.3691398384242
12179	34473	A_23_P5441	NM_005689	NM_005689	NM_005689	Hs.107911	10058	ABCB6	ATP-binding cassette, sub-family B (MDR/TAP), member 6 (Langereis blood group)	ENST00000443805	Homo sapiens ATP-binding cassette, sub-family B (MDR/TAP), member 6 (Langereis blood group) (ABCB6), mRNA [NM_005689]	NM_005689	1.22173649475524	8.22023390625	13.3414745370182	1.46356233652349e-23	1.85376597661212e-21	43.1146225376275
8888	31137	A_23_P320578	NM_002928	NM_002928	NM_002928	Hs.413297	6004	RGS16	regulator of G-protein signaling 16	ENST00000367558	Homo sapiens regulator of G-protein signaling 16 (RGS16), mRNA [NM_002928]	NM_002928	1.22261271678322	7.22689610416667	9.69222514389076	7.02288191375052e-16	1.33948415210514e-14	25.5950866004895
4060	26305	A_23_P127385	NM_000256	NM_000256	NM_000256	Hs.524906	4607	MYBPC3	myosin binding protein C, cardiac	ENST00000256993	Homo sapiens myosin binding protein C, cardiac (MYBPC3), mRNA [NM_000256]	NM_000256	1.22281300438004	9.29525237728308	10.6410740548974	6.52201383954102e-18	1.98034377170878e-16	30.229096399078
15721	38145	A_24_P226008	NM_007283	NM_007283	NM_007283	Hs.277035	11343	MGLL	monoglyceride lipase	ENST00000476682	Homo sapiens monoglyceride lipase (MGLL), transcript variant 1, mRNA [NM_007283]	NM_007283	1.22592608041958	9.71938322916667	8.01716876443741	2.65993859316448e-12	2.67130143764014e-11	17.448214973834
10785	33069	A_23_P404667	NM_001197	NM_001197	NM_001197	Hs.475055	638	BIK	BCL2-interacting killer (apoptosis-inducing)	ENST00000216115	Homo sapiens BCL2-interacting killer (apoptosis-inducing) (BIK), mRNA [NM_001197]	NM_001197	1.22880402797203	7.671051	15.92598975919	1.17864736470214e-28	9.14394625535922e-26	54.7164217280268
23096	47287	A_33_P3269678	NR_015395	NR_015395	NR_015395	Hs.560805	541471	MIR4435-1HG	MIR4435-1 host gene (non-protein coding)	ENST00000409054	Homo sapiens MIR4435-1 host gene (non-protein coding) (MIR4435-1HG), transcript variant 1, long non-coding RNA [NR_015395]	NR_015395	1.22945927447553	10.3733103020833	11.8981218208113	1.41792992616194e-20	7.77406386372038e-19	36.303597047613
22071	45870	A_33_P3247205	NM_022746	NM_022746	NM_022746	Hs.497816	64757	MARC1	mitochondrial amidoxime reducing component 1	ENST00000366910	Homo sapiens mitochondrial amidoxime reducing component 1 (MARC1), mRNA [NM_022746]	NM_022746	1.2304775979021	9.4110881875	9.50287577598194	1.7899645957655e-15	3.1813391372162e-14	24.6689468898463
28016	54409	A_33_P3382498	NM_001098612	NM_001098612	NM_001098612	Hs.707374	100049587	SIGLEC14	sialic acid binding Ig-like lectin 14	ENST00000360844	Homo sapiens sialic acid binding Ig-like lectin 14 (SIGLEC14), mRNA [NM_001098612]	NM_001098612	1.23378452272727	11.3436040729167	3.03160373036215	0.00312971342960869	0.00724515234223177	#VALUE!
6109	28356	A_23_P166797	NM_022147	NM_022147	NM_022147	Hs.43388	64108	RTP4	receptor (chemosensory) transporter protein 4	ENST00000259030	Homo sapiens receptor (chemosensory) transporter protein 4 (RTP4), mRNA [NM_022147]	NM_022147	1.23466306054255	9.95160911296816	5.28886307393513	7.77181871409848e-07	3.24072935146337e-06	5.09897708386855
10595	32882	A_23_P396299	NR_034094	NR_034094	NR_034094	Hs.246769	100129827	MRVI1-AS1	MRVI1 antisense RNA 1	NA	Homo sapiens MRVI1 antisense RNA 1 (MRVI1-AS1), transcript variant 4, long non-coding RNA [NR_034094]	NR_034094	1.23637684090909	7.43371996875	9.072278701015	1.50093914563018e-14	2.2501035539708e-13	22.5647734778973
7944	30188	A_23_P256205	NM_014945	NM_014945	NM_014945	Hs.49688	22885	ABLIM3	actin binding LIM protein family, member 3	ENST00000506113	Homo sapiens actin binding LIM protein family, member 3 (ABLIM3), transcript variant 2, mRNA [NM_014945]	NM_014945	1.23650308566434	7.82917717708333	8.33277208152636	5.69842205424497e-13	6.4869197794325e-12	18.9696181035921
25495	50726	A_33_P3323847	NM_004260	NM_004260	NM_004260	Hs.31442	9401	RECQL4	RecQ protein-like 4	ENST00000617875	Homo sapiens RecQ protein-like 4 (RECQL4), mRNA [NM_004260]	NM_004260	1.23658783741259	8.15667640625	9.69316198499466	6.99044887204567e-16	1.33465730225626e-14	25.5996691095854
16637	39148	A_24_P322353	NM_024430	NM_024430	NM_024430	Hs.567384	9050	PSTPIP2	proline-serine-threonine phosphatase interacting protein 2	ENST00000588801	Homo sapiens proline-serine-threonine phosphatase interacting protein 2 (PSTPIP2), mRNA [NM_024430]	NM_024430	1.23864289160839	7.89635422916667	11.041053190949	9.16891302227055e-19	3.34740834008353e-17	32.1727972248252
10209	32494	A_23_P379614	NM_007280	NM_007280	NM_007280	Hs.661645	11339	OIP5	Opa interacting protein 5	ENST00000220514	Homo sapiens Opa interacting protein 5 (OIP5), mRNA [NM_007280]	NM_007280	1.23944511888112	6.90138216666667	8.93967284687359	2.88666810780559e-14	4.11857860788152e-13	21.9178803822845
6801	29043	A_23_P206059	NM_003981	NM_003981	NM_003981	Hs.366401	9055	PRC1	protein regulator of cytokinesis 1	ENST00000361188	Homo sapiens protein regulator of cytokinesis 1 (PRC1), transcript variant 1, mRNA [NM_003981]	NM_003981	1.23990547902098	7.70104064583333	12.4796370468615	8.66782142163416e-22	6.51282891903514e-20	39.072371922646
4652	26895	A_23_P138507	NM_001786	NM_001786	NM_001786	Hs.732435	983	CDK1	cyclin-dependent kinase 1	ENST00000448257	Homo sapiens cyclin-dependent kinase 1 (CDK1), transcript variant 1, mRNA [NM_001786]	NM_001786	1.24018511652496	6.65667966004212	11.577126716285	6.71485570807315e-20	3.24067499740165e-18	34.7627966385219
6540	28784	A_23_P201035	NM_001005741	NM_001005741	NM_001005741	Hs.282997	2629	GBA	glucosidase, beta, acid	ENST00000427500	Homo sapiens glucosidase, beta, acid (GBA), transcript variant 2, mRNA [NM_001005741]	NM_001005741	1.24048366258741	9.17415903125	12.950953749296	9.21377435092744e-23	9.31341516801238e-21	41.292631189861
11028	33314	A_23_P414958	NM_005761	NM_005761	NM_005761	Hs.584845	10154	PLXNC1	plexin C1	ENST00000549217	Homo sapiens plexin C1 (PLXNC1), transcript variant 1, mRNA [NM_005761]	NM_005761	1.24051023426573	9.57965172916667	9.9084229449838	2.41369378160235e-16	5.09882542074093e-15	26.6525083711899
27243	53283	A_33_P3364864	NM_005746	NM_005746	NM_005746	Hs.489615	10135	NAMPT	nicotinamide phosphoribosyltransferase	ENST00000393618	Homo sapiens nicotinamide phosphoribosyltransferase (NAMPT), mRNA [NM_005746]	NM_005746	1.24457083916084	12.2237879166667	10.3309141555345	3.0017486458012e-17	7.70473647448327e-16	28.7169129910185
15821	38252	A_24_P235429	NM_005502	NM_005502	NM_005502	Hs.659274	19	ABCA1	ATP-binding cassette, sub-family A (ABC1), member 1	ENST00000374736	Homo sapiens ATP-binding cassette, sub-family A (ABC1), member 1 (ABCA1), mRNA [NM_005502]	NM_005502	1.24598161188811	8.44518477083333	8.33660245353198	5.5925645293907e-13	6.37342866235961e-12	18.9881417097363
3814	26060	A_23_P121885	NM_031916	NM_031916	NM_031916	Hs.381089	83853	ROPN1L	rhophilin associated tail protein 1-like	ENST00000503804	Homo sapiens rhophilin associated tail protein 1-like (ROPN1L), transcript variant 1, mRNA [NM_031916]	NM_031916	1.24624752430777	10.0457059708534	9.41188054978661	2.80607020109249e-15	4.81093759559681e-14	24.223977017184
10855	33139	A_23_P408094	NM_002357	NM_002357	NM_002357	Hs.468908	4084	MXD1	MAX dimerization protein 1	ENST00000410000	Homo sapiens MAX dimerization protein 1 (MXD1), transcript variant 1, mRNA [NM_002357]	NM_002357	1.24781587237762	12.10871428125	10.4263317639508	1.87600623784867e-17	5.02297028239171e-16	29.1824993420558
15593	38002	A_24_P212481	NM_024717	NM_024717	NM_024717	Hs.655087	79772	MCTP1	multiple C2 domains, transmembrane 1	ENST00000505208	Homo sapiens multiple C2 domains, transmembrane 1 (MCTP1), transcript variant L, mRNA [NM_024717]	NM_024717	1.25012154195804	8.10905560416667	14.392153209706	1.1283651009757e-25	2.8701168699572e-23	47.9303479375375
5081	27325	A_23_P146058	NM_001695	NM_001695	NM_001695	Hs.86905	528	ATP6V1C1	ATPase, H+ transporting, lysosomal 42kDa, V1 subunit C1	ENST00000518738	Homo sapiens ATPase, H+ transporting, lysosomal 42kDa, V1 subunit C1 (ATP6V1C1), mRNA [NM_001695]	NM_001695	1.25103996962938	9.75587681064248	10.7729854507587	3.4116901998708e-18	1.09825280375924e-16	30.871017138801
27715	53998	A_33_P3376140	NM_170736	NM_170736	NM_170736	Hs.411299	3772	KCNJ15	potassium channel, inwardly rectifying subfamily J, member 15	ENST00000398932	Homo sapiens potassium channel, inwardly rectifying subfamily J, member 15 (KCNJ15), transcript variant 1, mRNA [NM_170736]	NM_170736	1.25130413461539	10.5645680104167	8.78865394355617	6.07469500534592e-14	8.18540752956555e-13	21.1821203844413
5594	27838	A_23_P156180	NM_003059	NM_003059	NM_003059	Hs.310591	6583	SLC22A4	solute carrier family 22 (organic cation/zwitterion transporter), member 4	ENST00000200652	Homo sapiens solute carrier family 22 (organic cation/zwitterion transporter), member 4 (SLC22A4), mRNA [NM_003059]	NM_003059	1.25191250828952	9.64512353397603	11.0646399695413	8.16945845920072e-19	3.00017319415286e-17	32.2871464269148
17973	40637	A_24_P64653	NM_152637	NM_152637	NM_152637	Hs.51483	196410	METTL7B	methyltransferase like 7B	ENST00000614691	Homo sapiens methyltransferase like 7B (METTL7B), mRNA [NM_152637]	NM_152637	1.25511115734266	6.64075564583333	10.8961245207642	1.86474858034336e-18	6.33810273222508e-17	31.4694806138603
20521	43677	A_33_P3214334	NM_001003693	NM_001003693	NM_001003693	Hs.591794	259215	LY6G6F	lymphocyte antigen 6 complex, locus G6F	ENST00000383420	Homo sapiens lymphocyte antigen 6 complex, locus G6F (LY6G6F), mRNA [NM_001003693]	NM_001003693	1.25741876048951	8.46501123958333	6.33123047245443	7.85383410312371e-09	4.46373955839075e-08	9.58477894978204
17827	40460	A_24_P557479	NM_017523	NM_017523	NM_017523	Hs.441975	54739	XAF1	XIAP associated factor 1	ENST00000361842	Homo sapiens XIAP associated factor 1 (XAF1), transcript variant 1, mRNA [NM_017523]	NM_017523	1.25839324650349	10.1611285520833	5.14556276925468	1.41857757009886e-06	5.6568104799933e-06	4.51476526107601
3211	25457	A_23_P110196	NM_016323	NM_016323	NM_016323	Hs.26663	51191	HERC5	HECT and RLD domain containing E3 ubiquitin protein ligase 5	ENST00000502913	Homo sapiens HECT and RLD domain containing E3 ubiquitin protein ligase 5 (HERC5), mRNA [NM_016323]	NM_016323	1.25950060868332	8.63344695547429	5.17768953121796	1.24043907530634e-06	4.99264661282833e-06	4.64496413968274
9269	31527	A_23_P338603	NM_001011667	NM_001011667	NM_001011667	Hs.436913	79145	CHCHD7	coiled-coil-helix-coiled-coil-helix domain containing 7	ENST00000522166	Homo sapiens coiled-coil-helix-coiled-coil-helix domain containing 7 (CHCHD7), transcript variant 1, mRNA [NM_001011667]	NM_001011667	1.25973093006993	8.14249579166667	10.2821249195684	3.81776649879448e-17	9.58518851056556e-16	28.4787357994824
22276	46148	A_33_P3251776	NM_001142777	NM_001142777	NM_001142777	Hs.460618	80270	HSD3B7	hydroxy-delta-5-steroid dehydrogenase, 3 beta- and steroid delta-isomerase 7	ENST00000262520	Homo sapiens hydroxy-delta-5-steroid dehydrogenase, 3 beta- and steroid delta-isomerase 7 (HSD3B7), transcript variant 2, mRNA [NM_001142777]	NM_001142777	1.26034506118881	7.50876961458333	9.96370067198191	1.83709713283591e-16	3.97828319791793e-15	26.9228049716683
2072	20347	A_22_P00015150	ENST00000430078	NA	NA	Hs.487042	401281	FLJ27255	uncharacterized LOC401281	ENST00000430078	NA	ENST00000430078	1.26039291033839	7.19535641267992	10.0799744453179	1.03479004357422e-16	2.35941253726636e-15	27.4912074252756
6087	28332	A_23_P166306	NM_000071	NM_000071	NM_000071	Hs.533013	875	CBS	cystathionine-beta-synthase	ENST00000617706	Homo sapiens cystathionine-beta-synthase (CBS), transcript variant 1, mRNA [NM_000071]	NM_000071	1.26160944288661	8.78762312188044	6.00021350921738	3.50738620088475e-08	1.8026036532934e-07	8.11971521432184
26591	52353	A_33_P3350488	NM_016359	NM_016359	NM_016359	Hs.615092	51203	NUSAP1	nucleolar and spindle associated protein 1	ENST00000414849	Homo sapiens nucleolar and spindle associated protein 1 (NUSAP1), transcript variant 1, mRNA [NM_016359]	NM_016359	1.2628253444056	7.38216946875	12.4273007039469	1.11325301033078e-21	8.16701357366067e-20	38.8244630894645
9480	31742	A_23_P348121	NM_005253	NM_005253	NM_005253	Hs.220971	2355	FOSL2	FOS-like antigen 2	ENST00000264716	Homo sapiens FOS-like antigen 2 (FOSL2), mRNA [NM_005253]	NM_005253	1.2630473479021	9.31182173958333	11.4347132207727	1.34211064397763e-19	6.09785907817184e-18	34.076660678062
19969	42976	A_32_P60606	ENST00000391437	XR_242715	XR_242715	Hs.737229	399716	DKFZp667F0711	uncharacterized protein DKFZp667F0711	ENST00000391437	PREDICTED: Homo sapiens uncharacterized protein DKFZp667F0711 (DKFZp667F0711), misc_RNA [XR_242715]	ENST00000391437	1.26325332517482	7.48065014583333	11.094527303928	7.05830600774164e-19	2.65173549675834e-17	32.4319932733819
17979	40644	A_24_P649624	NM_183416	NM_183416	NM_183416	Hs.97858	23095	KIF1B	kinesin family member 1B	ENST00000377093	Homo sapiens kinesin family member 1B (KIF1B), transcript variant 2, mRNA [NM_183416]	NM_183416	1.26716997377623	8.04819821875	12.7313456504459	2.61106971862745e-22	2.25355096714418e-20	40.2609155797617
3861	26106	A_23_P122852	NM_003078	NM_003078	NM_003078	Hs.647067	6604	SMARCD3	SWI/SNF related, matrix associated, actin dependent regulator of chromatin, subfamily d, member 3	ENST00000356800	Homo sapiens SWI/SNF related, matrix associated, actin dependent regulator of chromatin, subfamily d, member 3 (SMARCD3), transcript variant 2, mRNA [NM_003078]	NM_003078	1.26911950287528	11.3491260643543	9.68203858671101	7.3854017057478e-16	1.40345245396672e-14	25.5452595743266
18305	41033	A_24_P82880	NM_003290	NM_003290	NM_003290	Hs.631618	7171	TPM4	tropomyosin 4	ENST00000586193	Homo sapiens tropomyosin 4 (TPM4), transcript variant Tpm4.2, mRNA [NM_003290]	NM_003290	1.27063477972028	9.8722263125	11.4788368631898	1.08277360180132e-19	5.01501946434308e-18	34.2894030424803
13855	36155	A_23_P87709	NM_024829	NM_024829	NM_024829	Hs.131933	79887	PLBD1	phospholipase B domain containing 1	ENST00000240617	Homo sapiens phospholipase B domain containing 1 (PLBD1), mRNA [NM_024829]	NM_024829	1.27082192307692	13.435010625	10.1955048619866	5.85199156251364e-17	1.41212287844419e-15	28.0557106009217
8090	30333	A_23_P259141	NM_030776	NM_030776	NM_030776	Hs.302123	81030	ZBP1	Z-DNA binding protein 1	ENST00000461547	Homo sapiens Z-DNA binding protein 1 (ZBP1), transcript variant 1, mRNA [NM_030776]	NM_030776	1.2710076451049	10.23013784375	6.72444581793063	1.27903905571417e-09	8.31924962836346e-09	11.3655938242622
9994	32272	A_23_P369899	NM_015444	NM_015444	NM_015444	Hs.740403	25907	TMEM158	transmembrane protein 158 (gene/pseudogene)	ENST00000503771	Homo sapiens transmembrane protein 158 (gene/pseudogene) (TMEM158), mRNA [NM_015444]	NM_015444	1.27501544755245	8.23505579166667	6.30528797694301	8.84081766777002e-09	4.98724329878639e-08	9.46876758919765
6828	29070	A_23_P206724	NM_175617	NM_175617	NM_175617	Hs.744893	4493	MT1E	metallothionein 1E	ENST00000306061	Homo sapiens metallothionein 1E (MT1E), mRNA [NM_175617]	NM_175617	1.27543634265735	10.646950125	6.58335824975065	2.46347209663664e-09	1.53445335413143e-08	10.7219862557899
14894	37234	A_24_P141214	NM_198194	NM_198194	NM_198194	Hs.253903	2040	STOM	stomatin	ENST00000286713	Homo sapiens stomatin (STOM), transcript variant 2, mRNA [NM_198194]	NM_198194	1.27610299125874	11.1762968645833	9.5325596256091	1.54577308927446e-15	2.77595083948872e-14	24.8141217513734
5420	27665	A_23_P152906	NM_000697	NM_000697	NM_000697	Hs.654431	239	ALOX12	arachidonate 12-lipoxygenase	ENST00000251535	Homo sapiens arachidonate 12-lipoxygenase (ALOX12), mRNA [NM_000697]	NM_000697	1.27647831297175	7.96427898498897	6.80432326464557	8.8077380032812e-10	5.90455229461703e-09	11.7321192419249
18102	40792	A_24_P7121	NM_024677	NM_024677	NM_024677	Hs.570821	79730	NSUN7	NOP2/Sun domain family, member 7	ENST00000381782	Homo sapiens NOP2/Sun domain family, member 7 (NSUN7), mRNA [NM_024677]	NM_024677	1.2765203986014	7.75547479166667	9.9565702100759	1.90293077750787e-16	4.10937702767045e-15	26.8879407697046
19437	42347	A_32_P210642	NM_201446	NM_201446	NM_201446	Hs.91481	51162	EGFL7	EGF-like-domain, multiple 7	ENST00000308874	Homo sapiens EGF-like-domain, multiple 7 (EGFL7), transcript variant 2, mRNA [NM_201446]	NM_201446	1.27750289685315	7.21453471875	9.19564518831363	8.16434927599765e-15	1.27957619562e-13	23.1671608400566
21210	44647	A_33_P3229122	NM_003522	NM_003522	NM_003522	Hs.182137	8343	HIST1H2BF	histone cluster 1, H2bf	NA	Homo sapiens histone cluster 1, H2bf (HIST1H2BF), mRNA [NM_003522]	NM_003522	1.28062626223776	7.53347539583333	11.4052986990853	1.54876926641751e-19	6.91531048567889e-18	33.9347611993789
25956	51434	A_33_P3334828	NM_001265587	NM_001265587	NM_001265587	Hs.37062	3640	INSL3	insulin-like 3 (Leydig cell)	ENST00000317306	Homo sapiens insulin-like 3 (Leydig cell) (INSL3), transcript variant 1, mRNA [NM_001265587]	NM_001265587	1.28383177272727	9.64191239583333	12.8707407895995	1.34717209216584e-22	1.2823755939905e-20	40.9163722418771
16200	38676	A_24_P27977	NM_003307	NM_003307	NM_003307	Hs.369759	7226	TRPM2	transient receptor potential cation channel, subfamily M, member 2	ENST00000621064	Homo sapiens transient receptor potential cation channel, subfamily M, member 2 (TRPM2), transcript variant 1, mRNA [NM_003307]	NM_003307	1.28425237237762	8.23733484375	11.9058912181985	1.36569248854028e-20	7.52756115530766e-19	36.3407869948913
22994	47154	A_33_P3267532	NM_170736	NM_170736	NM_170736	Hs.411299	3772	KCNJ15	potassium channel, inwardly rectifying subfamily J, member 15	ENST00000398925	Homo sapiens potassium channel, inwardly rectifying subfamily J, member 15 (KCNJ15), transcript variant 1, mRNA [NM_170736]	NM_170736	1.28470998951049	9.44332660416667	9.61950953512057	1.00590193486085e-15	1.87141180111521e-14	25.2394042267314
8370	30611	A_23_P30069	NM_001012967	NM_001012967	NM_001012967	Hs.535011	91351	DDX60L	DEAD (Asp-Glu-Ala-Asp) box polypeptide 60-like	ENST00000511577	Homo sapiens DEAD (Asp-Glu-Ala-Asp) box polypeptide 60-like (DDX60L), transcript variant 1, mRNA [NM_001012967]	NM_001012967	1.28501380594405	9.98029146875	10.1748083850048	6.4809533870257e-17	1.53641669599833e-15	27.9546064283456
15537	37945	A_24_P206604	NM_004566	NM_004566	NM_004566	Hs.195471	5209	PFKFB3	6-phosphofructo-2-kinase/fructose-2,6-biphosphatase 3	ENST00000487989	Homo sapiens 6-phosphofructo-2-kinase/fructose-2,6-biphosphatase 3 (PFKFB3), transcript variant 1, mRNA [NM_004566]	NM_004566	1.28598588636364	7.31766294791667	11.5513132163565	7.61204759356551e-20	3.62296105710928e-18	34.6385404391744
26658	52450	A_33_P3351851	NM_003546	NM_003546	NM_003546	Hs.533295	8368	HIST1H4L	histone cluster 1, H4l	ENST00000618305	Homo sapiens histone cluster 1, H4l (HIST1H4L), mRNA [NM_003546]	NM_003546	1.28985521678321	7.09533258333333	14.2124502157583	2.56973241497273e-25	5.77854610879954e-23	47.115983283264
4154	26399	A_23_P128974	NM_006399	NM_006399	NM_006399	Hs.509964	10538	BATF	basic leucine zipper transcription factor, ATF-like	ENST00000286639	Homo sapiens basic leucine zipper transcription factor, ATF-like (BATF), mRNA [NM_006399]	NM_006399	1.29229676136619	10.7400955144045	10.9791054020168	1.24174606088715e-18	4.39972913697908e-17	31.8723187563061
16948	39488	A_24_P353300	NM_001031801	NM_001031801	NM_001031801	Hs.474596	3985	LIMK2	LIM domain kinase 2	ENST00000467301	Homo sapiens LIM domain kinase 2 (LIMK2), transcript variant 1, mRNA [NM_001031801]	NM_001031801	1.29437521678322	9.14995225	10.9912648600165	1.16996073120339e-18	4.17312889778202e-17	31.9313157198486
4020	26265	A_23_P126623	NM_002631	NM_002631	NM_002631	Hs.464071	5226	PGD	phosphogluconate dehydrogenase	ENST00000498356	Homo sapiens phosphogluconate dehydrogenase (PGD), mRNA [NM_002631]	NM_002631	1.29905407443865	12.0717154918995	10.5030444102541	1.28594155515504e-17	3.58860956291107e-16	29.5565844721472
2621	24333	A_22_P00024462	NR_110861	NR_110861	NR_110861	Hs.655717	101929693	RARA-AS1	RARA antisense RNA 1	NA	Homo sapiens RARA antisense RNA 1 (RARA-AS1), long non-coding RNA [NR_110861]	NR_110861	1.2991611700189	7.84018469281619	13.9325140116692	9.33243608623615e-25	1.73415662651545e-22	45.8396210669095
21856	45584	A_33_P3242863	NM_020201	NM_020201	NM_020201	Hs.513977	56953	NT5M	5',3'-nucleotidase, mitochondrial	ENST00000616989	Homo sapiens 5',3'-nucleotidase, mitochondrial (NT5M), mRNA [NM_020201]	NM_020201	1.30080341083916	10.8996076979167	6.29988488419339	9.06129064938929e-09	5.10511930704155e-08	9.44463013589689
12678	34974	A_23_P64343	NM_012456	NM_012456	NM_012456	Hs.235750	26519	TIMM10	translocase of inner mitochondrial membrane 10 homolog (yeast)	ENST00000525158	Homo sapiens translocase of inner mitochondrial membrane 10 homolog (yeast) (TIMM10), mRNA [NM_012456]	NM_012456	1.30099000174825	9.91924121875	7.97009818806932	3.34437292268768e-12	3.28946372541503e-11	17.2222115133102
12030	34324	A_23_P51085	NM_020675	NM_020675	NM_020675	Hs.421956	57405	SPC25	SPC25, NDC80 kinetochore complex component	ENST00000611144	Homo sapiens SPC25, NDC80 kinetochore complex component (SPC25), mRNA [NM_020675]	NM_020675	1.30129015909091	6.61688615625	11.7211545622633	3.33853650326258e-20	1.71810057660439e-18	35.4551555941976
15674	38093	A_24_P22050	NM_017817	NM_017817	NM_017817	Hs.743563	55647	RAB20	RAB20, member RAS oncogene family	ENST00000267328	Homo sapiens RAB20, member RAS oncogene family (RAB20), mRNA [NM_017817]	NM_017817	1.30764175	7.51798430208333	11.6453706538548	4.82117361974808e-20	2.39760672705164e-18	35.0910533558588
3723	25969	A_23_P120435	NM_080614	NM_080614	NM_080614	Hs.419126	140686	WFDC3	WAP four-disulfide core domain 3	ENST00000467679	Homo sapiens WAP four-disulfide core domain 3 (WFDC3), mRNA [NM_080614]	NM_080614	1.30825600030615	8.86191137633301	8.45317706595446	3.15891509925251e-13	3.75152902257956e-12	19.5524889344066
17673	40278	A_24_P462899	NM_001012507	NM_001012507	NM_001012507	Hs.486401	387103	CENPW	centromere protein W	ENST00000368325	Homo sapiens centromere protein W (CENPW), transcript variant 2, mRNA [NM_001012507]	NM_001012507	1.30834865034965	7.413562375	12.5586623596127	5.94319014382925e-22	4.69285182044044e-20	39.446197945505
833	1322	A_21_P0000508	NR_024243	NR_024243	NR_024243	Hs.717309	100170227	SNAR-D	small ILF3/NF90-associated RNA D	NA	Homo sapiens small ILF3/NF90-associated RNA D (SNAR-D), small nuclear RNA [NR_024243]	NR_024243	1.31609097829879	8.15684960353846	10.1146122018104	8.7220326509082e-17	2.01235774886976e-15	27.6604850420405
15301	37687	A_24_P183128	NM_016619	NM_016619	NM_016619	Hs.546392	51316	PLAC8	placenta-specific 8	ENST00000505406	Homo sapiens placenta-specific 8 (PLAC8), transcript variant 2, mRNA [NM_016619]	NM_016619	1.3174554020979	12.1197721875	7.76236567756477	9.16036922556657e-12	8.43515067678878e-11	16.2280427770104
28835	55573	A_33_P3401753	NM_005304	NM_005304	NM_005304	Hs.248055	2865	FFAR3	free fatty acid receptor 3	ENST00000597214	Homo sapiens free fatty acid receptor 3 (FFAR3), mRNA [NM_005304]	NM_005304	1.31837753146853	6.89716054166667	8.19040746237933	1.14304460722169e-12	1.22539363928371e-11	18.2820982916671
3797	26043	A_23_P121596	NM_002704	NM_002704	NM_002704	Hs.2164	5473	PPBP	pro-platelet basic protein (chemokine (C-X-C motif) ligand 7)	ENST00000296028	Homo sapiens pro-platelet basic protein (chemokine (C-X-C motif) ligand 7) (PPBP), mRNA [NM_002704]	NM_002704	1.32025651846875	12.5046281623392	5.84987684621384	6.84720506309501e-08	3.35678853094007e-07	7.46591218327664
28047	54459	A_33_P3383226	NM_000174	NM_000174	NM_000174	Hs.1144	2815	GP9	glycoprotein IX (platelet)	ENST00000307395	Homo sapiens glycoprotein IX (platelet) (GP9), mRNA [NM_000174]	NM_000174	1.33019279020979	11.7657820416667	5.64228031835925	1.70412696810375e-07	7.86356402590267e-07	6.57607527401425
12647	34942	A_23_P63789	NM_032997	NM_032997	NM_032997	Hs.591363	11130	ZWINT	ZW10 interacting kinetochore protein	ENST00000489649	Homo sapiens ZW10 interacting kinetochore protein (ZWINT), transcript variant 2, mRNA [NM_032997]	NM_032997	1.3303533479021	7.30788532291667	9.92408447249555	2.23404421602972e-16	4.75819218337916e-15	26.7290939336706
6221	28467	A_23_P168916	NM_001738	NM_001738	NM_001738	Hs.23118	759	CA1	carbonic anhydrase I	ENST00000523022	Homo sapiens carbonic anhydrase I (CA1), transcript variant 2, mRNA [NM_001738]	NM_001738	1.3318546867426	11.2719018517002	3.87000541668584	0.000198754918572908	0.000565227514035417	#VALUE!
21329	44824	A_33_P3231670	NM_031297	NM_031297	NM_031297	Hs.512767	727800	RNF208	ring finger protein 208	ENST00000392827	Homo sapiens ring finger protein 208 (RNF208), mRNA [NM_031297]	NM_031297	1.33571517482517	7.4901985	8.06844419390806	2.07220943205141e-12	2.12017154946981e-11	17.6946934565385
29303	56268	A_33_P3413597	NM_001257102	NM_001257102	NM_001257102	Hs.109760	4709	NDUFB3	NADH dehydrogenase (ubiquinone) 1 beta subcomplex, 3, 12kDa	ENST00000433898	Homo sapiens NADH dehydrogenase (ubiquinone) 1 beta subcomplex, 3, 12kDa (NDUFB3), transcript variant 2, mRNA [NM_001257102]	NM_001257102	1.33781226048951	10.9637735104167	11.822373796052	2.04505420367959e-20	1.08112644035068e-18	35.9407486395037
88	10353	A_21_P0012079	NR_024373	NR_024373	NR_024373	Hs.560805	541471	MIR4435-1HG	MIR4435-1 host gene (non-protein coding)	ENST00000409569	Homo sapiens MIR4435-1 host gene (non-protein coding) (MIR4435-1HG), transcript variant 2, long non-coding RNA [NR_024373]	NR_024373	1.33857881677948	11.772019335123	14.0251882316713	6.08313774372363e-25	1.1872448456807e-22	46.263204853662
12158	34452	A_23_P5392	NM_004881	NM_004881	NM_004881	Hs.50649	9540	TP53I3	tumor protein p53 inducible protein 3	ENST00000238721	Homo sapiens tumor protein p53 inducible protein 3 (TP53I3), transcript variant 1, mRNA [NM_004881]	NM_004881	1.33987843706294	8.41586185416667	12.1733954654577	3.76226136530941e-21	2.40227355325682e-19	37.6180808245205
13956	36256	A_23_P89509	NM_006461	NM_006461	NM_006461	Hs.514033	10615	SPAG5	sperm associated antigen 5	ENST00000580676	Homo sapiens sperm associated antigen 5 (SPAG5), mRNA [NM_006461]	NM_006461	1.34092452622378	7.74885342708333	11.2274606937822	3.68631483657629e-19	1.49144357247243e-17	33.0755786143919
21933	45680	A_33_P3244274	BC016958	NA	BC016958	Hs.512767	727800	RNF208	ring finger protein 208	NA	Homo sapiens ring finger protein 208, mRNA (cDNA clone MGC:21544 IMAGE:4151712), complete cds. [BC016958]	BC016958	1.34203730594405	7.50953248958333	8.23940933904845	8.99687706674154e-13	9.81339504868624e-12	18.5185271981771
1448	1615	A_21_P0000856	NR_038974	NR_038974	NR_038974	Hs.709795	100288432	IL10RB-AS1	IL10RB antisense RNA 1 (head to head)	NA	Homo sapiens IL10RB antisense RNA 1 (head to head) (IL10RB-AS1), long non-coding RNA [NR_038974]	NR_038974	1.34461541800075	8.09496198681077	14.7358772092978	2.36297246146757e-26	7.97040885046321e-24	49.4769477686469
19177	42047	A_32_P168349	NM_138277	NM_138277	NM_138277	Hs.247879	80739	C6orf25	chromosome 6 open reading frame 25	ENST00000466799	Homo sapiens chromosome 6 open reading frame 25 (C6orf25), transcript variant 7, mRNA [NM_138277]	NM_138277	1.34626592132867	10.3413817395833	5.57662451468205	2.26682553355456e-07	1.02647205541026e-06	6.2979520885007
3213	25459	A_23_P110212	NM_001995	NM_001995	NM_001995	Hs.406678	2180	ACSL1	acyl-CoA synthetase long-chain family member 1	ENST00000281455	Homo sapiens acyl-CoA synthetase long-chain family member 1 (ACSL1), transcript variant 1, mRNA [NM_001995]	NM_001995	1.34816532665234	12.7716380224653	9.73036047218571	5.81681531606754e-16	1.13099882762035e-14	25.7816227486135
8421	30663	A_23_P302470	NM_014465	NM_014465	NM_014465	Hs.129742	27284	SULT1B1	sulfotransferase family, cytosolic, 1B, member 1	ENST00000310613	Homo sapiens sulfotransferase family, cytosolic, 1B, member 1 (SULT1B1), mRNA [NM_014465]	NM_014465	1.35182567657343	7.52532111458333	13.2684714645221	2.06176255862227e-23	2.48951812136834e-21	42.7752882927299
24469	49275	A_33_P3300635	NM_006212	NM_006212	NM_006212	Hs.282702	5208	PFKFB2	6-phosphofructo-2-kinase/fructose-2,6-biphosphatase 2	ENST00000367080	Homo sapiens 6-phosphofructo-2-kinase/fructose-2,6-biphosphatase 2 (PFKFB2), transcript variant 1, mRNA [NM_006212]	NM_006212	1.35315033041958	9.15320009375	8.08087564263037	1.95041233844565e-12	2.009468648295e-11	17.7544945028568
12915	35211	A_23_P68851	NM_001039570	NM_001039570	NM_001039570	Hs.229335	83999	KREMEN1	kringle containing transmembrane protein 1	ENST00000400335	Homo sapiens kringle containing transmembrane protein 1 (KREMEN1), transcript variant 3, mRNA [NM_001039570]	NM_001039570	1.35520396678321	9.94345184375	8.35091548189365	5.21406278996266e-13	5.96398070394844e-12	19.0573705852735
15641	38060	A_24_P217834	NM_003530	NM_003530	NM_003530	Hs.532144	8351	HIST1H3D	histone cluster 1, H3d	ENST00000356476	Homo sapiens histone cluster 1, H3d (HIST1H3D), mRNA [NM_003530]	NM_003530	1.36175725524475	12.2815648958333	14.6660191410465	3.24304289687652e-26	9.86648109567375e-24	49.1638058704609
13912	36212	A_23_P88731	NM_002875	NM_002875	NM_002875	Hs.631709	5888	RAD51	RAD51 recombinase	ENST00000525066	Homo sapiens RAD51 recombinase (RAD51), transcript variant 1, mRNA [NM_002875]	NM_002875	1.37089779895105	7.23021092708333	12.1496192385635	4.21796980576471e-21	2.66276324768003e-19	37.5048084211837
5768	28010	A_23_P159952	NM_018476	NM_018476	NM_018476	Hs.334370	55859	BEX1	brain expressed, X-linked 1	ENST00000372728	Homo sapiens brain expressed, X-linked 1 (BEX1), mRNA [NM_018476]	NM_018476	1.37165222316791	6.80190286049366	9.47095965882054	2.09571152606189e-15	3.67009706979416e-14	24.5128644379303
3921	26166	A_23_P124417	NM_004336	NM_004336	NM_004336	Hs.469649	699	BUB1	BUB1 mitotic checkpoint serine/threonine kinase	ENST00000302759	Homo sapiens BUB1 mitotic checkpoint serine/threonine kinase (BUB1), transcript variant 1, mRNA [NM_004336]	NM_004336	1.37201712778495	6.80161948205815	10.3583412531525	2.6222926263361e-17	6.80392849334964e-16	28.8507731337989
5837	28079	A_23_P161156	NM_182755	NM_182755	NM_182755	Hs.660642	220929	ZNF438	zinc finger protein 438	ENST00000538351	Homo sapiens zinc finger protein 438 (ZNF438), transcript variant 2, mRNA [NM_182755]	NM_182755	1.37307452264736	10.7484283850751	12.9309779970546	1.01273894515813e-22	1.00086990274353e-20	41.1989930603913
27612	53818	A_33_P3373364	NM_013943	NM_013943	NM_013943	Hs.440544	25932	CLIC4	chloride intracellular channel 4	ENST00000422221	Homo sapiens chloride intracellular channel 4 (CLIC4), mRNA [NM_013943]	NM_013943	1.38066592482518	7.58094542708333	14.0755844155623	4.82209520095629e-25	9.66024557104621e-23	46.4931197917336
16843	39372	A_24_P342096	NR_027421	NR_027421	NR_027421	Hs.645763	100132948	FAM27C	family with sequence similarity 27, member C	ENST00000377542	Homo sapiens family with sequence similarity 27, member C (FAM27C), long non-coding RNA [NR_027421]	NR_027421	1.38145676398601	8.11965151041667	10.0349890217509	1.292057597683e-16	2.88246810721057e-15	27.2713246405867
10932	33215	A_23_P41114	NM_005213	NM_005213	NM_005213	Hs.518198	1475	CSTA	cystatin A (stefin A)	ENST00000264474	Homo sapiens cystatin A (stefin A) (CSTA), mRNA [NM_005213]	NM_005213	1.38343923776224	9.865838125	9.92145966464931	2.26319126218503e-16	4.81696510618148e-15	26.7162587129547
29091	55941	A_33_P3407880	NM_144590	NM_144590	NM_144590	Hs.217484	118932	ANKRD22	ankyrin repeat domain 22	NA	Homo sapiens ankyrin repeat domain 22 (ANKRD22), mRNA [NM_144590]	NM_144590	1.38563083041958	6.89474223958333	9.98061831047258	1.68987603120839e-16	3.68001635090939e-15	27.0055203745231
21347	44850	A_33_P3232080	NM_020406	NM_020406	NM_020406	Hs.232165	57126	CD177	CD177 molecule	ENST00000618265	Homo sapiens CD177 molecule (CD177), mRNA [NM_020406]	NM_020406	1.38743752097902	6.64739247916667	8.5094154436738	2.39724553721178e-13	2.90818309268006e-12	19.8251333818804
10077	32358	A_23_P373119	NR_002165	NR_002165	NR_002165	Hs.558624	128872	HMGB3P1	high mobility group box 3 pseudogene 1	ENST00000393368	Homo sapiens high mobility group box 3 pseudogene 1 (HMGB3P1), non-coding RNA [NR_002165]	NR_002165	1.38940641083916	6.98817565625	13.0688758623255	5.27738942664251e-23	5.68638710720731e-21	41.8445397427381
30602	733	A_19_P00807643	NR_027252	NR_027252	NR_027252	Hs.353894	285154	CYP1B1-AS1	CYP1B1 antisense RNA 1	NA	Homo sapiens CYP1B1 antisense RNA 1 (CYP1B1-AS1), long non-coding RNA [NR_027252]	NR_027252	1.39147368215384	7.44287124912937	9.66399260030578	8.07418155163446e-16	1.52779269457513e-14	25.4569886085573
13502	35800	A_23_P80032	NM_005225	NM_005225	NM_005225	Hs.654393	1869	E2F1	E2F transcription factor 1	ENST00000343380	Homo sapiens E2F transcription factor 1 (E2F1), mRNA [NM_005225]	NM_005225	1.39194473076923	7.0363069375	12.2705252008879	2.35957218221673e-21	1.62355308112084e-19	38.0802825275624
3690	25936	A_23_P119835	NM_021209	NM_021209	NM_021209	Hs.574741	58484	NLRC4	NLR family, CARD domain containing 4	ENST00000404025	Homo sapiens NLR family, CARD domain containing 4 (NLRC4), transcript variant 1, mRNA [NM_021209]	NM_021209	1.39411264494622	10.7635084352952	10.7392533005941	4.02620969907444e-18	1.27231506498654e-16	30.7069440711388
15874	38308	A_24_P239731	NM_004776	NM_004776	NM_004776	Hs.370487	9334	B4GALT5	UDP-Gal:betaGlcNAc beta 1,4- galactosyltransferase, polypeptide 5	ENST00000371711	Homo sapiens UDP-Gal:betaGlcNAc beta 1,4- galactosyltransferase, polypeptide 5 (B4GALT5), mRNA [NM_004776]	NM_004776	1.39535649475525	10.9458559895833	11.9419506787718	1.14741745804504e-20	6.42719468556928e-19	36.513326959586
7383	29624	A_23_P217269	NM_007268	NM_007268	NM_007268	Hs.8904	11326	VSIG4	V-set and immunoglobulin domain containing 4	ENST00000412866	Homo sapiens V-set and immunoglobulin domain containing 4 (VSIG4), transcript variant 1, mRNA [NM_007268]	NM_007268	1.39567516783217	7.922515375	5.48169108632771	3.41521735568171e-07	1.50541228666925e-06	5.89873843804511
10171	32454	A_23_P37736	NM_001192	NM_001192	NM_001192	Hs.2556	608	TNFRSF17	tumor necrosis factor receptor superfamily, member 17	ENST00000053243	Homo sapiens tumor necrosis factor receptor superfamily, member 17 (TNFRSF17), mRNA [NM_001192]	NM_001192	1.39908471503497	7.23609046875	6.6011594905568	2.26851133357193e-09	1.42272521631779e-08	10.8029162571785
13844	36144	A_23_P87545	NM_021034	NM_021034	NM_021034	Hs.374650	10410	IFITM3	interferon induced transmembrane protein 3	ENST00000531688	Homo sapiens interferon induced transmembrane protein 3 (IFITM3), transcript variant 1, mRNA [NM_021034]	NM_021034	1.39921655594406	16.6987923958333	13.2402923671359	2.35371121568303e-23	2.77720024505991e-21	42.6441481114943
10671	32959	A_23_P39931	NM_003494	NM_003494	NM_003494	Hs.252180	8291	DYSF	dysferlin	ENST00000413539	Homo sapiens dysferlin (DYSF), transcript variant 8, mRNA [NM_003494]	NM_003494	1.40610861888112	10.1753071041667	10.9631771909494	1.34250395309712e-18	4.71807278284371e-17	31.7950233926154
4918	27161	A_23_P143190	NM_002466	NM_002466	NM_002466	Hs.179718	4605	MYBL2	v-myb avian myeloblastosis viral oncogene homolog-like 2	ENST00000396863	Homo sapiens v-myb avian myeloblastosis viral oncogene homolog-like 2 (MYBL2), transcript variant 1, mRNA [NM_002466]	NM_002466	1.40659904349979	7.2107300294479	11.7531407465665	2.85926478553635e-20	1.49123873655066e-18	35.6086964961746
4617	26860	A_23_P137697	NM_003005	NM_003005	NM_003005	Hs.73800	6403	SELP	selectin P (granule membrane protein 140kDa, antigen CD62)	ENST00000466167	Homo sapiens selectin P (granule membrane protein 140kDa, antigen CD62) (SELP), mRNA [NM_003005]	NM_003005	1.40834415561848	8.02353786856529	8.74644262132113	7.47762920964826e-14	9.90378957037153e-13	20.9766800729004
2970	25213	A_23_P105012	NM_017878	NM_017878	NM_017878	Hs.272805	54979	HRASLS2	HRAS-like suppressor 2	ENST00000255695	Homo sapiens HRAS-like suppressor 2 (HRASLS2), mRNA [NM_017878]	NM_017878	1.41108905409077	7.03396246309108	6.76138084238162	1.07656779465643e-09	7.10205182903452e-09	11.5348864263452
1742	17954	A_22_P00010386	NM_001199629	NM_001199629	NM_001199629	Hs.632731	140465	MYL6B	myosin, light chain 6B, alkali, smooth muscle and non-muscle	ENST00000548571	Homo sapiens myosin, light chain 6B, alkali, smooth muscle and non-muscle (MYL6B), transcript variant 1, mRNA [NM_001199629]	NM_001199629	1.41229974799244	8.27676313076571	16.1668961974448	4.11895949297864e-29	3.87331972685191e-26	55.7547552946398
8093	30336	A_23_P259189	NM_013943	NM_013943	NM_013943	Hs.440544	25932	CLIC4	chloride intracellular channel 4	ENST00000488683	Homo sapiens chloride intracellular channel 4 (CLIC4), mRNA [NM_013943]	NM_013943	1.41347146153846	8.025974125	15.492865245907	7.94877906978216e-28	4.56789837210148e-25	52.8306311217536
16614	39124	A_24_P320328	NM_006713	NM_006713	NM_006713	Hs.229641	10923	SUB1	SUB1 homolog (S. cerevisiae)	ENST00000511988	Homo sapiens SUB1 homolog (S. cerevisiae) (SUB1), mRNA [NM_006713]	NM_006713	1.41367812587412	8.880604	8.88052061133373	3.86376355647394e-14	5.39605358616108e-13	21.6295592428849
6352	28597	A_23_P17481	NM_023068	NM_023068	NM_023068	Hs.31869	6614	SIGLEC1	sialic acid binding Ig-like lectin 1, sialoadhesin	ENST00000344754	Homo sapiens sialic acid binding Ig-like lectin 1, sialoadhesin (SIGLEC1), mRNA [NM_023068]	NM_023068	1.41499878846153	6.95543782291667	6.30697419162396	8.77310225033612e-09	4.9553496365568e-08	9.47630221558613
8553	30799	A_23_P30799	NM_021018	NM_021018	NM_021018	Hs.247814	8968	HIST1H3F	histone cluster 1, H3f	ENST00000618052	Homo sapiens histone cluster 1, H3f (HIST1H3F), mRNA [NM_021018]	NM_021018	1.41620193181818	10.8664238020833	15.1005779455411	4.56956292297056e-27	1.8907023550083e-24	51.1017775106206
18985	41823	A_32_P133840	NM_014858	NM_014858	NM_014858	Hs.6360	9911	TMCC2	transmembrane and coiled-coil domain family 2	ENST00000545499	Homo sapiens transmembrane and coiled-coil domain family 2 (TMCC2), transcript variant 1, mRNA [NM_014858]	NM_014858	1.41698783041958	9.43394644791667	6.5229326792137	3.25722773303071e-09	1.98270480602999e-08	10.4478832400261
23251	47490	A_33_P3272628	ENST00000367992	NA	NA	NA	2207	FCER1G	Fc fragment of IgE, high affinity I, receptor for; gamma polypeptide	ENST00000367992	Fc fragment of IgE, high affinity I, receptor for; gamma polypeptide [Source:HGNC Symbol;Acc:HGNC:3611] [ENST00000367992]	ENST00000367992	1.4178571451049	7.76332611458333	9.56643881386487	1.30750387590344e-15	2.3797337405886e-14	24.9798235429612
28249	54744	A_33_P3387991	NM_001805	NM_001805	NM_001805	Hs.558308	1053	CEBPE	CCAAT/enhancer binding protein (C/EBP), epsilon	ENST00000206513	Homo sapiens CCAAT/enhancer binding protein (C/EBP), epsilon (CEBPE), mRNA [NM_001805]	NM_001805	1.42008217307693	10.7590743229167	7.98273479843179	3.14505290234503e-12	3.10720412816208e-11	17.2828594114638
29208	56116	A_33_P3410836	NM_003539	NM_003539	NM_003539	Hs.248179	8360	HIST1H4D	histone cluster 1, H4d	ENST00000614247	Homo sapiens histone cluster 1, H4d (HIST1H4D), mRNA [NM_003539]	NM_003539	1.42267889335665	9.90346144791667	12.159387304801	4.0243993808115e-21	2.55912216363406e-19	37.551350668661
4019	26264	A_23_P126613	NM_080429	NM_080429	NM_080429	Hs.259048	89872	AQP10	aquaporin 10	ENST00000484864	Homo sapiens aquaporin 10 (AQP10), mRNA [NM_080429]	NM_080429	1.42511682579424	8.60863843781879	6.16104340186202	1.70176326645623e-08	9.13810653827129e-08	8.82733883801733
27473	53603	A_33_P3369844	NM_013230	NM_013230	NM_013230	Hs.644105	100133941	CD24	CD24 molecule	ENST00000606017	Homo sapiens CD24 molecule (CD24), transcript variant 1, mRNA [NM_013230]	NM_013230	1.42688513286713	9.897288	7.14969406573742	1.72915234840571e-10	1.29893623034921e-09	13.3331940320104
11424	33714	A_23_P431388	NM_144569	NM_144569	NM_144569	Hs.62604	90853	SPOCD1	SPOC domain containing 1	ENST00000473361	Homo sapiens SPOC domain containing 1 (SPOCD1), transcript variant 1, mRNA [NM_144569]	NM_144569	1.42740414685315	8.19019670833333	7.38548397967705	5.61978181815345e-11	4.57244544784839e-10	14.4398866814367
25303	50442	A_33_P3319126	NM_175710	NM_175710	NM_175710	Hs.655194	1379	CR1L	complement component (3b/4b) receptor 1-like	ENST00000508064	Homo sapiens complement component (3b/4b) receptor 1-like (CR1L), mRNA [NM_175710]	NM_175710	1.42755775	7.68302280208333	14.1833118798416	2.93766646337287e-25	6.3368481091507e-23	46.9835666641985
16949	39489	A_24_P353619	NM_000478	NM_000478	NM_000478	Hs.75431	249	ALPL	alkaline phosphatase, liver/bone/kidney	ENST00000374832	Homo sapiens alkaline phosphatase, liver/bone/kidney (ALPL), transcript variant 1, mRNA [NM_000478]	NM_000478	1.42855134440559	9.96050796875	8.14957102509013	1.39520788479541e-12	1.47466250275787e-11	18.0852483776266
11796	34092	A_23_P48596	NM_198232	NM_198232	NM_198232	Hs.78224	6035	RNASE1	ribonuclease, RNase A family, 1 (pancreatic)	ENST00000412779	Homo sapiens ribonuclease, RNase A family, 1 (pancreatic) (RNASE1), transcript variant 3, mRNA [NM_198232]	NM_198232	1.42940542482518	9.28479111458333	10.0534674749258	1.17942278925315e-16	2.65408614910106e-15	27.3616494542348
6247	28493	A_23_P16944	NM_001006946	NM_001006946	NM_001006946	Hs.224607	6382	SDC1	syndecan 1	ENST00000381150	Homo sapiens syndecan 1 (SDC1), transcript variant 1, mRNA [NM_001006946]	NM_001006946	1.43168640384615	7.68177444791667	10.501741628687	1.29421295737696e-17	3.60520794374523e-16	29.5502333640148
15699	38122	A_24_P223384	NM_003513	NM_003513	NM_003513	Hs.248174	8335	HIST1H2AB	histone cluster 1, H2ab	ENST00000615868	Homo sapiens histone cluster 1, H2ab (HIST1H2AB), mRNA [NM_003513]	NM_003513	1.43368086013986	7.77728945833333	15.5828887841169	5.33542361437982e-28	3.35527620920661e-25	53.2245859067994
10235	32520	A_23_P380614	NM_006045	NM_006045	NM_006045	Hs.649234	10079	ATP9A	ATPase, class II, type 9A	ENST00000338821	Homo sapiens ATPase, class II, type 9A (ATP9A), mRNA [NM_006045]	NM_006045	1.43461734265734	8.48434908333333	9.46235301321976	2.18675238544155e-15	3.82090653294043e-14	24.4707764948978
15910	38347	A_24_P244944	NM_018349	NM_018349	NM_018349	Hs.33368	55784	MCTP2	multiple C2 domains, transmembrane 2	ENST00000456504	Homo sapiens multiple C2 domains, transmembrane 2 (MCTP2), transcript variant 1, mRNA [NM_018349]	NM_018349	1.43470259265735	8.70881640625	12.3314208813765	1.76195511058747e-21	1.23984106557257e-19	38.3696164797731
7010	29253	A_23_P210330	NM_014181	NM_014181	NM_014181	Hs.372208	29094	LGALSL	lectin, galactoside-binding-like	ENST00000238875	Homo sapiens lectin, galactoside-binding-like (LGALSL), mRNA [NM_014181]	NM_014181	1.43560197902098	10.348523625	11.4914715384885	1.01823254451536e-19	4.75154771750387e-18	34.3502952901475
3616	25862	A_23_P118246	NM_016095	NM_016095	NM_016095	Hs.433180	51659	GINS2	GINS complex subunit 2 (Psf2 homolog)	ENST00000253462	Homo sapiens GINS complex subunit 2 (Psf2 homolog) (GINS2), mRNA [NM_016095]	NM_016095	1.43568761053398	7.02092920145018	11.4399607239197	1.30826301474854e-19	5.97029674612894e-18	34.1019688580618
22050	45841	A_33_P3246833	NM_173843	NM_173843	NM_173843	Hs.81134	3557	IL1RN	interleukin 1 receptor antagonist	ENST00000259206	Homo sapiens interleukin 1 receptor antagonist (IL1RN), transcript variant 4, mRNA [NM_173843]	NM_173843	1.43890685314685	13.6929191666667	12.0056686956064	8.43715938932431e-21	4.89386785363574e-19	36.8179386704422
28967	55761	A_33_P3404989	NM_003536	NM_003536	NM_003536	Hs.591778	8357	HIST1H3H	histone cluster 1, H3h	ENST00000369163	Homo sapiens histone cluster 1, H3h (HIST1H3H), mRNA [NM_003536]	NM_003536	1.44203072027972	8.12651370833333	9.79804025440066	4.16362253135014e-16	8.40634576401156e-15	26.1126627613668
16460	38954	A_24_P304071	NM_001547	NM_001547	NM_001547	Hs.437609	3433	IFIT2	interferon-induced protein with tetratricopeptide repeats 2	ENST00000611722	Homo sapiens interferon-induced protein with tetratricopeptide repeats 2 (IFIT2), mRNA [NM_001547]	NM_001547	1.44228335664335	10.729982	6.04868098291637	2.82279173149478e-08	1.47023956045227e-07	8.33209580933357
8062	30306	A_23_P258493	NM_005573	NM_005573	NM_005573	Hs.89497	4001	LMNB1	lamin B1	ENST00000460265	Homo sapiens lamin B1 (LMNB1), transcript variant 1, mRNA [NM_005573]	NM_005573	1.44388319230769	9.27605710416667	12.4901701663905	8.24233397521799e-22	6.25369457014583e-20	39.1222336032568
10359	32646	A_23_P385861	NM_152562	NM_152562	NM_152562	Hs.33366	157313	CDCA2	cell division cycle associated 2	ENST00000521098	Homo sapiens cell division cycle associated 2 (CDCA2), mRNA [NM_152562]	NM_152562	1.44390499650349	6.83884427083333	12.2716360586667	2.34702734511234e-21	1.61851005718947e-19	38.0855636417925
14326	36626	A_23_P97064	NM_018438	NM_018438	NM_018438	Hs.464419	26270	FBXO6	F-box protein 6	ENST00000449067	Homo sapiens F-box protein 6 (FBXO6), mRNA [NM_018438]	NM_018438	1.44580638811189	8.51480739583333	10.0651881246783	1.11312930954915e-16	2.51768431005315e-15	27.4189380721444
19911	42906	A_32_P52785	NM_015345	NM_015345	NM_015345	Hs.357128	23500	DAAM2	dishevelled associated activator of morphogenesis 2	ENST00000398904	Homo sapiens dishevelled associated activator of morphogenesis 2 (DAAM2), transcript variant 2, mRNA [NM_015345]	NM_015345	1.44634678846154	7.30837015625	6.38533277362998	6.13224048282205e-09	3.56025606478829e-08	9.82733499091427
29164	56059	A_33_P3409765	XM_006716168	XM_006716168	XM_006716168	NA	8972	MGAM	maltase-glucoamylase (alpha-glucosidase)	NA	PREDICTED: Homo sapiens maltase-glucoamylase (alpha-glucosidase) (MGAM), transcript variant X1, mRNA [XM_006716168]	XM_006716168	1.44667394055944	8.0624760625	10.3790105731825	2.36841100982713e-17	6.17617902999626e-16	28.9516353551708
5076	27320	A_23_P145965	NM_003596	NM_003596	NM_003596	Hs.421194	8460	TPST1	tyrosylprotein sulfotransferase 1	ENST00000304842	Homo sapiens tyrosylprotein sulfotransferase 1 (TPST1), mRNA [NM_003596]	NM_003596	1.44754457564702	8.4941172127487	6.73852795358211	1.19774432966002e-09	7.81998780517775e-09	11.43010123661
17815	40448	A_24_P55148	NM_021058	NM_021058	NM_021058	Hs.656567	8970	HIST1H2BJ	histone cluster 1, H2bj	ENST00000339812	Homo sapiens histone cluster 1, H2bj (HIST1H2BJ), mRNA [NM_021058]	NM_021058	1.45065196153846	8.9889751875	14.1726226653843	3.08554852804228e-25	6.46964472447351e-23	46.9349647371489
23898	48464	A_33_P3287879	NM_003536	NM_003536	NM_003536	Hs.591778	8357	HIST1H3H	histone cluster 1, H3h	ENST00000369163	Homo sapiens histone cluster 1, H3h (HIST1H3H), mRNA [NM_003536]	NM_003536	1.45140612937062	10.3710117708333	15.3789639785032	1.31821160551345e-27	6.81779042371554e-25	52.3306879632763
25927	51396	A_33_P3334305	NM_003226	NM_003226	NM_003226	Hs.82961	7033	TFF3	trefoil factor 3 (intestinal)	ENST00000518498	Homo sapiens trefoil factor 3 (intestinal) (TFF3), mRNA [NM_003226]	NM_003226	1.45218761013986	7.46963321875	7.44246786928537	4.27730816950753e-11	3.53672867349208e-10	14.7088200266637
15101	37465	A_24_P16124	NR_001590	NR_001590	NR_001590	Hs.450189	340198	IFITM4P	interferon induced transmembrane protein 4 pseudogene	ENST00000414714	Homo sapiens interferon induced transmembrane protein 4 pseudogene (IFITM4P), non-coding RNA [NR_001590]	NR_001590	1.45231187062937	15.5863969791667	12.1977354771668	3.34687854647346e-21	2.17736551476236e-19	37.7339861798753
6037	28279	A_23_P16523	NM_004864	NM_004864	NM_004864	Hs.616962	9518	GDF15	growth differentiation factor 15	ENST00000252809	Homo sapiens growth differentiation factor 15 (GDF15), mRNA [NM_004864]	NM_004864	1.45415810621602	7.2561125197324	12.3384873392695	1.70327959660995e-21	1.21229753307339e-19	38.4031689166003
25178	50288	A_33_P3316786	NM_080759	NM_080759	NM_080759	Hs.129452	1602	DACH1	dachshund family transcription factor 1	ENST00000611519	Homo sapiens dachshund family transcription factor 1 (DACH1), transcript variant 1, mRNA [NM_080759]	NM_080759	1.45560312237762	8.03890760416667	10.9617001400282	1.35225285180855e-18	4.74159440647718e-17	31.7878549364604
12002	34297	A_23_P50638	NM_052972	NM_052972	NM_052972	Hs.655559	116844	LRG1	leucine-rich alpha-2-glycoprotein 1	ENST00000306390	Homo sapiens leucine-rich alpha-2-glycoprotein 1 (LRG1), mRNA [NM_052972]	NM_052972	1.45703707517482	11.5355129479167	10.1773571576321	6.39998168350367e-17	1.52275470980286e-15	27.967057983336
23769	48277	A_33_P3284933	NM_145659	NM_145659	NM_145659	Hs.528111	246778	IL27	interleukin 27	ENST00000356897	Homo sapiens interleukin 27 (IL27), mRNA [NM_145659]	NM_145659	1.46050929545455	7.72337259375	10.8495317942776	2.3433934042878e-18	7.81937463675902e-17	31.2431289779499
7319	29561	A_23_P216094	NM_004318	NM_004318	NM_004318	Hs.332422	444	ASPH	aspartate beta-hydroxylase	ENST00000541428	Homo sapiens aspartate beta-hydroxylase (ASPH), transcript variant 1, mRNA [NM_004318]	NM_004318	1.46165387237762	7.92589886458333	10.532718051961	1.11123596409408e-17	3.16656330925321e-16	29.7012267119893
28782	55501	A_33_P3400389	NM_001282735	NM_001282735	NM_001282735	Hs.120323	26010	SPATS2L	spermatogenesis associated, serine-rich 2-like	ENST00000409718	Homo sapiens spermatogenesis associated, serine-rich 2-like (SPATS2L), transcript variant 5, mRNA [NM_001282735]	NM_001282735	1.46268723251749	8.10384471875	6.1092039984031	2.15027330528433e-08	1.14141774220977e-07	8.59836123262768
5312	27557	A_23_P150935	NM_005480	NM_005480	NM_005480	Hs.524399	10024	TROAP	trophinin associated protein	ENST00000257909	Homo sapiens trophinin associated protein (TROAP), transcript variant 1, mRNA [NM_005480]	NM_005480	1.46395570103354	7.60245428087091	14.7951673272645	1.8070375929945e-26	6.16219676767093e-24	49.7422396457901
20891	44188	A_33_P3221960	NM_003853	NM_003853	NM_003853	Hs.158315	8807	IL18RAP	interleukin 18 receptor accessory protein	ENST00000264260	Homo sapiens interleukin 18 receptor accessory protein (IL18RAP), mRNA [NM_003853]	NM_003853	1.46672078321678	11.9101735833333	6.90948268253074	5.37859686609666e-10	3.727302767948e-09	12.2168986031966
22578	46568	A_33_P3258346	NM_017523	NM_017523	NM_017523	Hs.441975	54739	XAF1	XIAP associated factor 1	ENST00000576724	Homo sapiens XIAP associated factor 1 (XAF1), transcript variant 1, mRNA [NM_017523]	NM_017523	1.46984700174825	8.74509726041667	6.62005110165499	2.07828820896964e-09	1.31351201019849e-08	10.8888916554655
239	11046	A_21_P0012944	NR_024054	NR_024054	NA	Hs.654588	11039	SMA4	glucuronidase, beta pseudogene	NA	Homo sapiens glucuronidase, beta pseudogene (SMA4), transcript variant 2, non-coding RNA [NR_024054]	NR_024054	1.47151548426064	11.0538225224309	10.0530950157491	1.18159304308822e-16	2.65704313863142e-15	27.3598288924492
244	11081	A_21_P0012993	ENST00000447012	NA	NA	Hs.654588	4671	NAIP	NLR family, apoptosis inhibitory protein	ENST00000447012	NLR family, apoptosis inhibitory protein [Source:HGNC Symbol;Acc:HGNC:7634] [ENST00000447012]	ENST00000447012	1.4721485637149	9.81008070689395	9.66329962323274	8.10187546122169e-16	1.53209871610379e-14	25.4535989535439
7898	30141	A_23_P255104	NM_005779	NM_005779	NM_005779	Hs.79299	10184	LHFPL2	lipoma HMGIC fusion partner-like 2	ENST00000380345	Homo sapiens lipoma HMGIC fusion partner-like 2 (LHFPL2), mRNA [NM_005779]	NM_005779	1.47454065209791	8.61448984375	12.2373610578863	2.76676779115119e-21	1.84641587301083e-19	37.9225648109775
28650	55327	A_33_P3397599	NR_104098	NR_104098	NR_104098	Hs.688335	79168	LILRA6	leukocyte immunoglobulin-like receptor, subfamily A (with TM domain), member 6	ENST00000430421	Homo sapiens leukocyte immunoglobulin-like receptor, subfamily A (with TM domain), member 6 (LILRA6), transcript variant 2, non-coding RNA [NR_104098]	NR_104098	1.47467267482517	12.3677526041667	10.5921292634118	8.29638545728723e-18	2.44727598394047e-16	29.9907167453392
3842	26088	A_23_P122443	NM_005319	NM_005319	NM_005319	Hs.7644	3006	HIST1H1C	histone cluster 1, H1c	ENST00000343677	Homo sapiens histone cluster 1, H1c (HIST1H1C), mRNA [NM_005319]	NM_005319	1.47978612652843	12.889587539874	10.4709849996645	1.50574857150395e-17	4.13640438119828e-16	29.4002749256899
12340	34636	A_23_P57379	NM_003504	NM_003504	NM_003504	Hs.474217	8318	CDC45	cell division cycle 45	ENST00000493724	Homo sapiens cell division cycle 45 (CDC45), transcript variant 2, mRNA [NM_003504]	NM_003504	1.49088179370629	7.5401036875	13.2495079061237	2.2539268990644e-23	2.69014844352948e-21	42.6870451045595
30797	9155	A_21_P0010536	NM_018284	NM_018284	NM_018284	Hs.720167	2635	GBP3	guanylate binding protein 3	ENST00000394662	Homo sapiens guanylate binding protein 3 (GBP3), mRNA [NM_018284]	NM_018284	1.49233212628056	9.01211982094379	7.53846432665846	2.69763320231032e-11	2.30107074035442e-10	15.1630780130524
21839	45557	A_33_P3242543	NM_001270458	NM_001270458	NM_001270458	Hs.183109	4128	MAOA	monoamine oxidase A	ENST00000338702	Homo sapiens monoamine oxidase A (MAOA), transcript variant 2, mRNA [NM_001270458]	NM_001270458	1.49586026398601	6.91499494791667	6.77931835573543	9.90028188350164e-10	6.57166946329033e-09	11.6172201813418
9758	32028	A_23_P359540	NM_003540	NM_003540	NM_003540	Hs.247816	8361	HIST1H4F	histone cluster 1, H4f	ENST00000244537	Homo sapiens histone cluster 1, H4f (HIST1H4F), mRNA [NM_003540]	NM_003540	1.4972533006993	8.35695975	14.0331253794132	5.8644747786469e-25	1.15181254006943e-22	46.2994354482973
27974	54355	A_33_P3381777	NM_178174	NM_178174	NM_178174	Hs.117331	340205	TREML1	triggering receptor expressed on myeloid cells-like 1	ENST00000437044	Homo sapiens triggering receptor expressed on myeloid cells-like 1 (TREML1), transcript variant 1, mRNA [NM_178174]	NM_178174	1.49904854195804	9.39663739583333	6.37494691698896	6.43093448219892e-09	3.71421475621807e-08	9.7807080968047
14154	36455	A_23_P93180	NM_003526	NM_003526	NM_003526	Hs.658713	8347	HIST1H2BC	histone cluster 1, H2bc	ENST00000396984	Homo sapiens histone cluster 1, H2bc (HIST1H2BC), mRNA [NM_003526]	NM_003526	1.50332565034965	9.79758508333333	15.3684427222116	1.38138055595889e-27	7.02737728074038e-25	52.2844232000934
18279	41006	A_24_P81900	NM_006931	NM_006931	NM_006931	Hs.419240	6515	SLC2A3	solute carrier family 2 (facilitated glucose transporter), member 3	ENST00000486749	Homo sapiens solute carrier family 2 (facilitated glucose transporter), member 3 (SLC2A3), mRNA [NM_006931]	NM_006931	1.50905772202797	8.95822430208333	14.8880290378106	1.18820330076769e-26	4.44244877462928e-24	50.1568599828942
9477	31739	A_23_P34788	NM_006845	NM_006845	NM_006845	Hs.720061	11004	KIF2C	kinesin family member 2C	ENST00000372217	Homo sapiens kinesin family member 2C (KIF2C), transcript variant 1, mRNA [NM_006845]	NM_006845	1.51350767132867	7.22592570833333	9.11934101223269	1.18987859802161e-14	1.81803607355029e-13	22.7945168468006
6091	28336	A_23_P166408	NM_020530	NM_020530	NM_020530	Hs.248156	5008	OSM	oncostatin M	ENST00000215781	Homo sapiens oncostatin M (OSM), mRNA [NM_020530]	NM_020530	1.51553434832059	9.708676149007	10.6920482977164	5.07682991436518e-18	1.57386799103477e-16	30.4772481242382
6360	28604	A_23_P17663	NM_002462	NM_002462	NM_002462	Hs.517307	4599	MX1	MX dynamin-like GTPase 1	ENST00000455164	Homo sapiens MX dynamin-like GTPase 1 (MX1), transcript variant 2, mRNA [NM_002462]	NM_002462	1.51635995454545	12.4796108125	5.51319214268761	2.98201589892183e-07	1.32617591127021e-06	6.03081642958369
19835	42814	A_32_P47754	NM_001286233	NM_001286233	NM_001286233	Hs.655169	144195	SLC2A14	solute carrier family 2 (facilitated glucose transporter), member 14	ENST00000431042	Homo sapiens solute carrier family 2 (facilitated glucose transporter), member 14 (SLC2A14), transcript variant 1, mRNA [NM_001286233]	NM_001286233	1.51657064510489	11.7804435520833	12.3031750164707	2.01747906772527e-21	1.40818685713334e-19	38.2354547741271
28426	55003	A_33_P3392077	NM_004881	NM_004881	NM_004881	Hs.50649	9540	TP53I3	tumor protein p53 inducible protein 3	ENST00000238721	Homo sapiens tumor protein p53 inducible protein 3 (TP53I3), transcript variant 1, mRNA [NM_004881]	NM_004881	1.51981028321679	8.95566177083333	12.707621565425	2.92291516955141e-22	2.4714960093057e-20	40.14916326322
14429	36729	A_23_P99253	NM_004664	NM_004664	NM_004664	Hs.144333	8825	LIN7A	lin-7 homolog A (C. elegans)	ENST00000261203	Homo sapiens lin-7 homolog A (C. elegans) (LIN7A), mRNA [NM_004664]	NM_004664	1.52232650874126	9.01689790625	13.2858122621144	1.90048334545686e-23	2.33105925597697e-21	42.8559455589255
7219	29461	A_23_P214330	NM_030666	NM_030666	NM_030666	Hs.381167	1992	SERPINB1	serpin peptidase inhibitor, clade B (ovalbumin), member 1	ENST00000468511	Homo sapiens serpin peptidase inhibitor, clade B (ovalbumin), member 1 (SERPINB1), transcript variant 1, mRNA [NM_030666]	NM_030666	1.52452636363637	12.74431125	10.320194887673	3.16458168364215e-17	8.06266821073755e-16	28.6645903196555
18060	40739	A_24_P68631	NM_175065	NM_175065	NM_175065	Hs.664173	317772	HIST2H2AB	histone cluster 2, H2ab	ENST00000331128	Homo sapiens histone cluster 2, H2ab (HIST2H2AB), mRNA [NM_175065]	NM_175065	1.52691473776224	12.7809407291667	13.5104398843517	6.63630253857965e-24	9.23487625009882e-22	43.8977256759202
28270	54771	A_33_P3388501	NM_003465	NM_003465	NM_003465	Hs.201688	1118	CHIT1	chitinase 1 (chitotriosidase)	ENST00000491855	Homo sapiens chitinase 1 (chitotriosidase) (CHIT1), transcript variant 1, mRNA [NM_003465]	NM_003465	1.52762274475525	9.71926502083333	9.37376981850992	3.3873981510705e-15	5.73275917978056e-14	24.037648793464
403	1175	A_21_P0000351	NR_003004	NR_003004	NR_003004	Hs.676951	677770	SCARNA22	small Cajal body-specific RNA 22	NA	Homo sapiens small Cajal body-specific RNA 22 (SCARNA22), guide RNA [NR_003004]	NR_003004	1.52827716039108	9.261327373692	9.90194548246582	2.49215672984126e-16	5.25027886221547e-15	26.620832453587
26440	52120	A_33_P3346461	ENST00000621666	NA	AK311046	Hs.710305	4671	NAIP	NLR family, apoptosis inhibitory protein	ENST00000621666	NLR family, apoptosis inhibitory protein [Source:HGNC Symbol;Acc:HGNC:7634] [ENST00000621666]	ENST00000621666	1.52982368881119	7.98449972916667	12.2084676773744	3.17866103116497e-21	2.09427195581977e-19	37.7850750227865
26335	51981	A_33_P3344086	NM_021066	NM_021066	NM_021066	Hs.406691	8331	HIST1H2AJ	histone cluster 1, H2aj	ENST00000333151	Homo sapiens histone cluster 1, H2aj (HIST1H2AJ), mRNA [NM_021066]	NM_021066	1.53029648601398	11.9479453125	15.1383537216269	3.85805732114539e-27	1.64004431218882e-24	51.2691155192964
6975	29217	A_23_P209625	NM_000104	NM_000104	NM_000104	Hs.154654	1545	CYP1B1	cytochrome P450, family 1, subfamily B, polypeptide 1	ENST00000610745	Homo sapiens cytochrome P450, family 1, subfamily B, polypeptide 1 (CYP1B1), mRNA [NM_000104]	NM_000104	1.54012384790209	10.4867203854167	8.24311936330952	8.83519759420253e-13	9.66421754470542e-12	18.53643711074
22312	46192	A_33_P3252394	NM_006705	NM_006705	NM_006705	Hs.9701	10912	GADD45G	growth arrest and DNA-damage-inducible, gamma	ENST00000252506	Homo sapiens growth arrest and DNA-damage-inducible, gamma (GADD45G), mRNA [NM_006705]	NM_006705	1.54115545104895	8.60370589583333	13.2363415204576	2.3978387728609e-23	2.8185504848265e-21	42.6257546355082
3832	26078	A_23_P122197	NM_031966	NM_031966	NM_031966	Hs.23960	891	CCNB1	cyclin B1	ENST00000256442	Homo sapiens cyclin B1 (CCNB1), mRNA [NM_031966]	NM_031966	1.54251135298485	7.5125220879387	11.1639570804974	5.02686179204176e-19	1.96465459862267e-17	32.7682697092429
24008	48630	A_33_P3290343	NM_000104	NM_000104	NM_000104	Hs.154654	1545	CYP1B1	cytochrome P450, family 1, subfamily B, polypeptide 1	ENST00000614273	Homo sapiens cytochrome P450, family 1, subfamily B, polypeptide 1 (CYP1B1), mRNA [NM_000104]	NM_000104	1.54955461888112	9.0534274375	8.81055587390301	5.45366192081138e-14	7.40000160588626e-13	21.288754521336
29774	56919	A_33_P3423941	NM_003641	NM_003641	NM_003641	Hs.458414	8519	IFITM1	interferon induced transmembrane protein 1	ENST00000408968	Homo sapiens interferon induced transmembrane protein 1 (IFITM1), mRNA [NM_003641]	NM_003641	1.55105617132866	14.8602284375	12.0143915105085	8.0896332972396e-21	4.70989681951105e-19	36.8596119365571
3745	25991	A_23_P120822	NM_016327	NM_016327	NM_016327	Hs.731656	51733	UPB1	ureidopropionase, beta	ENST00000326010	Homo sapiens ureidopropionase, beta (UPB1), mRNA [NM_016327]	NM_016327	1.5525526494084	7.56964664085862	13.6978922825404	2.76999062226477e-24	4.36336796904164e-22	44.7627148650249
17191	39763	A_24_P378019	NM_004031	NM_004031	NM_004031	Hs.166120	3665	IRF7	interferon regulatory factor 7	ENST00000330243	Homo sapiens interferon regulatory factor 7 (IRF7), transcript variant d, mRNA [NM_004031]	NM_004031	1.55478536713286	13.3358207291667	7.78981599008351	8.02070571150747e-12	7.45651706529359e-11	16.3590962124248
6937	29180	A_23_P208768	NM_002000	NM_002000	NM_002000	Hs.659872	2204	FCAR	Fc fragment of IgA, receptor for	ENST00000355524	Homo sapiens Fc fragment of IgA, receptor for (FCAR), transcript variant 1, mRNA [NM_002000]	NM_002000	1.55731907342657	8.78015439583333	11.4646582054377	1.16010166030613e-19	5.33337403298072e-18	34.2210558529687
28860	55612	A_33_P3402526	NM_018590	NM_018590	NM_018590	Hs.657569	55454	CSGALNACT2	chondroitin sulfate N-acetylgalactosaminyltransferase 2	ENST00000538229	Homo sapiens chondroitin sulfate N-acetylgalactosaminyltransferase 2 (CSGALNACT2), mRNA [NM_018590]	NM_018590	1.55807812412587	9.16357769791667	12.6478119657363	3.88553131383092e-22	3.17304757186319e-20	39.8671776192857
17278	39853	A_24_P385732	NM_152672	NM_152672	NM_152672	Hs.630585	200931	SLC51A	solute carrier family 51, alpha subunit	ENST00000475271	Homo sapiens solute carrier family 51, alpha subunit (SLC51A), mRNA [NM_152672]	NM_152672	1.55809806993007	6.70600441666667	7.61804626942035	1.83904565986447e-11	1.60916999872841e-10	15.5407580550126
4334	26579	A_23_P132159	NM_017414	NM_017414	NM_017414	Hs.38260	11274	USP18	ubiquitin specific peptidase 18	ENST00000215794	Homo sapiens ubiquitin specific peptidase 18 (USP18), mRNA [NM_017414]	NM_017414	1.57509307370293	7.86362406539243	5.50255704738157	3.12187527201685e-07	1.38436743985749e-06	5.98618178089554
17715	40322	A_24_P48539	NM_003830	NM_003830	NM_003830	Hs.310333	8778	SIGLEC5	sialic acid binding Ig-like lectin 5	ENST00000570106	Homo sapiens sialic acid binding Ig-like lectin 5 (SIGLEC5), mRNA [NM_003830]	NM_003830	1.58310674125874	9.69609866666667	12.6524875515577	3.79996678136823e-22	3.1195917767042e-20	39.8892346729278
9263	31521	A_23_P338479	NM_014143	NM_014143	NM_014143	Hs.521989	29126	CD274	CD274 molecule	ENST00000381577	Homo sapiens CD274 molecule (CD274), transcript variant 1, mRNA [NM_014143]	NM_014143	1.58444409965035	7.41565771875	11.1539675267085	5.27833802454681e-19	2.05259881676362e-17	32.7199046496125
7180	29422	A_23_P213584	NM_002115	NM_002115	NM_002115	Hs.411695	3101	HK3	hexokinase 3 (white cell)	ENST00000292432	Homo sapiens hexokinase 3 (white cell) (HK3), mRNA [NM_002115]	NM_002115	1.58857504895105	9.88118916666667	11.7153814765537	3.43326235554957e-20	1.76392379830156e-18	35.4274348073032
13509	35807	A_23_P8013	NM_003519	NM_003519	NM_003519	Hs.137594	8340	HIST1H2BL	histone cluster 1, H2bl	ENST00000377401	Homo sapiens histone cluster 1, H2bl (HIST1H2BL), mRNA [NM_003519]	NM_003519	1.59586527972028	12.0248872916667	14.1992785968822	2.72993601627906e-25	6.00818258561503e-23	47.0561387306771
18370	41119	A_24_P86389	NM_003514	NM_003514	NM_003514	Hs.134999	8336	HIST1H2AM	histone cluster 1, H2am	ENST00000359611	Homo sapiens histone cluster 1, H2am (HIST1H2AM), mRNA [NM_003514]	NM_003514	1.59797130769231	11.9731097083333	14.5874243307648	4.6339388535848e-26	1.38269606254273e-23	48.810774387499
10571	32858	A_23_P395374	NM_003539	NM_003539	NM_003539	Hs.248179	8360	HIST1H4D	histone cluster 1, H4d	NA	Homo sapiens histone cluster 1, H4d (HIST1H4D), mRNA [NM_003539]	NM_003539	1.59823025	9.57062994791667	12.829752969883	1.6362126586341e-22	1.50667511046687e-20	40.7238493837641
13119	35418	A_23_P72737	NM_003641	NM_003641	NM_003641	Hs.458414	8519	IFITM1	interferon induced transmembrane protein 1	ENST00000408968	Homo sapiens interferon induced transmembrane protein 1 (IFITM1), mRNA [NM_003641]	NM_003641	1.60131847902097	16.0800180208333	12.9173504116429	1.08023733726811e-22	1.06364955438221e-20	41.1350884469583
12292	34587	A_23_P56559	NM_001142270	NM_001142270	NM_001142270	Hs.179608	10170	DHRS9	dehydrogenase/reductase (SDR family) member 9	ENST00000428522	Homo sapiens dehydrogenase/reductase (SDR family) member 9 (DHRS9), transcript variant 3, mRNA [NM_001142270]	NM_001142270	1.60384106468531	10.3492383020833	6.562241078049	2.71632729172286e-09	1.67680661461595e-08	10.6260865190171
28241	54735	A_33_P3387831	ENST00000402338	XR_244383	XR_244383	Hs.208912	79019	CENPM	centromere protein M	ENST00000402338	centromere protein M [Source:HGNC Symbol;Acc:HGNC:18352] [ENST00000402338]	ENST00000402338	1.60502688286714	8.78689305208333	10.3453515260723	2.79561497433443e-17	7.21143174426816e-16	28.7873787141982
23193	47418	A_33_P3271594	NM_032546	NM_032546	NM_032546	Hs.516036	57159	TRIM54	tripartite motif containing 54	ENST00000380075	Homo sapiens tripartite motif containing 54 (TRIM54), transcript variant 1, mRNA [NM_032546]	NM_032546	1.61058743181818	7.92234765625	12.2672230847377	2.39726164683515e-21	1.64583680142895e-19	38.0645833063119
6185	28431	A_23_P168229	NM_030810	NM_030810	NM_030810	Hs.150837	81567	TXNDC5	thioredoxin domain containing 5 (endoplasmic reticulum)	ENST00000439343	Homo sapiens thioredoxin domain containing 5 (endoplasmic reticulum) (TXNDC5), transcript variant 1, mRNA [NM_030810]	NM_030810	1.61677429427085	9.37220092445699	6.55045240478659	2.86847524725067e-09	1.76231486582227e-08	10.5726006219706
5776	28018	A_23_P160159	NM_003039	NM_003039	NM_003039	Hs.530003	6518	SLC2A5	solute carrier family 2 (facilitated glucose/fructose transporter), member 5	ENST00000377424	Homo sapiens solute carrier family 2 (facilitated glucose/fructose transporter), member 5 (SLC2A5), transcript variant 1, mRNA [NM_003039]	NM_003039	1.61766641732203	7.63798673148839	10.2378944864036	4.74804808280651e-17	1.16844907300279e-15	28.2627536589335
30274	57837	A_33_P3807062	NM_018410	NM_018410	NM_018410	Hs.532968	55355	HJURP	Holliday junction recognition protein	ENST00000433484	Homo sapiens Holliday junction recognition protein (HJURP), transcript variant 1, mRNA [NM_018410]	NM_018410	1.62012291083916	7.07131821875	13.5673728633351	5.08743560344404e-24	7.30950773570349e-22	44.1608655881489
12702	34998	A_23_P64828	NM_002534	NM_002534	NM_002534	Hs.524760	4938	OAS1	2'-5'-oligoadenylate synthetase 1, 40/46kDa	ENST00000549820	Homo sapiens 2'-5'-oligoadenylate synthetase 1, 40/46kDa (OAS1), transcript variant 2, mRNA [NM_002534]	NM_002534	1.62556710314686	9.02695378125	7.5778740656137	2.23168283097772e-11	1.93068250936439e-10	15.3499879744162
24501	49320	A_33_P3301410	NM_019037	NM_019037	NM_019037	Hs.632041	54512	EXOSC4	exosome component 4	ENST00000316052	Homo sapiens exosome component 4 (EXOSC4), mRNA [NM_019037]	NM_019037	1.63293315734266	9.7551248125	11.1092623510059	6.56759111335778e-19	2.50068082735851e-17	32.5033858052265
21185	44609	A_33_P3228612	NM_001205293	NM_001205293	NM_001205293	Hs.437444	777	CACNA1E	calcium channel, voltage-dependent, R type, alpha 1E subunit	ENST00000367570	Homo sapiens calcium channel, voltage-dependent, R type, alpha 1E subunit (CACNA1E), transcript variant 1, mRNA [NM_001205293]	NM_001205293	1.6331712534965	7.29129784375	12.1891094638134	3.48854094989079e-21	2.2553417241044e-19	37.6929158869003
12671	34966	A_23_P64173	NM_001017534	NM_001017534	NM_001017534	Hs.348365	114769	CARD16	caspase recruitment domain family, member 16	ENST00000525374	Homo sapiens caspase recruitment domain family, member 16 (CARD16), transcript variant 1, mRNA [NM_001017534]	NM_001017534	1.63455348076923	10.6231093645833	14.4073840802045	1.05252309806548e-25	2.76795027938728e-23	47.9991887632137
16057	38519	A_24_P261929	NM_206949	NM_206949	NM_206949	Hs.19414	122509	IFI27L1	interferon, alpha-inducible protein 27-like 1	ENST00000393115	Homo sapiens interferon, alpha-inducible protein 27-like 1 (IFI27L1), transcript variant 2, mRNA [NM_206949]	NM_206949	1.63615739685314	9.91578428125	12.6793851437624	3.34322235961447e-22	2.77398064875818e-20	40.0160812944257
7978	30222	A_23_P256821	NM_000651	NM_000651	NM_000651	Hs.334019	1378	CR1	complement component (3b/4b) receptor 1 (Knops blood group)	ENST00000400960	Homo sapiens complement component (3b/4b) receptor 1 (Knops blood group) (CR1), transcript variant S, mRNA [NM_000651]	NM_000651	1.63871259265734	8.33484223958333	13.9914935953416	7.10649332601817e-25	1.36974348380743e-22	46.1093157551436
12904	35199	A_23_P68601	NM_003650	NM_003650	NM_003650	Hs.143212	8530	CST7	cystatin F (leukocystatin)	ENST00000480798	Homo sapiens cystatin F (leukocystatin) (CST7), mRNA [NM_003650]	NM_003650	1.64535703846154	11.3834974375	11.184874671035	4.53851490434358e-19	1.80331875174891e-17	32.8695232185592
23707	48188	A_33_P3283611	NM_001289758	NM_001289758	NM_001289758	Hs.744072	3437	IFIT3	interferon-induced protein with tetratricopeptide repeats 3	ENST00000371818	Homo sapiens interferon-induced protein with tetratricopeptide repeats 3 (IFIT3), transcript variant 3, mRNA [NM_001289758]	NM_001289758	1.64918855419581	11.6158255104167	5.34997329212742	5.99808566449502e-07	2.5469850659573e-06	5.35077919935335
21026	44376	A_33_P3224858	NM_001135652	NM_001135652	NM_001135652	Hs.131431	5610	EIF2AK2	eukaryotic translation initiation factor 2-alpha kinase 2	ENST00000390013	Homo sapiens eukaryotic translation initiation factor 2-alpha kinase 2 (EIF2AK2), transcript variant 3, mRNA [NM_001135652]	NM_001135652	1.65075882167832	8.2498890625	9.4495784041894	2.32922222770568e-15	4.06298056043636e-14	24.4083081847522
6913	29156	A_23_P208293	NM_001042724	NM_001042724	NM_001042724	Hs.655455	5819	PVRL2	poliovirus receptor-related 2 (herpesvirus entry mediator B)	ENST00000252483	Homo sapiens poliovirus receptor-related 2 (herpesvirus entry mediator B) (PVRL2), transcript variant delta, mRNA [NM_001042724]	NM_001042724	1.65280707167832	8.35732359375	9.07326743565222	1.49363463684151e-14	2.2413186678175e-13	22.5695993792624
26196	51787	A_33_P3340847	NM_032587	NM_032587	NM_032587	Hs.200242	84674	CARD6	caspase recruitment domain family, member 6	ENST00000254691	Homo sapiens caspase recruitment domain family, member 6 (CARD6), mRNA [NM_032587]	NM_032587	1.652823	8.785645125	19.1001537087087	2.04766839876363e-34	1.52555486548868e-30	67.7884034428905
4893	27135	A_23_P142750	NM_002759	NM_002759	NM_002759	Hs.131431	5610	EIF2AK2	eukaryotic translation initiation factor 2-alpha kinase 2	ENST00000395127	Homo sapiens eukaryotic translation initiation factor 2-alpha kinase 2 (EIF2AK2), transcript variant 1, mRNA [NM_002759]	NM_002759	1.65704188670264	11.0458935204673	10.1259341315752	8.24813425475077e-17	1.91154669300542e-15	27.7158107696198
13296	35596	A_23_P7636	NM_004219	NM_004219	NM_004219	Hs.350966	9232	PTTG1	pituitary tumor-transforming 1	ENST00000520452	Homo sapiens pituitary tumor-transforming 1 (PTTG1), transcript variant 2, mRNA [NM_004219]	NM_004219	1.6645211555944	9.70759101041667	11.4944535695186	1.00357120675311e-19	4.69018398915096e-18	34.3646653584614
8262	30504	A_23_P28334	NM_003853	NM_003853	NM_003853	Hs.158315	8807	IL18RAP	interleukin 18 receptor accessory protein	ENST00000264260	Homo sapiens interleukin 18 receptor accessory protein (IL18RAP), mRNA [NM_003853]	NM_003853	1.66968506293706	12.3596731666667	7.60884857795496	1.92239429730803e-11	1.67619387002143e-10	15.4970585581683
4093	26338	A_23_P127948	NM_001124	NM_001124	NM_001124	Hs.441047	133	ADM	adrenomedullin	ENST00000528655	Homo sapiens adrenomedullin (ADM), mRNA [NM_001124]	NM_001124	1.67336551201966	12.1445464169361	12.2565081730449	2.52377206329181e-21	1.70626785769219e-19	38.0136345521993
26336	51982	A_33_P3344127	NM_003512	NM_003512	NM_003512	Hs.484950	8334	HIST1H2AC	histone cluster 1, H2ac	ENST00000602637	Homo sapiens histone cluster 1, H2ac (HIST1H2AC), mRNA [NM_003512]	NM_003512	1.67643352447552	9.44180625	11.6022834330775	5.94263131740285e-20	2.89955558241581e-18	34.8838430165165
3267	25510	A_23_P111054	NM_021062	NM_021062	NM_021062	Hs.553494	3018	HIST1H2BB	histone cluster 1, H2bb	ENST00000615966	Homo sapiens histone cluster 1, H2bb (HIST1H2BB), mRNA [NM_021062]	NM_021062	1.67988582585078	9.91342401503969	15.8576149289489	1.5905871543115e-28	1.20388050177059e-25	54.4203407446072
19496	42421	A_32_P221799	NM_003514	NM_003514	NM_003514	Hs.134999	8336	HIST1H2AM	histone cluster 1, H2am	NA	Homo sapiens histone cluster 1, H2am (HIST1H2AM), mRNA [NM_003514]	NM_003514	1.67999985314686	8.035596875	14.0495458564035	5.43686051069053e-25	1.07462837813853e-22	46.3743659017054
8688	30937	A_23_P313389	NM_003358	NM_003358	NM_003358	Hs.304249	7357	UGCG	UDP-glucose ceramide glucosyltransferase	ENST00000474306	Homo sapiens UDP-glucose ceramide glucosyltransferase (UGCG), mRNA [NM_003358]	NM_003358	1.68091317657343	9.06227438541667	11.271020274169	2.98030066362542e-19	1.22984960363862e-17	33.2862229530406
1046	1409	A_21_P0000607	NR_033839	NR_033839	NR_033839	Hs.585206	399972	ST3GAL4-AS1	ST3GAL4 antisense RNA 1 (head to head)	NA	Homo sapiens ST3GAL4 antisense RNA 1 (head to head) (ST3GAL4-AS1), long non-coding RNA [NR_033839]	NR_033839	1.68416291860831	8.89454895130004	11.8308260713996	1.96312130461806e-20	1.04314349871417e-18	35.9812602781724
15979	38427	A_24_P252996	NM_000804	NM_000804	NM_000804	Hs.352	2352	FOLR3	folate receptor 3 (gamma)	ENST00000622388	Homo sapiens folate receptor 3 (gamma) (FOLR3), mRNA [NM_000804]	NM_000804	1.68914829895105	10.4622504895833	6.56093953216997	2.73272554700893e-09	1.68525316325082e-08	10.6201795577801
17219	39791	A_24_P38081	NM_004117	NM_004117	NM_004117	Hs.407190	2289	FKBP5	FK506 binding protein 5	ENST00000357266	Homo sapiens FK506 binding protein 5 (FKBP5), transcript variant 1, mRNA [NM_004117]	NM_004117	1.68929742832168	8.96218055208333	10.7401834278843	4.00786194513978e-18	1.26780807218734e-16	30.7114689429534
22878	46993	A_33_P3265030	NM_000407	NM_000407	NM_000407	Hs.283743	2812	GP1BB	glycoprotein Ib (platelet), beta polypeptide	ENST00000431044	Homo sapiens glycoprotein Ib (platelet), beta polypeptide (GP1BB), mRNA [NM_000407]	NM_000407	1.69290419580419	14.40079	7.36818818456444	6.1046156555477e-11	4.92944140054531e-10	14.3583688804508
21208	44645	A_33_P3229083	NM_080593	NM_080593	NM_080593	Hs.437275	85236	HIST1H2BK	histone cluster 1, H2bk	ENST00000356950	Homo sapiens histone cluster 1, H2bk (HIST1H2BK), mRNA [NM_080593]	NM_080593	1.6954219020979	10.6314383333333	15.2430408941415	2.41582296036048e-27	1.09757404108007e-24	51.7319051983918
17989	40655	A_24_P65373	NM_000419	NM_000419	NM_000419	Hs.411312	3674	ITGA2B	integrin, alpha 2b (platelet glycoprotein IIb of IIb/IIIa complex, antigen CD41)	ENST00000262407	Homo sapiens integrin, alpha 2b (platelet glycoprotein IIb of IIb/IIIa complex, antigen CD41) (ITGA2B), mRNA [NM_000419]	NM_000419	1.69982918881119	8.60062091666667	8.3588369727785	5.01567431323702e-13	5.75402607350725e-12	19.0956926757367
29321	56293	A_33_P3413987	NM_000062	NM_000062	NM_000062	Hs.384598	710	SERPING1	serpin peptidase inhibitor, clade G (C1 inhibitor), member 1	ENST00000278407	Homo sapiens serpin peptidase inhibitor, clade G (C1 inhibitor), member 1 (SERPING1), transcript variant 1, mRNA [NM_000062]	NM_000062	1.70273247202797	7.65679514583333	8.55479458157699	1.91848750317437e-13	2.36811870320235e-12	20.0453044433151
5856	28098	A_23_P161458	NM_001039702	NM_001039702	NM_001039702	Hs.24309	55301	OLAH	oleoyl-ACP hydrolase	ENST00000378217	Homo sapiens oleoyl-ACP hydrolase (OLAH), transcript variant 2, mRNA [NM_001039702]	NM_001039702	1.70312783149283	6.87069741986584	7.96113525180398	3.49332280109737e-12	3.42836158012819e-11	17.1792063394872
12085	34379	A_23_P52266	NM_001548	NM_001548	NM_001548	Hs.20315	3434	IFIT1	interferon-induced protein with tetratricopeptide repeats 1	ENST00000371804	Homo sapiens interferon-induced protein with tetratricopeptide repeats 1 (IFIT1), transcript variant 1, mRNA [NM_001548]	NM_001548	1.70629973951049	11.2053929895833	4.40805300986122	2.72668615605942e-05	8.94823654767723e-05	1.66131039507744
13590	35888	A_23_P81859	NM_080596	NM_080596	NM_080596	Hs.352225	85235	HIST1H2AH	histone cluster 1, H2ah	NA	Homo sapiens histone cluster 1, H2ah (HIST1H2AH), mRNA [NM_080596]	NM_080596	1.71045774475524	11.6548911458333	16.1853580270425	3.80126419748869e-29	3.68627595551465e-26	55.8340152947433
4606	26849	A_23_P137470	NM_020808	NM_020808	NM_020808	Hs.745009	57568	SIPA1L2	signal-induced proliferation-associated 1 like 2	ENST00000308942	Homo sapiens signal-induced proliferation-associated 1 like 2 (SIPA1L2), mRNA [NM_020808]	NM_020808	1.71064699012845	8.93073068509823	12.2265503010133	2.91420467007739e-21	1.92822173394118e-19	37.8711305390952
7619	29861	A_23_P24493	NM_002424	NM_002424	NM_002424	Hs.161839	4317	MMP8	matrix metallopeptidase 8 (neutrophil collagenase)	ENST00000528662	Homo sapiens matrix metallopeptidase 8 (neutrophil collagenase) (MMP8), mRNA [NM_002424]	NM_002424	1.71134805944056	6.7149689375	8.07414144502857	2.01547788260011e-12	2.06963301299956e-11	17.7220977967893
6177	28422	A_23_P167997	NM_003518	NM_003518	NM_003518	Hs.591809	8339	HIST1H2BG	histone cluster 1, H2bg	ENST00000541790	Homo sapiens histone cluster 1, H2bg (HIST1H2BG), mRNA [NM_003518]	NM_003518	1.714167712251	9.55101497098576	16.5537320597767	7.73206088339977e-30	8.27383839081592e-27	57.4061867295282
5573	27817	A_23_P155765	NM_002129	NM_002129	NM_002129	Hs.434953	3148	HMGB2	high mobility group box 2	ENST00000511316	Homo sapiens high mobility group box 2 (HMGB2), transcript variant 1, mRNA [NM_002129]	NM_002129	1.71537353694477	10.5643850516268	12.3933170124387	1.30986510176513e-21	9.49014173774989e-20	38.6633469636015
18545	41322	A_24_P927716	NR_003542	NR_003542	NR_003542	Hs.689630	643036	SLED1	proteoglycan 3 pseudogene	ENST00000506741	Homo sapiens proteoglycan 3 pseudogene (SLED1), non-coding RNA [NR_003542]	NR_003542	1.71671856818181	8.55373459375	12.1411263985786	4.39385107591505e-21	2.75454518359184e-19	37.4643353147997
7387	29628	A_23_P217319	NM_004114	NM_004114	NM_004114	Hs.6540	2258	FGF13	fibroblast growth factor 13	ENST00000441825	Homo sapiens fibroblast growth factor 13 (FGF13), transcript variant 1, mRNA [NM_004114]	NM_004114	1.71938299825175	7.15711340625	11.4144989191602	1.48091294226942e-19	6.6699115275043e-18	33.9791508369999
17192	39764	A_24_P3783	NM_003521	NM_003521	NM_003521	Hs.182432	8342	HIST1H2BM	histone cluster 1, H2bm	ENST00000621112	Homo sapiens histone cluster 1, H2bm (HIST1H2BM), mRNA [NM_003521]	NM_003521	1.72506237937063	11.2868453020833	14.1032923726818	4.24443836271726e-25	8.66535600472644e-23	46.6193980800593
23041	47214	A_33_P3268507	NM_001184816	NM_001184816	NM_001184816	Hs.512682	634	CEACAM1	carcinoembryonic antigen-related cell adhesion molecule 1 (biliary glycoprotein)	ENST00000403136	Homo sapiens carcinoembryonic antigen-related cell adhesion molecule 1 (biliary glycoprotein) (CEACAM1), transcript variant 5, mRNA [NM_001184816]	NM_001184816	1.72744298251749	7.66591835416667	12.6688480910028	3.51518649084178e-22	2.90115072297346e-20	39.9663981699082
16585	39094	A_24_P317762	NM_002346	NM_002346	NM_002346	Hs.521903	4061	LY6E	lymphocyte antigen 6 complex, locus E	ENST00000522024	Homo sapiens lymphocyte antigen 6 complex, locus E (LY6E), transcript variant 1, mRNA [NM_002346]	NM_002346	1.72959301923077	11.1209603645833	5.90658095758931	5.32463967556934e-08	2.65735314268684e-07	7.71161686108139
9909	32184	A_23_P366216	NM_003524	NM_003524	NM_003524	Hs.247815	8345	HIST1H2BH	histone cluster 1, H2bh	NA	Homo sapiens histone cluster 1, H2bh (HIST1H2BH), mRNA [NM_003524]	NM_003524	1.73321131118881	11.6446694791667	15.2233919605907	2.63741482381803e-27	1.15273601144678e-24	51.6451499749867
4597	26840	A_23_P137366	NM_000491	NM_000491	NM_000491	Hs.8986	713	C1QB	complement component 1, q subcomponent, B chain	ENST00000314933	Homo sapiens complement component 1, q subcomponent, B chain (C1QB), mRNA [NM_000491]	NM_000491	1.73508837118535	7.94572047460994	10.5651625387731	9.47301860006867e-18	2.75249731458175e-16	29.8593352362139
5163	27406	A_23_P147805	NM_001287428	NM_001287428	NM_001287428	Hs.488240	7378	UPP1	uridine phosphorylase 1	ENST00000457596	Homo sapiens uridine phosphorylase 1 (UPP1), transcript variant 4, mRNA [NM_001287428]	NM_001287428	1.73635723154136	10.0877176845604	14.1955366817971	2.77725383111403e-25	6.06927752726271e-23	47.0391337094593
7527	29770	A_23_P23048	NM_002965	NM_002965	NM_002965	Hs.112405	6280	S100A9	S100 calcium binding protein A9	ENST00000368738	Homo sapiens S100 calcium binding protein A9 (S100A9), mRNA [NM_002965]	NM_002965	1.74074103146854	15.5123865625	15.7043699659451	3.12061062677377e-28	2.10519106456617e-25	53.7545433086418
17111	39674	A_24_P370172	NM_181879	NM_181879	NM_181879	Hs.710986	353514	LILRA5	leukocyte immunoglobulin-like receptor, subfamily A (with TM domain), member 5	ENST00000446712	Homo sapiens leukocyte immunoglobulin-like receptor, subfamily A (with TM domain), member 5 (LILRA5), transcript variant 3, mRNA [NM_181879]	NM_181879	1.74454768706294	9.58682301041667	12.5690657877797	5.65540380599497e-22	4.48845245288071e-20	39.4953653212163
5032	27275	A_23_P145238	NM_080593	NM_080593	NM_080593	Hs.437275	85236	HIST1H2BK	histone cluster 1, H2bk	NA	Homo sapiens histone cluster 1, H2bk (HIST1H2BK), mRNA [NM_080593]	NM_080593	1.75329576846046	12.1702650995698	14.8476950083892	1.42533962882318e-26	5.08403900708518e-24	49.976904863099
12427	34722	A_23_P59069	NM_003527	NM_003527	NM_003527	Hs.484991	8348	HIST1H2BO	histone cluster 1, H2bo	NA	Homo sapiens histone cluster 1, H2bo (HIST1H2BO), mRNA [NM_003527]	NM_003527	1.75356900874126	11.2824658020833	15.3035818942687	1.84401329055305e-27	9.08308260832418e-25	51.9988992038292
15642	38061	A_24_P217848	NM_003510	NM_003510	NM_003510	Hs.734717	8330	HIST1H2AK	histone cluster 1, H2ak	ENST00000618958	Homo sapiens histone cluster 1, H2ak (HIST1H2AK), mRNA [NM_003510]	NM_003510	1.76783898601399	12.0711739583333	17.5930309105569	9.49176421124119e-32	2.36469951508046e-28	61.745803953087
8531	30776	A_23_P306941	NM_153615	NM_153615	NM_153615	Hs.658997	266747	RGL4	ral guanine nucleotide dissociation stimulator-like 4	ENST00000615003	Homo sapiens ral guanine nucleotide dissociation stimulator-like 4 (RGL4), mRNA [NM_153615]	NM_153615	1.76804322902098	11.66672128125	10.6509590469985	6.21270922663149e-18	1.8938388282989e-16	30.2772274048752
10525	32812	A_23_P393099	NM_003226	NM_003226	NM_003226	Hs.82961	7033	TFF3	trefoil factor 3 (intestinal)	ENST00000291525	Homo sapiens trefoil factor 3 (intestinal) (TFF3), mRNA [NM_003226]	NM_003226	1.77617770104895	8.99870692708333	7.42263412997198	4.70388859919393e-11	3.86473579587466e-10	14.6151535354339
70	1028	A_21_P0000197	NM_021064	NM_021064	NM_021064	Hs.51011	8969	HIST1H2AG	histone cluster 1, H2ag	ENST00000359193	Homo sapiens histone cluster 1, H2ag (HIST1H2AG), mRNA [NM_021064]	NM_021064	1.78162990661316	8.02745477559365	12.7751324279269	2.1205550075576e-22	1.87922475335546e-20	40.4670226959784
7309	29551	A_23_P215913	NM_001831	NM_001831	NM_001831	Hs.436657	1191	CLU	clusterin	ENST00000405140	Homo sapiens clusterin (CLU), transcript variant 1, mRNA [NM_001831]	NM_001831	1.79385208041958	10.2044036458333	10.0306403394611	1.32009333916241e-16	2.94078510415563e-15	27.2500668887601
4227	26470	A_23_P130194	NM_006907	NM_006907	NM_006907	Hs.163451	5831	PYCR1	pyrroline-5-carboxylate reductase 1	ENST00000619204	Homo sapiens pyrroline-5-carboxylate reductase 1 (PYCR1), transcript variant 1, mRNA [NM_006907]	NM_006907	1.7992626158047	7.77632052142023	10.1327288161024	7.97619831498102e-17	1.85823863446315e-15	27.7490123169291
12935	35232	A_23_P69109	NM_021105	NM_021105	NM_021105	Hs.130759	5359	PLSCR1	phospholipid scramblase 1	ENST00000493432	Homo sapiens phospholipid scramblase 1 (PLSCR1), mRNA [NM_021105]	NM_021105	1.80043641958042	9.78029558333333	10.6200341546533	7.23269951388187e-18	2.17636703496326e-16	30.126636772129
28291	54805	A_33_P3389060	NM_018249	NM_018249	NM_018249	Hs.269560	55755	CDK5RAP2	CDK5 regulatory subunit associated protein 2	ENST00000484546	Homo sapiens CDK5 regulatory subunit associated protein 2 (CDK5RAP2), transcript variant 1, mRNA [NM_018249]	NM_018249	1.80091015384615	8.37211925	12.7157021061389	2.81270757669551e-22	2.3979104813191e-20	40.1872330693466
4001	26246	A_23_P126278	NM_003465	NM_003465	NM_003465	Hs.201688	1118	CHIT1	chitinase 1 (chitotriosidase)	ENST00000484834	Homo sapiens chitinase 1 (chitotriosidase) (CHIT1), transcript variant 1, mRNA [NM_003465]	NM_003465	1.80572375661402	7.02867553181347	10.5097719861368	1.24406326351897e-17	3.49689956463051e-16	29.5893806113465
3593	25838	A_23_P117852	NM_014736	NM_014736	NM_014736	Hs.81892	9768	KIAA0101	KIAA0101	ENST00000300035	Homo sapiens KIAA0101 (KIAA0101), transcript variant 1, mRNA [NM_014736]	NM_014736	1.80733167120095	7.38975480062415	12.1223743674319	4.80871401535059e-21	2.96668018537494e-19	37.3749485534709
14950	37295	A_24_P146211	NM_021063	NM_021063	NM_021063	Hs.591797	3017	HIST1H2BD	histone cluster 1, H2bd	ENST00000377777	Homo sapiens histone cluster 1, H2bd (HIST1H2BD), transcript variant 1, mRNA [NM_021063]	NM_021063	1.80789704195804	10.5741522083333	15.444272943907	9.86133181404057e-28	5.36871664654925e-25	52.6175506606971
12355	34651	A_23_P57709	NM_013363	NM_013363	NM_013363	Hs.8944	26577	PCOLCE2	procollagen C-endopeptidase enhancer 2	ENST00000470795	Homo sapiens procollagen C-endopeptidase enhancer 2 (PCOLCE2), mRNA [NM_013363]	NM_013363	1.81127884615385	6.789832625	9.02046613728179	1.93808097298832e-14	2.84630992682317e-13	22.3119325282348
3266	25509	A_23_P111041	NM_003525	NM_003525	NM_003525	Hs.553506	8346	HIST1H2BI	histone cluster 1, H2bi	ENST00000377733	Homo sapiens histone cluster 1, H2bi (HIST1H2BI), mRNA [NM_003525]	NM_003525	1.81435154798451	11.159615225487	15.2720270276633	2.12264983538441e-27	9.98031358964377e-25	51.8597964985556
11241	33529	A_23_P423331	NM_032536	NM_032536	NM_032536	Hs.163642	84628	NTNG2	netrin G2	ENST00000393229	Homo sapiens netrin G2 (NTNG2), mRNA [NM_032536]	NM_032536	1.81872082167832	11.6063336458333	12.7031677208111	2.98550321044998e-22	2.5175580333338e-20	40.1281770620418
16047	38509	A_24_P261259	NM_004566	NM_004566	NM_004566	Hs.195471	5209	PFKFB3	6-phosphofructo-2-kinase/fructose-2,6-biphosphatase 3	ENST00000379775	Homo sapiens 6-phosphofructo-2-kinase/fructose-2,6-biphosphatase 3 (PFKFB3), transcript variant 1, mRNA [NM_004566]	NM_004566	1.82083372377622	9.75440427083333	12.5449555030029	6.34493777758893e-22	4.94713841995326e-20	39.3814020473416
12425	34720	A_23_P59045	NM_021052	NM_021052	NM_021052	Hs.121017	3012	HIST1H2AE	histone cluster 1, H2ae	NA	Homo sapiens histone cluster 1, H2ae (HIST1H2AE), mRNA [NM_021052]	NM_021052	1.82578427097902	10.58389715625	15.7088018164557	3.06025173040513e-28	2.10519106456617e-25	53.7738409795519
6452	28697	A_23_P19482	NM_013974	NM_013974	NM_013974	Hs.247362	23564	DDAH2	dimethylarginine dimethylaminohydrolase 2	ENST00000375789	Homo sapiens dimethylarginine dimethylaminohydrolase 2 (DDAH2), transcript variant 2, mRNA [NM_013974]	NM_013974	1.82785658041958	9.89830804166667	14.0138950417748	6.40846500189975e-25	1.24292178711846e-22	46.2116420216163
28179	54646	A_33_P3386262	NM_030928	NM_030928	NM_030928	Hs.122908	81620	CDT1	chromatin licensing and DNA replication factor 1	ENST00000301019	Homo sapiens chromatin licensing and DNA replication factor 1 (CDT1), mRNA [NM_030928]	NM_030928	1.82864024300699	7.37357748958333	14.3626062156653	1.29153211306463e-25	3.2321632687598e-23	47.7967197169268
6141	28388	A_23_P167328	NM_001775	NM_001775	NM_001775	Hs.479214	952	CD38	CD38 molecule	ENST00000502843	Homo sapiens CD38 molecule (CD38), mRNA [NM_001775]	NM_001775	1.83033705702003	8.90109167993809	8.46136341172749	3.03459914521375e-13	3.6135717833566e-12	19.5921612934333
27044	52987	A_33_P3360216	NM_003509	NM_003509	NM_003509	Hs.534035	8329	HIST1H2AI	histone cluster 1, H2ai	ENST00000358739	Homo sapiens histone cluster 1, H2ai (HIST1H2AI), mRNA [NM_003509]	NM_003509	1.83112875699301	7.73421438541667	15.9775771782323	9.40460224879264e-29	7.8876653239063e-26	54.9394060262616
4376	26622	A_23_P132956	NM_004181	NM_004181	NM_004181	Hs.518731	7345	UCHL1	ubiquitin carboxyl-terminal esterase L1 (ubiquitin thiolesterase)	ENST00000472501	Homo sapiens ubiquitin carboxyl-terminal esterase L1 (ubiquitin thiolesterase) (UCHL1), mRNA [NM_004181]	NM_004181	1.84083668596791	6.81142996510056	9.02654682822931	1.88081395083642e-14	2.76875799441915e-13	22.3416005381791
12493	34788	A_23_P60248	NM_003329	NM_003329	NM_003329	Hs.435136	7295	TXN	thioredoxin	ENST00000487892	Homo sapiens thioredoxin (TXN), transcript variant 1, mRNA [NM_003329]	NM_003329	1.85024256993007	12.1153332291667	18.1871672438927	8.15818429750602e-33	3.16455968900259e-29	64.1630816937694
6269	28515	A_23_P170186	NM_017570	NM_017570	NM_017570	Hs.305882	26873	OPLAH	5-oxoprolinase (ATP-hydrolysing)	ENST00000618853	Homo sapiens 5-oxoprolinase (ATP-hydrolysing) (OPLAH), mRNA [NM_017570]	NM_017570	1.85114553146853	9.320516875	10.4508168427451	1.66292914165157e-17	4.49512344283377e-16	29.3019229813017
16243	38727	A_24_P283288	NM_139013	NM_139013	NM_139013	Hs.485233	1432	MAPK14	mitogen-activated protein kinase 14	ENST00000474429	Homo sapiens mitogen-activated protein kinase 14 (MAPK14), transcript variant 3, mRNA [NM_139013]	NM_139013	1.8524308076923	9.44685697916667	16.7833834744312	2.89006675718167e-30	3.7368563170359e-27	58.3773052103598
16898	39430	A_24_P348265	NM_133271	NM_133271	NM_133271	Hs.659872	2204	FCAR	Fc fragment of IgA, receptor for	ENST00000614052	Homo sapiens Fc fragment of IgA, receptor for (FCAR), transcript variant 3, mRNA [NM_133271]	NM_133271	1.85337278321678	8.97637708333333	14.4055370581221	1.06144007233529e-25	2.76795027938728e-23	47.9908420679282
7447	29690	A_23_P218442	NM_002483	NM_002483	NM_002483	Hs.466814	4680	CEACAM6	carcinoembryonic antigen-related cell adhesion molecule 6 (non-specific cross reacting antigen)	ENST00000199764	Homo sapiens carcinoembryonic antigen-related cell adhesion molecule 6 (non-specific cross reacting antigen) (CEACAM6), mRNA [NM_002483]	NM_002483	1.85368465909091	7.03985971875	9.6832592472195	7.34099222327146e-16	1.39586808010147e-14	25.5512303737116
30193	57686	A_33_P3743432	NR_073407	NR_073407	NR_073407	Hs.627154	449491	DEFA8P	defensin, alpha 8 pseudogene	ENST00000457582	Homo sapiens defensin, alpha 8 pseudogene (DEFA8P), non-coding RNA [NR_073407]	NR_073407	1.85672966258741	7.02328211458333	8.09983903502378	1.77821360939924e-12	1.84491891430549e-11	17.8457493864829
28541	55158	A_33_P3394868	NM_001163724	NM_001163724	NM_001163724	Hs.22047	388588	SMIM1	small integral membrane protein 1 (Vel blood group)	ENST00000444870	Homo sapiens small integral membrane protein 1 (Vel blood group) (SMIM1), transcript variant 1, mRNA [NM_001163724]	NM_001163724	1.85907563111888	11.7222376770833	6.52631399466547	3.20678920134669e-09	1.95315176636292e-08	10.4631964024345
11767	34063	A_23_P48056	NM_006825	NM_006825	NM_006825	Hs.74368	10970	CKAP4	cytoskeleton-associated protein 4	ENST00000378026	Homo sapiens cytoskeleton-associated protein 4 (CKAP4), mRNA [NM_006825]	NM_006825	1.86018344755244	10.3055190416667	15.2375457079618	2.47583729297515e-27	1.09757404108007e-24	51.7076474724388
16359	38850	A_24_P295245	NM_032467	NM_032467	NM_032467	Hs.332422	444	ASPH	aspartate beta-hydroxylase	ENST00000517928	Homo sapiens aspartate beta-hydroxylase (ASPH), transcript variant 4, mRNA [NM_032467]	NM_032467	1.86211966783217	8.8505044375	11.8227127358164	2.04170354862633e-20	1.08112644035068e-18	35.9423732859487
12081	34375	A_23_P52207	NM_012342	NM_012342	NM_012342	Hs.533336	25805	BAMBI	BMP and activin membrane-bound inhibitor	ENST00000375533	Homo sapiens BMP and activin membrane-bound inhibitor (BAMBI), mRNA [NM_012342]	NM_012342	1.86551629020979	7.95713639583333	12.4048083200701	1.23975932380852e-21	9.05228502033555e-20	38.7178394097012
6869	29111	A_23_P207445	NM_002758	NM_002758	NM_002758	Hs.463978	5608	MAP2K6	mitogen-activated protein kinase kinase 6	ENST00000592348	Homo sapiens mitogen-activated protein kinase kinase 6 (MAP2K6), mRNA [NM_002758]	NM_002758	1.87243848076923	8.98380748958333	14.5151213826287	6.43912090682933e-26	1.78409642839935e-23	48.4853278441475
28837	55576	A_33_P3401826	NM_207315	NM_207315	NM_207315	Hs.7155	129607	CMPK2	cytidine monophosphate (UMP-CMP) kinase 2, mitochondrial	ENST00000478738	Homo sapiens cytidine monophosphate (UMP-CMP) kinase 2, mitochondrial (CMPK2), transcript variant 1, mRNA [NM_207315]	NM_207315	1.8726481451049	9.31982598958333	6.67825251187237	1.58599543179264e-09	1.01961073626247e-08	11.1543282620179
17243	39814	A_24_P382319	NM_001712	NM_001712	NM_001712	Hs.512682	634	CEACAM1	carcinoembryonic antigen-related cell adhesion molecule 1 (biliary glycoprotein)	ENST00000403444	Homo sapiens carcinoembryonic antigen-related cell adhesion molecule 1 (biliary glycoprotein) (CEACAM1), transcript variant 1, mRNA [NM_001712]	NM_001712	1.87402618531469	10.6650614375	11.5933170617498	6.20707950214556e-20	3.00965767360283e-18	34.8407050968903
16771	39294	A_24_P335305	NM_006187	NM_006187	NM_006187	Hs.744211	4940	OAS3	2'-5'-oligoadenylate synthetase 3, 100kDa	ENST00000228928	Homo sapiens 2'-5'-oligoadenylate synthetase 3, 100kDa (OAS3), mRNA [NM_006187]	NM_006187	1.87839897377622	8.97757184375	6.88913572560299	5.91820842179956e-10	4.07666689778655e-09	12.1229063062149
24791	49730	A_33_P3308105	NM_003878	NM_003878	NM_003878	Hs.78619	8836	GGH	gamma-glutamyl hydrolase (conjugase, folylpolygammaglutamyl hydrolase)	ENST00000260118	Homo sapiens gamma-glutamyl hydrolase (conjugase, folylpolygammaglutamyl hydrolase) (GGH), mRNA [NM_003878]	NM_003878	1.88942218531468	8.3067661875	15.0105596554259	6.84456615041858e-27	2.6886148959467e-24	50.7022862719098
30831	9314	A_21_P0010727	ENST00000489479	NA	NA	Hs.534956	2209	FCGR1A	Fc fragment of IgG, high affinity Ia, receptor (CD64)	ENST00000489479	Fc fragment of IgG, high affinity Ia, receptor (CD64) [Source:HGNC Symbol;Acc:HGNC:3613] [ENST00000489479]	ENST00000489479	1.8980732158768	8.23328665601804	13.545310323506	5.63910707948415e-24	8.02719132525469e-22	44.0589380345559
5899	28141	A_23_P162300	NM_007199	NM_007199	NM_007199	Hs.369265	11213	IRAK3	interleukin-1 receptor-associated kinase 3	ENST00000261233	Homo sapiens interleukin-1 receptor-associated kinase 3 (IRAK3), transcript variant 1, mRNA [NM_007199]	NM_007199	1.90125599130545	9.0870287972061	14.1815932566344	2.96095313169261e-25	6.3368481091507e-23	46.9757533259102
21534	45122	A_33_P3236071	NM_016509	NM_016509	NM_016509	Hs.409794	51266	CLEC1B	C-type lectin domain family 1, member B	ENST00000348658	Homo sapiens C-type lectin domain family 1, member B (CLEC1B), transcript variant 1, mRNA [NM_016509]	NM_016509	1.90260936013986	8.03571102083333	9.53422151708151	1.53313163614617e-15	2.75484313450423e-14	24.8222497951962
4313	26557	A_23_P131789	NM_001725	NM_001725	NM_001725	Hs.529019	671	BPI	bactericidal/permeability-increasing protein	ENST00000489102	Homo sapiens bactericidal/permeability-increasing protein (BPI), mRNA [NM_001725]	NM_001725	1.90579201315116	7.32565718825845	11.4355648986544	1.33655799862227e-19	6.08153486997746e-18	34.080768368325
8295	30538	A_23_P29005	NM_022136	NM_022136	NM_022136	Hs.473341	64092	SAMSN1	SAM domain, SH3 domain and nuclear localization signals 1	ENST00000619120	Homo sapiens SAM domain, SH3 domain and nuclear localization signals 1 (SAMSN1), transcript variant 1, mRNA [NM_022136]	NM_022136	1.90930680244755	9.30162998958333	11.9432346854124	1.14032657928052e-20	6.39902611360453e-19	36.5194687379285
4685	26928	A_23_P139123	NM_000062	NM_000062	NM_000062	Hs.384598	710	SERPING1	serpin peptidase inhibitor, clade G (C1 inhibitor), member 1	ENST00000531133	Homo sapiens serpin peptidase inhibitor, clade G (C1 inhibitor), member 1 (SERPING1), transcript variant 1, mRNA [NM_000062]	NM_000062	1.91292987561524	7.69722972907976	8.38083592174017	4.50331718264274e-13	5.22223239206912e-12	19.2021459599451
4872	27114	A_23_P142345	NM_002777	NM_002777	NM_002777	Hs.928	5657	PRTN3	proteinase 3	ENST00000234347	Homo sapiens proteinase 3 (PRTN3), mRNA [NM_002777]	NM_002777	1.91321556139036	7.18627070490753	10.9465636829059	1.45634042887981e-18	5.06203992963988e-17	31.7143873375322
8304	30547	A_23_P29124	NM_000407	NM_000407	NM_000407	Hs.283743	2812	GP1BB	glycoprotein Ib (platelet), beta polypeptide	ENST00000366425	Homo sapiens glycoprotein Ib (platelet), beta polypeptide (GP1BB), mRNA [NM_000407]	NM_000407	1.9191562062937	13.2959361458333	8.36329349130441	4.90739000448084e-13	5.64231665872728e-12	19.117254512617
7014	29257	A_23_P210425	NM_181526	NM_181526	NM_181526	Hs.504687	10398	MYL9	myosin, light chain 9, regulatory	ENST00000346786	Homo sapiens myosin, light chain 9, regulatory (MYL9), transcript variant 2, mRNA [NM_181526]	NM_181526	1.92670792657343	8.5238830625	8.36815889740542	4.79182991723862e-13	5.53199650266923e-12	19.140796597729
13651	35950	A_23_P83110	NM_018249	NM_018249	NM_018249	Hs.269560	55755	CDK5RAP2	CDK5 regulatory subunit associated protein 2	ENST00000484546	Homo sapiens CDK5 regulatory subunit associated protein 2 (CDK5RAP2), transcript variant 1, mRNA [NM_018249]	NM_018249	1.93925948076923	9.94791503125	12.9740985932696	8.25821442594354e-23	8.54229700219599e-21	41.4010720751159
22606	46610	A_33_P3258977	NM_080387	NM_080387	NM_080387	Hs.351811	338339	CLEC4D	C-type lectin domain family 4, member D	ENST00000299665	Homo sapiens C-type lectin domain family 4, member D (CLEC4D), mRNA [NM_080387]	NM_080387	1.95460374475525	8.34830289583333	10.9620137336495	1.35017714041241e-18	4.73967160874184e-17	31.7893768861547
14158	36459	A_23_P93258	NM_003537	NM_003537	NM_003537	Hs.533292	8358	HIST1H3B	histone cluster 1, H3b	ENST00000621411	Homo sapiens histone cluster 1, H3b (HIST1H3B), mRNA [NM_003537]	NM_003537	1.96760447902098	10.6625118541667	14.8131925211037	1.6656694342853e-26	5.80775886345409e-24	49.8228054959106
16593	39102	A_24_P318656	NM_000212	NM_000212	NM_000212	Hs.218040	3690	ITGB3	integrin, beta 3 (platelet glycoprotein IIIa, antigen CD61)	ENST00000559488	Homo sapiens integrin, beta 3 (platelet glycoprotein IIIa, antigen CD61) (ITGB3), mRNA [NM_000212]	NM_000212	1.96810127797203	9.51208007291667	8.17925982759063	1.20698897266303e-12	1.28800831498209e-11	18.2283450490296
7838	30080	A_23_P253602	NM_001721	NM_001721	NM_001721	Hs.495731	660	BMX	BMX non-receptor tyrosine kinase	ENST00000342014	Homo sapiens BMX non-receptor tyrosine kinase (BMX), transcript variant 2, mRNA [NM_001721]	NM_001721	1.97058142657343	7.99405275	13.2058912027749	2.76705453002776e-23	3.16853270021482e-21	42.4839333225497
13593	35891	A_23_P819	NM_005101	NM_005101	NM_005101	Hs.458485	9636	ISG15	ISG15 ubiquitin-like modifier	ENST00000379389	Homo sapiens ISG15 ubiquitin-like modifier (ISG15), mRNA [NM_005101]	NM_005101	1.97759373251748	13.05830578125	6.00536350386164	3.42750105021414e-08	1.76417668917309e-07	8.14224579552644
8585	30831	A_23_P30950	NM_052961	NM_052961	NM_052961	Hs.435836	116369	SLC26A8	solute carrier family 26 (anion exchanger), member 8	ENST00000465492	Homo sapiens solute carrier family 26 (anion exchanger), member 8 (SLC26A8), transcript variant 1, mRNA [NM_052961]	NM_052961	1.97980138986014	7.41673423958333	18.3062386842052	5.01559796193949e-33	2.22348622792723e-29	64.6420005047692
6935	29178	A_23_P208747	NM_005091	NM_005091	NM_005091	Hs.137583	8993	PGLYRP1	peptidoglycan recognition protein 1	ENST00000008938	Homo sapiens peptidoglycan recognition protein 1 (PGLYRP1), mRNA [NM_005091]	NM_005091	1.98408036013986	10.8481093958333	9.4927209128058	1.88206862090716e-15	3.32409524439334e-14	24.6192844074405
12380	34676	A_23_P58266	NM_005980	NM_005980	NM_005980	Hs.2962	6286	S100P	S100 calcium binding protein P	ENST00000296370	Homo sapiens S100 calcium binding protein P (S100P), mRNA [NM_005980]	NM_005980	1.99701908741259	13.9456556458333	5.99997853737486	3.51107442990983e-08	1.80390168392321e-07	8.11868744906031
29322	56294	A_33_P3413989	NM_000062	NM_000062	NM_000062	Hs.384598	710	SERPING1	serpin peptidase inhibitor, clade G (C1 inhibitor), member 1	ENST00000405496	Homo sapiens serpin peptidase inhibitor, clade G (C1 inhibitor), member 1 (SERPING1), transcript variant 1, mRNA [NM_000062]	NM_000062	1.99922379545454	7.57634115625	8.75686978416704	7.10356191585897e-14	9.44463296370761e-13	21.0274192217258
11338	33629	A_23_P428184	NM_021065	NM_021065	NM_021065	Hs.626666	3013	HIST1H2AD	histone cluster 1, H2ad	ENST00000341023	Homo sapiens histone cluster 1, H2ad (HIST1H2AD), mRNA [NM_021065]	NM_021065	2.00695477272727	13.0805192708333	15.7170010489426	2.95166384600129e-28	2.08172801066164e-25	53.8095363052992
5369	27614	A_23_P152002	NM_004049	NM_004049	NM_004049	Hs.227817	597	BCL2A1	BCL2-related protein A1	ENST00000267953	Homo sapiens BCL2-related protein A1 (BCL2A1), transcript variant 1, mRNA [NM_004049]	NM_004049	2.01449241741546	9.63967949171223	10.9088843257567	1.75168405426699e-18	5.96687810889277e-17	31.5314487513491
13206	35506	A_23_P74609	NM_015714	NM_015714	NM_015714	Hs.432132	50486	G0S2	G0/G1 switch 2	ENST00000367029	Homo sapiens G0/G1 switch 2 (G0S2), mRNA [NM_015714]	NM_015714	2.02152176223777	8.19863675	9.6883511028285	7.15860540395685e-16	1.36369455430073e-14	25.5761369282154
10900	33183	A_23_P4096	NM_000717	NM_000717	NM_000717	Hs.89485	762	CA4	carbonic anhydrase IV	ENST00000300900	Homo sapiens carbonic anhydrase IV (CA4), mRNA [NM_000717]	NM_000717	2.02514727622378	9.23679827083333	11.3697680364651	1.84142341448312e-19	8.05966874446265e-18	33.7632755444457
16388	38881	A_24_P297539	NM_181801	NM_181801	NM_181801	Hs.93002	11065	UBE2C	ubiquitin-conjugating enzyme E2C	ENST00000617055	Homo sapiens ubiquitin-conjugating enzyme E2C (UBE2C), transcript variant 4, mRNA [NM_181801]	NM_181801	2.03235316083916	8.06348783333333	17.7229996761013	5.52788755697278e-32	1.71541406667979e-28	62.2785278037989
10321	32606	A_23_P384517	NM_004130	NM_004130	NM_004130	Hs.477892	2992	GYG1	glycogenin 1	ENST00000345003	Homo sapiens glycogenin 1 (GYG1), transcript variant 1, mRNA [NM_004130]	NM_004130	2.0579726486014	10.74719890625	14.1730859797634	3.07898614423843e-25	6.46964472447351e-23	46.9370716299592
7678	29920	A_23_P250385	NM_005322	NM_005322	NM_005322	Hs.131956	3009	HIST1H1B	histone cluster 1, H1b	ENST00000331442	Homo sapiens histone cluster 1, H1b (HIST1H1B), mRNA [NM_005322]	NM_005322	2.06086205594405	7.58326783333333	14.1790917226028	2.99518007819084e-25	6.3661937113985e-23	46.9643800200594
25862	51296	A_33_P3332955	NM_016509	NM_016509	NM_016509	Hs.409794	51266	CLEC1B	C-type lectin domain family 1, member B	ENST00000348658	Homo sapiens C-type lectin domain family 1, member B (CLEC1B), transcript variant 1, mRNA [NM_016509]	NM_016509	2.065158	8.34324075	9.88209916109117	2.74880833543052e-16	5.72106105064252e-15	26.523777616636
3020	25264	A_23_P106042	NM_001037288	NM_001037288	NM_001037288	Hs.99272	116173	CMTM5	CKLF-like MARVEL transmembrane domain containing 5	ENST00000553750	Homo sapiens CKLF-like MARVEL transmembrane domain containing 5 (CMTM5), transcript variant 3, mRNA [NM_001037288]	NM_001037288	2.06671431298399	9.78941968615556	9.00588436638115	2.08260523034285e-14	3.04128967096467e-13	22.2407932066086
8583	30829	A_23_P309381	NM_001040874	NM_001040874	NM_001040874	Hs.745563	723790	HIST2H2AA4	histone cluster 2, H2aa4	ENST00000607355	Homo sapiens histone cluster 2, H2aa4 (HIST2H2AA4), mRNA [NM_001040874]	NM_001040874	2.06936986538462	10.7741138229167	14.8560460607437	1.37261515642992e-26	4.95290622492249e-24	50.0141808945313
13265	35565	A_23_P75769	NM_024021	NM_024021	NM_024021	Hs.325960	51338	MS4A4A	membrane-spanning 4-domains, subfamily A, member 4A	ENST00000529991	Homo sapiens membrane-spanning 4-domains, subfamily A, member 4A (MS4A4A), transcript variant 2, mRNA [NM_024021]	NM_024021	2.06938969405595	8.91937296875	11.3336166751607	2.19620682214372e-19	9.36163325614889e-18	33.5887043682507
3007	25251	A_23_P105794	NM_033255	NM_033255	NM_033255	Hs.546467	94240	EPSTI1	epithelial stromal interaction 1 (breast)	ENST00000476830	Homo sapiens epithelial stromal interaction 1 (breast) (EPSTI1), transcript variant 2, mRNA [NM_033255]	NM_033255	2.07479780049184	8.38493116093629	9.99426818881077	1.57974328691457e-16	3.45960435282518e-15	27.0722555802324
4102	26347	A_23_P128084	NM_002206	NM_002206	NM_002206	Hs.524484	3679	ITGA7	integrin, alpha 7	ENST00000452168	Homo sapiens integrin, alpha 7 (ITGA7), transcript variant 2, mRNA [NM_002206]	NM_002206	2.08096302800369	9.15081307255236	10.8911296599168	1.91097487392298e-18	6.47491713283408e-17	31.4452206353271
13774	36073	A_23_P85903	NM_003268	NM_003268	NM_003268	Hs.604542	7100	TLR5	toll-like receptor 5	ENST00000366881	Homo sapiens toll-like receptor 5 (TLR5), mRNA [NM_003268]	NM_003268	2.0834557465035	9.37184094791667	15.9672542607988	9.83892731751275e-29	8.03477875044884e-26	54.8948134228688
21533	45121	A_33_P3236065	NM_016509	NM_016509	NM_016509	Hs.409794	51266	CLEC1B	C-type lectin domain family 1, member B	ENST00000348658	Homo sapiens C-type lectin domain family 1, member B (CLEC1B), transcript variant 1, mRNA [NM_016509]	NM_016509	2.08547908566434	8.58542842708333	9.42129183597822	2.67858473163221e-15	4.61275479422924e-14	24.269993489555
15397	37788	A_24_P192805	NM_001007232	NM_001007232	NM_001007232	Hs.732627	440068	CARD17	caspase recruitment domain family, member 17	ENST00000375707	Homo sapiens caspase recruitment domain family, member 17 (CARD17), mRNA [NM_001007232]	NM_001007232	2.09357478496504	9.77867505208333	16.9554749867113	1.38851231971018e-30	1.87340496979332e-27	59.1004841105519
8111	30353	A_23_P259506	NM_032412	NM_032412	NM_032412	Hs.529798	84418	CYSTM1	cysteine-rich transmembrane module containing 1	ENST00000261811	Homo sapiens cysteine-rich transmembrane module containing 1 (CYSTM1), mRNA [NM_032412]	NM_032412	2.09416407342657	12.3103938541667	11.5472739746578	7.76293604928765e-20	3.68911839941033e-18	34.6190925798929
15816	38247	A_24_P235266	NM_001001555	NM_001001555	NM_001001555	Hs.164060	2887	GRB10	growth factor receptor-bound protein 10	ENST00000403097	Homo sapiens growth factor receptor-bound protein 10 (GRB10), transcript variant 4, mRNA [NM_001001555]	NM_001001555	2.0950668041958	8.331833125	13.1410331101176	3.75526907027074e-23	4.19185287009502e-21	42.1815213005584
4720	26964	A_23_P139786	NM_003733	NM_003733	NM_003733	Hs.118633	8638	OASL	2'-5'-oligoadenylate synthetase-like	ENST00000257570	Homo sapiens 2'-5'-oligoadenylate synthetase-like (OASL), transcript variant 1, mRNA [NM_003733]	NM_003733	2.12886388864646	10.7437983498809	9.17832103815935	8.89336827906803e-15	1.38822436839054e-13	23.0825402346439
15369	37760	A_24_P190472	NM_003064	NM_003064	NM_003064	Hs.517070	6590	SLPI	secretory leukocyte peptidase inhibitor	ENST00000338380	Homo sapiens secretory leukocyte peptidase inhibitor (SLPI), mRNA [NM_003064]	NM_003064	2.13366791258741	9.57420089583333	9.98405954347736	1.66140663492347e-16	3.62055973981357e-15	27.0223450723769
11495	33789	A_23_P434809	NM_002964	NM_002964	NM_002964	Hs.416073	6279	S100A8	S100 calcium binding protein A8	ENST00000368733	Homo sapiens S100 calcium binding protein A8 (S100A8), mRNA [NM_002964]	NM_002964	2.13909005244755	16.4499053125	11.7784373038074	2.52960951071785e-20	1.32375788088696e-18	35.7300676220006
6565	28809	A_23_P201459	NM_022873	NM_022873	NM_022873	Hs.523847	2537	IFI6	interferon, alpha-inducible protein 6	ENST00000362020	Homo sapiens interferon, alpha-inducible protein 6 (IFI6), transcript variant 3, mRNA [NM_022873]	NM_022873	2.14544744930069	11.1542429270833	7.38739539066603	5.568606028344e-11	4.53318421488906e-10	14.4488986113375
8321	30564	A_23_P29422	NM_004130	NM_004130	NM_004130	Hs.477892	2992	GYG1	glycogenin 1	ENST00000296048	Homo sapiens glycogenin 1 (GYG1), transcript variant 1, mRNA [NM_004130]	NM_004130	2.15112677097902	9.15808021875	16.0696693667232	6.29042492886111e-29	5.42234628867828e-26	55.336608098388
27829	54168	A_33_P3379039	NM_001178126	NM_001178126	NM_001178126	Hs.625768	100423062	IGLL5	immunoglobulin lambda-like polypeptide 5	ENST00000390321	Homo sapiens immunoglobulin lambda-like polypeptide 5 (IGLL5), transcript variant 1, mRNA [NM_001178126]	NM_001178126	2.15856350174825	13.8988819895833	6.20235811569291	1.41154231439349e-08	7.67799844001029e-08	9.01042049791289
10014	32293	A_23_P370682	NM_138456	NM_138456	NM_138456	Hs.124840	116071	BATF2	basic leucine zipper transcription factor, ATF-like 2	ENST00000527454	Homo sapiens basic leucine zipper transcription factor, ATF-like 2 (BATF2), transcript variant 1, mRNA [NM_138456]	NM_138456	2.16243133916084	9.17333347916667	9.1117600061916	1.23524029208199e-14	1.88456129517642e-13	22.7575036993323
22826	46918	A_33_P3263666	NM_152326	NM_152326	NM_152326	Hs.432945	122416	ANKRD9	ankyrin repeat domain 9	ENST00000559651	Homo sapiens ankyrin repeat domain 9 (ANKRD9), mRNA [NM_152326]	NM_152326	2.16566873601399	9.96030909375	10.4487967984215	1.6795508592159e-17	4.52822087429955e-16	29.2920712228975
6055	28297	A_23_P165624	NM_007115	NM_007115	NM_007115	Hs.437322	7130	TNFAIP6	tumor necrosis factor, alpha-induced protein 6	ENST00000460812	Homo sapiens tumor necrosis factor, alpha-induced protein 6 (TNFAIP6), mRNA [NM_007115]	NM_007115	2.17034053941055	10.1587361763596	12.7372347946541	2.53898027236422e-22	2.20082781597783e-20	40.2886475364048
9561	31827	A_23_P351275	NM_001287426	NM_001287426	NM_001287426	Hs.488240	7378	UPP1	uridine phosphorylase 1	ENST00000416681	Homo sapiens uridine phosphorylase 1 (UPP1), transcript variant 3, mRNA [NM_001287426]	NM_001287426	2.18433047377622	9.81966644791667	17.5177020305901	1.29972879670788e-31	2.52082400121492e-28	61.4360293035437
2951	25195	A_23_P104651	NM_080668	NM_080668	NM_080668	Hs.434886	113130	CDCA5	cell division cycle associated 5	ENST00000275517	Homo sapiens cell division cycle associated 5 (CDCA5), mRNA [NM_080668]	NM_080668	2.19311482409471	7.74928081188865	14.6971708410695	2.8158421497435e-26	8.73812135908404e-24	49.3035200050242
15867	38301	A_24_P239076	NM_020070	NM_020070	NM_020070	Hs.348935	3543	IGLL1	immunoglobulin lambda-like polypeptide 1	ENST00000412472	Homo sapiens immunoglobulin lambda-like polypeptide 1 (IGLL1), transcript variant 1, mRNA [NM_020070]	NM_020070	2.20073948426573	13.1546713020833	6.70667886394984	1.38943727544205e-09	9.00146503789517e-09	11.2842751149339
24382	49156	A_33_P3298810	NM_005304	NM_005304	NM_005304	Hs.248055	2865	FFAR3	free fatty acid receptor 3	ENST00000327809	Homo sapiens free fatty acid receptor 3 (FFAR3), mRNA [NM_005304]	NM_005304	2.20971626048951	7.96806542708333	10.5054124790298	1.27104197763e-17	3.55662530656575e-16	29.5681287274122
7539	29782	A_23_P23221	NM_001924	NM_001924	NM_001924	Hs.80409	1647	GADD45A	growth arrest and DNA-damage-inducible, alpha	ENST00000370986	Homo sapiens growth arrest and DNA-damage-inducible, alpha (GADD45A), transcript variant 1, mRNA [NM_001924]	NM_001924	2.21955006818182	9.34131128125	12.8633898586803	1.39494542548591e-22	1.32379041112168e-20	40.8818572113761
19792	42763	A_32_P44394	NM_004833	NM_004833	NM_004833	Hs.733411	9447	AIM2	absent in melanoma 2	ENST00000612470	Homo sapiens absent in melanoma 2 (AIM2), mRNA [NM_004833]	NM_004833	2.24536065734266	9.892513	14.5002078560619	6.89177324600388e-26	1.87601322254379e-23	48.4181193710445
30832	9315	A_21_P0010728	NM_001244910	NM_001244910	NM_001244910	Hs.534956	2210	FCGR1B	Fc fragment of IgG, high affinity Ib, receptor (CD64)	ENST00000579737	Homo sapiens Fc fragment of IgG, high affinity Ib, receptor (CD64) (FCGR1B), transcript variant 3, mRNA [NM_001244910]	NM_001244910	2.2545496833862	10.3319569444506	12.8284148675704	1.64663333374012e-22	1.51178478143856e-20	40.7175612810456
19424	42332	A_32_P208350	NM_153046	NM_153046	NM_153046	Hs.21454	122402	TDRD9	tudor domain containing 9	ENST00000557332	Homo sapiens tudor domain containing 9 (TDRD9), mRNA [NM_153046]	NM_153046	2.26095703146853	8.23345914583333	14.4468232249461	8.7910473977646e-26	2.35175674868475e-23	48.1773143366749
6846	29088	A_23_P207058	NM_003955	NM_003955	NM_003955	Hs.527973	9021	SOCS3	suppressor of cytokine signaling 3	ENST00000330871	Homo sapiens suppressor of cytokine signaling 3 (SOCS3), mRNA [NM_003955]	NM_003955	2.26204672027972	9.554378125	14.2813489309792	1.87347350785737e-25	4.47212537660229e-23	47.4286781997868
7528	29771	A_23_P23074	NM_006417	NM_006417	NM_006417	Hs.82316	10561	IFI44	interferon-induced protein 44	ENST00000485662	Homo sapiens interferon-induced protein 44 (IFI44), mRNA [NM_006417]	NM_006417	2.29022451223776	9.90616842708333	7.30158366197655	8.39194300411269e-11	6.62306142684703e-10	14.0449385527732
6131	28378	A_23_P167168	NM_144646	NM_144646	NM_144646	Hs.643431	3512	IGJ	immunoglobulin J polypeptide, linker protein for immunoglobulin alpha and mu polypeptides	ENST00000543780	Homo sapiens immunoglobulin J polypeptide, linker protein for immunoglobulin alpha and mu polypeptides (IGJ), mRNA [NM_144646]	NM_144646	2.31654825285082	9.72537365360286	7.5932022575658	2.07289518438347e-11	1.79983445332367e-10	15.4227498809624
12634	34929	A_23_P63390	NM_001017986	NM_001017986	NM_001017986	Hs.534956	2210	FCGR1B	Fc fragment of IgG, high affinity Ib, receptor (CD64)	ENST00000466915	Homo sapiens Fc fragment of IgG, high affinity Ib, receptor (CD64) (FCGR1B), transcript variant 1, mRNA [NM_001017986]	NM_001017986	2.33616166608391	12.2153470520833	12.5981679434137	4.9225269461188e-22	3.96768457641451e-20	39.6328474634272
26692	52496	A_33_P3352578	NM_080387	NM_080387	NM_080387	Hs.351811	338339	CLEC4D	C-type lectin domain family 4, member D	ENST00000382064	Homo sapiens C-type lectin domain family 4, member D (CLEC4D), mRNA [NM_080387]	NM_080387	2.33977237412588	9.20847847916667	12.5466254722517	6.29456752231297e-22	4.93265200384889e-20	39.3892974174001
11900	34196	A_23_P50096	NM_001071	NM_001071	NM_001071	Hs.369762	7298	TYMS	thymidylate synthetase	ENST00000581920	Homo sapiens thymidylate synthetase (TYMS), mRNA [NM_001071]	NM_001071	2.34037357867133	8.27413828125	14.7037129370314	2.7335815301799e-26	8.67291726061925e-24	49.3328456633632
505	12023	A_21_P0014172	BC010926	NA	BC010926	NA	8365	HIST1H4H	histone cluster 1, H4h	NA	Homo sapiens histone cluster 1, H4h, mRNA (cDNA clone IMAGE:4273904). [BC010926]	BC010926	2.38765962329708	9.15311056247343	15.0512904095112	5.70028008403273e-27	2.32751436273294e-24	50.8831722621526
12763	35058	A_23_P65757	NM_004701	NM_004701	NM_004701	Hs.194698	9133	CCNB2	cyclin B2	ENST00000621385	Homo sapiens cyclin B2 (CCNB2), mRNA [NM_004701]	NM_004701	2.38800893181818	7.96401384375	15.2879936150227	1.97673348732284e-27	9.43722978132344e-25	51.9301976299213
7842	30084	A_23_P253791	NM_004345	NM_004345	NM_004345	Hs.51120	820	CAMP	cathelicidin antimicrobial peptide	ENST00000296435	Homo sapiens cathelicidin antimicrobial peptide (CAMP), mRNA [NM_004345]	NM_004345	2.38976000349651	11.6563689375	10.1573971433195	7.06220981240204e-17	1.66152005230068e-15	27.8695428694688
23524	47899	A_33_P3279353	NM_001700	NM_001700	NM_001700	Hs.72885	566	AZU1	azurocidin 1	ENST00000620695	Homo sapiens azurocidin 1 (AZU1), mRNA [NM_001700]	NM_001700	2.38993918181818	8.20971429166667	9.91078883131931	2.38565574458512e-16	5.04302922792679e-15	26.6640778464502
15555	37963	A_24_P208567	NM_003855	NM_003855	NM_003855	Hs.469521	8809	IL18R1	interleukin 18 receptor 1	ENST00000409599	Homo sapiens interleukin 18 receptor 1 (IL18R1), transcript variant 1, mRNA [NM_003855]	NM_003855	2.41996762237762	9.1586345	12.5902977722647	5.11075436162129e-22	4.0981118695047e-20	39.5956760863258
7728	29972	A_23_P25155	NM_020370	NM_020370	NM_020370	Hs.306199	53831	GPR84	G protein-coupled receptor 84	ENST00000551809	Homo sapiens G protein-coupled receptor 84 (GPR84), mRNA [NM_020370]	NM_020370	2.44041528496504	7.81123311458333	12.5334837668637	6.70206880642994e-22	5.18649873319536e-20	39.3271579580917
18841	41652	A_32_P108254	NM_017565	NM_017565	NM_017565	Hs.268874	54757	FAM20A	family with sequence similarity 20, member A	ENST00000375556	Homo sapiens family with sequence similarity 20, member A (FAM20A), transcript variant 1, mRNA [NM_017565]	NM_017565	2.45294975174825	7.67812927083333	11.8323360805014	1.94883456154969e-20	1.03732820092642e-18	35.9884971129358
22281	46156	A_33_P3251876	NM_003855	NM_003855	NM_003855	Hs.469521	8809	IL18R1	interleukin 18 receptor 1	ENST00000410040	Homo sapiens interleukin 18 receptor 1 (IL18R1), transcript variant 1, mRNA [NM_003855]	NM_003855	2.48176847902098	8.15801510416667	13.6109407492349	4.1521687772188e-24	6.1947164180122e-22	44.3619829888675
2941	25185	A_23_P104471	NM_001007271	NM_001007271	NM_001007271	Hs.178170	51207	DUSP13	dual specificity phosphatase 13	ENST00000607131	Homo sapiens dual specificity phosphatase 13 (DUSP13), transcript variant 1, mRNA [NM_001007271]	NM_001007271	2.49492580898754	7.74253469833616	14.5314376082279	5.97806284321738e-26	1.70193803808002e-23	48.5588261708799
3095	25339	A_23_P107421	NM_003258	NM_003258	NM_003258	Hs.515122	7083	TK1	thymidine kinase 1, soluble	ENST00000301634	Homo sapiens thymidine kinase 1, soluble (TK1), mRNA [NM_003258]	NM_003258	2.49561766228298	10.3286249671618	15.2442422951113	2.40289838452166e-27	1.09757404108007e-24	51.737208099633
11635	33929	A_23_P45871	NM_006820	NM_006820	NM_006820	Hs.744918	10964	IFI44L	interferon-induced protein 44-like	ENST00000476521	Homo sapiens interferon-induced protein 44-like (IFI44L), mRNA [NM_006820]	NM_006820	2.51592435664335	9.78437570833333	6.70392917458567	1.40734570412533e-09	9.11367944290846e-09	11.2716967125276
3646	25892	A_23_P118815	NM_001012271	NM_001012271	NM_001012271	Hs.744872	332	BIRC5	baculoviral IAP repeat containing 5	ENST00000301633	Homo sapiens baculoviral IAP repeat containing 5 (BIRC5), transcript variant 3, mRNA [NM_001012271]	NM_001012271	2.52078785148625	8.12385571037636	16.0816173556483	5.97109268704968e-29	5.29414137898645e-26	55.3880597966287
13714	36013	A_23_P84596	NM_016459	NM_016459	NM_016459	Hs.409563	51237	MZB1	marginal zone B and B1 cell-specific protein	ENST00000503351	Homo sapiens marginal zone B and B1 cell-specific protein (MZB1), mRNA [NM_016459]	NM_016459	2.5245876486014	10.0615476145833	7.60168707122102	1.98988241095886e-11	1.73163294943565e-10	15.4630420228152
12679	34975	A_23_P64372	NM_001062	NM_001062	NM_001062	Hs.2012	6947	TCN1	transcobalamin I (vitamin B12 binding protein, R binder family)	ENST00000257264	Homo sapiens transcobalamin I (vitamin B12 binding protein, R binder family) (TCN1), mRNA [NM_001062]	NM_001062	2.57607531993007	8.75116732291667	13.1170409192008	4.20484883578645e-23	4.62712301674202e-21	42.0695377593878
1942	19344	A_22_P00013137	NR_033909	NR_033909	NR_033909	Hs.730362	643332	ECRP	ribonuclease, RNase A family, 2 (liver, eosinophil-derived neurotoxin) pseudogene	NA	Homo sapiens ribonuclease, RNase A family, 2 (liver, eosinophil-derived neurotoxin) pseudogene (ECRP), non-coding RNA [NR_033909]	NR_033909	2.60262065198905	8.63380092667862	17.061775481427	8.84540098486376e-31	1.37245241681146e-27	59.5452469260079
12867	35161	A_23_P67847	NM_024572	NM_024572	NM_024572	Hs.468058	79623	GALNT14	polypeptide N-acetylgalactosaminyltransferase 14	ENST00000349752	Homo sapiens polypeptide N-acetylgalactosaminyltransferase 14 (GALNT14), transcript variant 1, mRNA [NM_024572]	NM_024572	2.61000511888112	9.42161425	15.6781270672893	3.50339999314621e-28	2.31313848058113e-25	53.6402213263031
17936	40594	A_24_P63019	NM_004633	NM_004633	NM_004633	Hs.25333	7850	IL1R2	interleukin 1 receptor, type II	ENST00000457817	Homo sapiens interleukin 1 receptor, type II (IL1R2), transcript variant 1, mRNA [NM_004633]	NM_004633	2.64842686888112	10.28908746875	10.4769163086019	1.46242007589268e-17	4.03035699778879e-16	29.4291966608175
3862	26107	A_23_P122863	NM_001001555	NM_001001555	NM_001001555	Hs.164060	2887	GRB10	growth factor receptor-bound protein 10	ENST00000402497	Homo sapiens growth factor receptor-bound protein 10 (GRB10), transcript variant 4, mRNA [NM_001001555]	NM_001001555	2.69083126254358	8.77841293163921	13.7482378973951	2.1921031712191e-24	3.50740527167566e-22	44.9943418939621
10724	33009	A_23_P40174	NM_004994	NM_004994	NM_004994	Hs.297413	4318	MMP9	matrix metallopeptidase 9 (gelatinase B, 92kDa gelatinase, 92kDa type IV collagenase)	ENST00000372330	Homo sapiens matrix metallopeptidase 9 (gelatinase B, 92kDa gelatinase, 92kDa type IV collagenase) (MMP9), mRNA [NM_004994]	NM_004994	2.7023853146853	14.2321875	13.512293362936	6.57909129899495e-24	9.19650275632483e-22	43.9062981228921
13173	35472	A_23_P74001	NM_005621	NM_005621	NM_005621	Hs.19413	6283	S100A12	S100 calcium binding protein A12	ENST00000368737	Homo sapiens S100 calcium binding protein A12 (S100A12), mRNA [NM_005621]	NM_005621	2.72095571678322	14.9339148958333	14.2137404005828	2.55455771334024e-25	5.77854610879954e-23	47.1218440405441
28744	55448	A_33_P3399571	NM_004666	NM_004666	NM_004666	Hs.12114	8876	VNN1	vanin 1	ENST00000367928	Homo sapiens vanin 1 (VNN1), mRNA [NM_004666]	NM_004666	2.73621637062937	9.69989920833333	14.7009250601819	2.76833666876535e-26	8.67747712172992e-24	49.3203493547125
20391	43497	A_33_P3211666	NM_003855	NM_003855	NM_003855	Hs.469521	8809	IL18R1	interleukin 18 receptor 1	ENST00000334376	Homo sapiens interleukin 18 receptor 1 (IL18R1), transcript variant 1, mRNA [NM_003855]	NM_003855	2.80730338286713	8.95771794791667	14.7134076416496	2.61610336003138e-26	8.45655411130143e-24	49.3762934067869
16277	38761	A_24_P28722	NM_080657	NM_080657	NM_080657	Hs.17518	91543	RSAD2	radical S-adenosyl methionine domain containing 2	ENST00000382040	Homo sapiens radical S-adenosyl methionine domain containing 2 (RSAD2), mRNA [NM_080657]	NM_080657	2.81966178496504	10.3070361770833	7.67174416043913	1.41941486092689e-11	1.26463628952866e-10	15.7961332201111
5351	27596	A_23_P151637	NM_002934	NM_002934	NM_002934	Hs.728	6036	RNASE2	ribonuclease, RNase A family, 2 (liver, eosinophil-derived neurotoxin)	ENST00000304625	Homo sapiens ribonuclease, RNase A family, 2 (liver, eosinophil-derived neurotoxin) (RNASE2), mRNA [NM_002934]	NM_002934	2.84245277436539	10.2889484890473	15.4752267689832	8.59555878393275e-28	4.84977054878184e-25	52.7533203910635
3807	26053	A_23_P121716	NM_005139	NM_005139	NM_005139	Hs.480042	306	ANXA3	annexin A3	ENST00000505805	Homo sapiens annexin A3 (ANXA3), mRNA [NM_005139]	NM_005139	2.84766806875677	10.437904540729	16.4500120595412	1.20858005240216e-29	1.2501552062048e-26	56.9653216078498
4754	26997	A_23_P140384	NM_001911	NM_001911	NM_001911	Hs.421724	1511	CTSG	cathepsin G	ENST00000216336	Homo sapiens cathepsin G (CTSG), mRNA [NM_001911]	NM_001911	2.88237743799186	9.40607663168263	8.97273722750963	2.45244218690417e-14	3.53643986728673e-13	22.0791119145266
8811	31059	A_23_P31816	NM_005217	NM_005217	NM_005217	Hs.654448	1668	DEFA3	defensin, alpha 3, neutrophil-specific	ENST00000616150	Homo sapiens defensin, alpha 3, neutrophil-specific (DEFA3), mRNA [NM_005217]	NM_005217	2.88419618881118	15.8532472916667	9.8213956915081	3.70991903379928e-16	7.53937180464042e-15	26.2268949417783
4312	26556	A_23_P131785	NM_001725	NM_001725	NM_001725	Hs.529019	671	BPI	bactericidal/permeability-increasing protein	ENST00000262865	Homo sapiens bactericidal/permeability-increasing protein (BPI), mRNA [NM_001725]	NM_001725	2.88799208519861	8.60423388828432	13.6940387816867	2.82007945063773e-24	4.41983361172677e-22	44.7449737986681
28158	54620	A_33_P3385785	NM_005621	NM_005621	NM_005621	Hs.19413	6283	S100A12	S100 calcium binding protein A12	ENST00000368737	Homo sapiens S100 calcium binding protein A12 (S100A12), mRNA [NM_005621]	NM_005621	2.91730472027971	14.0303114583333	14.5551692429182	5.36605316977845e-26	1.55141898282778e-23	48.6656693008743
22540	46522	A_33_P3257678	NM_001005464	NM_001005464	NM_001005464	Hs.706618	333932	HIST2H3A	histone cluster 2, H3a	ENST00000369158	Homo sapiens histone cluster 2, H3a (HIST2H3A), mRNA [NM_001005464]	NM_001005464	3.02840643531469	8.81843813541667	16.5651479068228	7.36175384817479e-30	8.15892662202e-27	57.4546239615613
10226	32511	A_23_P380240	NM_001816	NM_001816	NM_001816	Hs.41	1088	CEACAM8	carcinoembryonic antigen-related cell adhesion molecule 8	ENST00000244336	Homo sapiens carcinoembryonic antigen-related cell adhesion molecule 8 (CEACAM8), mRNA [NM_001816]	NM_001816	3.10781840034965	9.07244509375	11.5965866486465	6.10930781564906e-20	2.97153667923545e-18	34.8564360446221
4271	26514	A_23_P130961	NM_001972	NM_001972	NM_001972	Hs.99863	1991	ELANE	elastase, neutrophil expressed	ENST00000263621	Homo sapiens elastase, neutrophil expressed (ELANE), mRNA [NM_001972]	NM_001972	3.20933948317555	8.417045110207	12.0287905194447	7.54710743719002e-21	4.43564087103941e-19	36.928388779205
23139	47347	A_33_P3270451	NM_030810	NM_030810	NM_030810	Hs.150837	81567	TXNDC5	thioredoxin domain containing 5 (endoplasmic reticulum)	ENST00000439343	Homo sapiens thioredoxin domain containing 5 (endoplasmic reticulum) (TXNDC5), transcript variant 1, mRNA [NM_030810]	NM_030810	3.24647445454545	8.87004995833333	9.86256377654015	3.02725547647422e-16	6.24390800844273e-15	26.4282394186932
26683	52485	A_33_P3352382	NM_001244438	NM_001244438	NM_001244438	Hs.440934	383	ARG1	arginase 1	ENST00000356962	Homo sapiens arginase 1 (ARG1), transcript variant 1, mRNA [NM_001244438]	NM_001244438	3.24974984615384	8.88410058333333	13.6868522747113	2.91593695702756e-24	4.52436778252396e-22	44.7118833698517
9020	31270	A_23_P326080	NM_001925	NM_001925	NM_001925	Hs.591391	1669	DEFA4	defensin, alpha 4, corticostatin	ENST00000297435	Homo sapiens defensin, alpha 4, corticostatin (DEFA4), mRNA [NM_001925]	NM_001925	3.3330200034965	10.5793114375	9.30849474277537	4.67625904119358e-15	7.68203655724294e-14	23.7185707485575
25346	50499	A_33_P3319967	NM_001244438	NM_001244438	NM_001244438	Hs.440934	383	ARG1	arginase 1	ENST00000356962	Homo sapiens arginase 1 (ARG1), transcript variant 1, mRNA [NM_001244438]	NM_001244438	3.36609345804196	8.88240385416667	14.4547031144097	8.48062543779964e-26	2.28844146596346e-23	48.2128806754057
6114	28361	A_23_P166848	NM_002343	NM_002343	NM_002343	Hs.529517	4057	LTF	lactotransferrin	ENST00000426532	Homo sapiens lactotransferrin (LTF), transcript variant 1, mRNA [NM_002343]	NM_002343	3.36823274590619	10.6663835383507	10.0622928388449	1.12915017396704e-16	2.55020292565832e-15	27.4047866305255
3662	25908	A_23_P119222	NM_020415	NM_020415	NM_020415	Hs.283091	56729	RETN	resistin	ENST00000221515	Homo sapiens resistin (RETN), transcript variant 1, mRNA [NM_020415]	NM_020415	3.46493258316405	10.0430768787128	13.1078767953466	4.39051386709189e-23	4.79740937759139e-21	42.0267477807718
6246	28492	A_23_P169437	NM_005564	NM_005564	NM_005564	Hs.204238	3934	LCN2	lipocalin 2	ENST00000373017	Homo sapiens lipocalin 2 (LCN2), mRNA [NM_005564]	NM_005564	3.52717372377622	9.94668177083333	12.1169122673606	4.93679313252127e-21	3.01860275288485e-19	37.3489060248864
4801	27044	A_23_P141173	NM_000250	NM_000250	NM_000250	Hs.458272	4353	MPO	myeloperoxidase	ENST00000225275	Homo sapiens myeloperoxidase (MPO), mRNA [NM_000250]	NM_000250	3.59968074584511	9.09975800561233	17.4546884368749	1.69153603361974e-31	3.0877497761934e-28	61.176327810503
9108	31360	A_23_P330561	NM_174918	NM_174918	NM_174918	Hs.709539	199675	MCEMP1	mast cell-expressed membrane protein 1	ENST00000333598	Homo sapiens mast cell-expressed membrane protein 1 (MCEMP1), mRNA [NM_174918]	NM_174918	3.66818817657343	12.0188720104167	18.3573074682743	4.07330081342371e-33	2.10671118070274e-29	64.8468412288535
23963	48555	A_33_P3289236	NM_020995	NM_020995	NM_020995	Hs.655361	3250	HPR	haptoglobin-related protein	ENST00000356967	Homo sapiens haptoglobin-related protein (HPR), mRNA [NM_020995]	NM_020995	3.76095499125874	10.4515918645833	17.57715819137	1.01410858306474e-31	2.36469951508046e-28	61.680592422237
15279	37665	A_24_P181254	NM_006418	NM_006418	NM_006418	Hs.508113	10562	OLFM4	olfactomedin 4	ENST00000219022	Homo sapiens olfactomedin 4 (OLFM4), mRNA [NM_006418]	NM_006418	3.78198705944056	8.7672315625	11.5721224492122	6.88008260536165e-20	3.30499571841459e-18	34.73871194293
26617	52384	A_33_P3350863	NM_020415	NM_020415	NM_020415	Hs.283091	56729	RETN	resistin	ENST00000221515	Homo sapiens resistin (RETN), transcript variant 1, mRNA [NM_020415]	NM_020415	3.79686663286714	11.4580217708333	13.5673564818043	5.08782441000243e-24	7.30950773570349e-22	44.1607899271211
6831	29073	A_23_P206760	NM_005143	NM_005143	NM_005143	Hs.513711	3240	HP	haptoglobin	ENST00000566821	Homo sapiens haptoglobin (HP), transcript variant 1, mRNA [NM_005143]	NM_005143	4.10800140384616	11.8927650729167	16.6600294011977	4.89904107681697e-30	5.63063121095497e-27	57.8565428162627
8129	30370	A_23_P259863	NM_020406	NM_020406	NM_020406	Hs.232165	57126	CD177	CD177 molecule	ENST00000618265	Homo sapiens CD177 molecule (CD177), mRNA [NM_020406]	NM_020406	5.70662155244755	9.32384741666667	17.3191667445256	2.98620724917275e-31	5.14822129757382e-28	60.6160311957186
16113	38580	A_24_P270460	NM_005532	NM_005532	NM_005532	Hs.532634	3429	IFI27	interferon, alpha-inducible protein 27	ENST00000614648	Homo sapiens interferon, alpha-inducible protein 27 (IFI27), transcript variant 2, mRNA [NM_005532]	NM_005532	5.79562802622377	11.37968428125	14.1821572275725	2.95329115649095e-25	6.3368481091507e-23	46.9783173337166
