# Supplementary material for: Pathway mapping of leukocyte transcriptome in influenza patients reveals distinct pathogenic mechanisms associated with progression to severe infection
Source: BMC Med Genomics. 2020 Feb 17;13:28. doi: 10.1186/s12920-020-0672-7 (PMC7027223; doi:10.1186/s12920-020-0672-7)
Supplement: Supplementary file 3 — Additional file 3. List of differentially expressed genes severe vs healthy controls. [file 12920_2020_672_MOESM3_ESM.xlsx]

## Sheet: Feuil1
LIST OF DIFFERENTIALLY EXPRESSED GENES
SEVERE VS HEALTHY CONTROLS
	Row.names	ProbeID	PrimaryAccession	RefSeqAccession	GenbankAccession	UniGeneID	EntrezGeneID	GeneSymbol	GeneName	EnsemblID	Description	SystematicName	logFC	AveExpr	t	P.Value	adj.P.Val	B
2904	25148	A_23_P103765	NM_002001	NM_002001	NM_002001	Hs.897	2205	FCER1A	Fc fragment of IgE, high affinity I, receptor for; alpha polypeptide	ENST00000368115	Homo sapiens Fc fragment of IgE, high affinity I, receptor for; alpha polypeptide (FCER1A), mRNA [NM_002001]	NM_002001	-1.67763284187254	8.64411811357002	-8.9735348090652	6.48361427601507e-15	4.64664014349422e-13	23.4689062147983
14431	36731	A_23_P99275	NM_002258	NM_002258	NM_002258	Hs.169824	3820	KLRB1	killer cell lectin-like receptor subfamily B, member 1	ENST00000229402	Homo sapiens killer cell lectin-like receptor subfamily B, member 1 (KLRB1), mRNA [NM_002258]	NM_002258	-1.42669071187678	9.71745111627573	-9.35139709609127	8.58467716051669e-16	8.48406693137433e-14	25.4489561347961
2713	24956	A_23_P10025	NM_006159	NM_006159	NM_006159	Hs.505326	4753	NELL2	NEL-like 2 (chicken)	ENST00000437801	Homo sapiens NEL-like 2 (chicken) (NELL2), transcript variant 2, mRNA [NM_006159]	NM_006159	-1.39373863180108	8.70994459657263	-10.6386115544588	8.32487292707817e-19	3.69053509532986e-16	32.2458265068249
19083	41945	A_32_P15320	NM_001402	NM_001402	NM_001402	Hs.535192	1915	EEF1A1	eukaryotic translation elongation factor 1 alpha 1	ENST00000415278	Homo sapiens eukaryotic translation elongation factor 1 alpha 1 (EEF1A1), mRNA [NM_001402]	NM_001402	-1.34688702803604	12.4481820048161	-10.0247555766465	2.28998536796541e-17	5.03991673324133e-15	28.9989329185203
8699	30948	A_23_P31376	NM_018334	NM_018334	NM_018334	Hs.3781	54674	LRRN3	leucine rich repeat neuronal 3	ENST00000308478	Homo sapiens leucine rich repeat neuronal 3 (LRRN3), transcript variant 3, mRNA [NM_018334]	NM_018334	-1.34424988205166	8.62246240050919	-7.71928902110457	4.74762488824009e-12	1.26137239325228e-10	17.0159574897671
18199	40910	A_24_P766208	NM_000967	NM_000967	NM_000967	Hs.119598	6122	RPL3	ribosomal protein L3	ENST00000417615	Homo sapiens ribosomal protein L3 (RPL3), transcript variant 1, mRNA [NM_000967]	NM_000967	-1.34389441520328	14.5561744388107	-10.3336302761609	4.32252995859706e-18	1.29322303113962e-15	30.6322711288075
11933	34228	A_23_P501933	NM_145814	NM_145814	NM_145814	Hs.631560	59285	CACNG6	calcium channel, voltage-dependent, gamma subunit 6	ENST00000352529	Homo sapiens calcium channel, voltage-dependent, gamma subunit 6 (CACNG6), transcript variant 1, mRNA [NM_145814]	NM_145814	-1.31571873432169	7.87743344752123	-6.86636432235478	3.58134975141398e-10	5.59317793084442e-09	12.7972299479477
19684	42636	A_32_P356316	NM_002119	NM_002119	NM_002119	Hs.631991	3111	HLA-DOA	major histocompatibility complex, class II, DO alpha	ENST00000229829	Homo sapiens major histocompatibility complex, class II, DO alpha (HLA-DOA), mRNA [NM_002119]	NM_002119	-1.29233992512166	10.5762213537883	-10.4834144424438	1.92493867670066e-18	6.89998535042637e-16	31.4247215507731
5964	28205	A_23_P163567	NM_018667	NM_018667	NM_018667	Hs.368421	55512	SMPD3	sphingomyelin phosphodiesterase 3, neutral membrane (neutral sphingomyelinase II)	ENST00000219334	Homo sapiens sphingomyelin phosphodiesterase 3, neutral membrane (neutral sphingomyelinase II) (SMPD3), mRNA [NM_018667]	NM_018667	-1.27748159817981	8.865521568446	-7.15377211071607	8.50543669015415e-11	1.54532032417367e-09	14.1987107894857
18951	41783	A_32_P128258	ENST00000611992	NA	AF161341	Hs.132045	284367	SIGLEC17P	sialic acid binding Ig-like lectin 17, pseudogene	ENST00000611992	sialic acid binding Ig-like lectin 17, pseudogene [Source:HGNC Symbol;Acc:HGNC:15604] [ENST00000611992]	ENST00000611992	-1.27043091731825	8.07023615775103	-10.4474510412224	2.3376217187837e-18	7.80011582551566e-16	31.2344450326518
12710	35005	A_23_P64898	NM_005810	NM_005810	NM_005810	Hs.558446	10219	KLRG1	killer cell lectin-like receptor subfamily G, member 1	ENST00000538029	Homo sapiens killer cell lectin-like receptor subfamily G, member 1 (KLRG1), mRNA [NM_005810]	NM_005810	-1.25379992718299	10.7880376431156	-7.29553864156173	4.15363796503547e-11	8.26254444429363e-10	14.8979737485447
22543	46526	A_33_P3257714	NM_001025	NM_001025	NM_001025	Hs.527193	6228	RPS23	ribosomal protein S23	ENST00000296674	Homo sapiens ribosomal protein S23 (RPS23), mRNA [NM_001025]	NM_001025	-1.249505115488	9.58942400444503	-8.65225235107001	3.58157562369183e-14	1.93629712115688e-12	21.7957008800882
12924	35220	A_23_P68942	NM_000967	NM_000967	NM_000967	Hs.119598	6122	RPL3	ribosomal protein L3	ENST00000481985	Homo sapiens ribosomal protein L3 (RPL3), transcript variant 1, mRNA [NM_000967]	NM_000967	-1.22744676236196	14.8802755421363	-9.26510976178182	1.36349482091056e-15	1.2555481092729e-13	24.9958236499242
28417	54990	A_33_P3391796	NM_005450	NM_005450	NM_005450	Hs.248201	9241	NOG	noggin	ENST00000332822	Homo sapiens noggin (NOG), mRNA [NM_005450]	NM_005450	-1.22469373085008	7.48578380302238	-9.21881458846796	1.74728516677829e-15	1.54039071862113e-13	24.7529278796906
3352	25595	A_23_P112531	NM_001035254	NM_001035254	NM_001035254	Hs.535972	399665	FAM102A	family with sequence similarity 102, member A	ENST00000300434	Homo sapiens family with sequence similarity 102, member A (FAM102A), transcript variant 1, mRNA [NM_001035254]	NM_001035254	-1.21483316672856	11.9414270755499	-8.41578563128822	1.2507866528296e-13	5.61713623887238e-12	20.5718457540353
13270	35570	A_23_P7582	NM_003202	NM_003202	NM_003202	Hs.573153	6932	TCF7	transcription factor 7 (T-cell specific, HMG-box)	ENST00000522653	Homo sapiens transcription factor 7 (T-cell specific, HMG-box) (TCF7), transcript variant 1, mRNA [NM_003202]	NM_003202	-1.21010485575392	10.9971732272025	-8.17284891356336	4.48549068423825e-13	1.6750150049733e-11	19.3225064942474
5597	27841	A_23_P156218	NM_002104	NM_002104	NM_002104	Hs.277937	3003	GZMK	granzyme K (granzyme 3; tryptase II)	ENST00000231009	Homo sapiens granzyme K (granzyme 3; tryptase II) (GZMK), mRNA [NM_002104]	NM_002104	-1.20355318626373	9.74405118664089	-6.86069830317724	3.68349331394089e-10	5.73538206313164e-09	12.7698313808983
11428	33721	A_23_P43157	NM_001080416	NM_001080416	NM_001080416	Hs.445898	4603	MYBL1	v-myb avian myeloblastosis viral oncogene homolog-like 1	ENST00000522677	Homo sapiens v-myb avian myeloblastosis viral oncogene homolog-like 1 (MYBL1), transcript variant 1, mRNA [NM_001080416]	NM_001080416	-1.19903995139655	8.99510603414532	-7.99173575939879	1.15555865520653e-12	3.74314156454793e-11	18.3971017780694
2791	25034	A_23_P101683	NM_001828	NM_001828	NM_001828	Hs.889	1178	CLC	Charcot-Leyden crystal galectin	ENST00000221804	Homo sapiens Charcot-Leyden crystal galectin (CLC), mRNA [NM_001828]	NM_001828	-1.19475592687233	10.9656294155021	-4.81200088738062	4.58921171464651e-06	2.497587126077e-05	3.64167845752402
12302	34597	A_23_P56703	NM_001277053	NM_001277053	NM_001277053	Hs.469134	129293	TRABD2A	TraB domain containing 2A	ENST00000335459	Homo sapiens TraB domain containing 2A (TRABD2A), transcript variant 1, mRNA [NM_001277053]	NM_001277053	-1.19342106207783	9.77421127672651	-8.6581900186436	3.47055811748754e-14	1.88283845282995e-12	21.826521136971
12347	34643	A_23_P57521	NM_016091	NM_016091	NM_016091	Hs.446852	51386	EIF3L	eukaryotic translation initiation factor 3, subunit L	ENST00000477256	Homo sapiens eukaryotic translation initiation factor 3, subunit L (EIF3L), transcript variant 1, mRNA [NM_016091]	NM_016091	-1.18713296928754	10.9134286808409	-12.5477560956023	2.92760316482242e-23	1.29784830586813e-19	42.2847105409546
6783	29026	A_23_P205738	NM_138576	NM_138576	NM_138576	Hs.709690	64919	BCL11B	B-cell CLL/lymphoma 11B (zinc finger protein)	ENST00000345514	Homo sapiens B-cell CLL/lymphoma 11B (zinc finger protein) (BCL11B), transcript variant 1, mRNA [NM_138576]	NM_138576	-1.18371959691646	10.4545981415549	-9.19635058622266	1.97062483658067e-15	1.72260365996539e-13	24.6351247489672
13281	35581	A_23_P76078	NM_016584	NM_016584	NM_016584	Hs.98309	51561	IL23A	interleukin 23, alpha subunit p19	ENST00000228534	Homo sapiens interleukin 23, alpha subunit p19 (IL23A), mRNA [NM_016584]	NM_016584	-1.18311377273507	8.07589526809783	-9.06366496254413	4.00698592221313e-15	3.09315390890841e-13	23.9401342140181
18196	40904	A_24_P763243	NM_001402	NM_001402	NM_001402	Hs.535192	1915	EEF1A1	eukaryotic translation elongation factor 1 alpha 1	ENST00000434005	Homo sapiens eukaryotic translation elongation factor 1 alpha 1 (EEF1A1), mRNA [NM_001402]	NM_001402	-1.17990717337601	15.8703240068924	-8.76843892287671	1.93277677789603e-14	1.15486869885182e-12	22.3995177550857
19260	42136	A_32_P182941	NM_001005	NM_001005	NM_001005	Hs.546286	6188	RPS3	ribosomal protein S3	ENST00000407940	Homo sapiens ribosomal protein S3 (RPS3), transcript variant 1, mRNA [NM_001005]	NM_001005	-1.17112885437369	12.6060280876308	-10.6897558474849	6.31565642831765e-19	3.11091190926275e-16	32.5163896064922
12954	35251	A_23_P69431	NM_000968	NM_000968	NM_000968	Hs.644628	6124	RPL4	ribosomal protein L4	ENST00000564647	Homo sapiens ribosomal protein L4 (RPL4), mRNA [NM_000968]	NM_000968	-1.17074968872986	13.7003074900785	-10.4176725330393	2.74550591400719e-18	8.87484786702823e-16	31.0768942047362
19834	42813	A_32_P47701	NM_001402	NM_001402	NM_001402	Hs.535192	1915	EEF1A1	eukaryotic translation elongation factor 1 alpha 1	ENST00000488500	Homo sapiens eukaryotic translation elongation factor 1 alpha 1 (EEF1A1), mRNA [NM_001402]	NM_001402	-1.16420462606205	11.8630531032896	-8.67775001743042	3.12852222627719e-14	1.73055796302734e-12	21.9280791306578
9646	31915	A_23_P354805	NM_007249	NM_007249	NM_007249	Hs.373857	11278	KLF12	Kruppel-like factor 12	ENST00000377669	Homo sapiens Kruppel-like factor 12 (KLF12), mRNA [NM_007249]	NM_007249	-1.15969509552831	8.84867475246492	-9.61055162946702	2.13333123802732e-16	2.87832760775929e-14	26.8127127340115
22222	46074	A_33_P3250680	NM_000074	NM_000074	NM_000074	Hs.592244	959	CD40LG	CD40 ligand	ENST00000370629	Homo sapiens CD40 ligand (CD40LG), mRNA [NM_000074]	NM_000074	-1.15311311524041	9.89136725075554	-8.1133723277707	6.12382808127476e-13	2.17182437734993e-11	19.0180116498943
7246	29488	A_23_P21485	NM_017933	NM_017933	NM_017933	Hs.745038	55022	PID1	phosphotyrosine interaction domain containing 1	ENST00000392055	Homo sapiens phosphotyrosine interaction domain containing 1 (PID1), transcript variant 1, mRNA [NM_017933]	NM_017933	-1.14687595125769	8.00422378767659	-11.2219360835931	3.57399190972107e-20	3.46587865445201e-17	35.3291512092014
18265	40989	A_24_P808522	NM_005617	NM_005617	NM_005617	Hs.744846	6208	RPS14	ribosomal protein S14	ENST00000401695	Homo sapiens ribosomal protein S14 (RPS14), transcript variant 3, mRNA [NM_005617]	NM_005617	-1.13814351360506	12.518335573841	-9.75701319614808	9.69767270764391e-17	1.53032988506591e-14	27.5849992566316
7814	30057	A_23_P253200	NM_002948	NM_002948	NM_002948	Hs.381219	6138	RPL15	ribosomal protein L15	ENST00000413699	Homo sapiens ribosomal protein L15 (RPL15), transcript variant 1, mRNA [NM_002948]	NM_002948	-1.12742177696245	10.5559529028878	-10.7539501044639	4.46542497540139e-19	2.4577488901734e-16	32.855954424829
19523	42452	A_32_P225604	NM_000969	NM_000969	NM_000969	Hs.532359	6125	RPL5	ribosomal protein L5	ENST00000426545	Homo sapiens ribosomal protein L5 (RPL5), mRNA [NM_000969]	NM_000969	-1.1234969446293	13.7686632795097	-8.48217531369417	8.81060443317862e-14	4.17420880565494e-12	20.9147241633777
3783	26029	A_23_P12140	NM_000969	NM_000969	NM_000969	Hs.532359	6125	RPL5	ribosomal protein L5	ENST00000461952	Homo sapiens ribosomal protein L5 (RPL5), mRNA [NM_000969]	NM_000969	-1.11951149765182	10.5854721204287	-8.71321836408593	2.59169646364852e-14	1.4756977001824e-12	22.11234802088
3408	25651	A_23_P114057	NM_017789	NM_017789	NM_017789	Hs.516220	54910	SEMA4C	sema domain, immunoglobulin domain (Ig), transmembrane domain (TM) and short cytoplasmic domain, (semaphorin) 4C	ENST00000467747	Homo sapiens sema domain, immunoglobulin domain (Ig), transmembrane domain (TM) and short cytoplasmic domain, (semaphorin) 4C (SEMA4C), mRNA [NM_017789]	NM_017789	-1.11486477870788	9.88344077040141	-9.53754298087173	3.15913830001336e-16	3.87487666901243e-14	26.4281291677203
23670	48125	A_33_P3282556	NM_024600	NM_024600	NM_024600	Hs.459652	79652	TMEM204	transmembrane protein 204	ENST00000566264	Homo sapiens transmembrane protein 204 (TMEM204), transcript variant 1, mRNA [NM_024600]	NM_024600	-1.11107162707087	9.52728303367762	-9.29136738155615	1.1844946748274e-15	1.12407457948758e-13	25.1336585824147
9718	31988	A_23_P357717	NM_021966	NM_021966	NM_021966	Hs.2484	8115	TCL1A	T-cell leukemia/lymphoma 1A	ENST00000556450	Homo sapiens T-cell leukemia/lymphoma 1A (TCL1A), transcript variant 1, mRNA [NM_021966]	NM_021966	-1.10973397918282	11.8793932077768	-5.50927558543035	2.24006048082491e-07	1.66022347363168e-06	6.54764210528829
6468	28713	A_23_P19673	NM_005627	NM_005627	NM_005627	Hs.510078	6446	SGK1	serum/glucocorticoid regulated kinase 1	ENST00000367857	Homo sapiens serum/glucocorticoid regulated kinase 1 (SGK1), transcript variant 1, mRNA [NM_005627]	NM_005627	-1.10477860340048	10.5753773464007	-8.89528677034557	9.84023924019206e-15	6.60957368185368e-13	23.0604152421469
30688	834	A_19_P00812587	NM_000969	NM_000969	NM_000969	Hs.532359	6125	RPL5	ribosomal protein L5	ENST00000406671	Homo sapiens ribosomal protein L5 (RPL5), mRNA [NM_000969]	NM_000969	-1.10473482091673	11.7540915088274	-8.66373962633036	3.36989736981981e-14	1.8411030841593e-12	21.8553308621838
15494	37893	A_24_P203000	NM_000878	NM_000878	NM_000878	Hs.474787	3560	IL2RB	interleukin 2 receptor, beta	ENST00000216223	Homo sapiens interleukin 2 receptor, beta (IL2RB), mRNA [NM_000878]	NM_000878	-1.10316928734885	11.0573999523571	-7.57073486770425	1.0198802855952e-11	2.45150464930986e-10	16.2689945452482
27399	53503	A_33_P3368334	ENST00000480682	XR_241065	XR_241065	Hs.292449	115352	FCRL3	Fc receptor-like 3	ENST00000480682	Fc receptor-like 3 [Source:HGNC Symbol;Acc:HGNC:18506] [ENST00000480682]	ENST00000480682	-1.10220634459471	9.18190809764484	-8.3762934630688	1.54023686295763e-13	6.66619669892623e-12	20.3681683526106
9540	31805	A_23_P350551	NM_138425	NM_138425	NM_138425	Hs.405913	113246	C12orf57	chromosome 12 open reading frame 57	ENST00000229281	Homo sapiens chromosome 12 open reading frame 57 (C12orf57), transcript variant 1, mRNA [NM_138425]	NM_138425	-1.09989170942346	11.1594653133599	-9.57495034019518	2.5835642705724e-16	3.38283402718999e-14	26.6251429972686
7870	30113	A_23_P254507	NM_139211	NM_139211	NM_139211	Hs.619396	84525	HOPX	HOP homeobox	ENST00000508121	Homo sapiens HOP homeobox (HOPX), transcript variant 2, mRNA [NM_139211]	NM_139211	-1.09587591413439	9.21016901727707	-8.19985533974804	3.89346857028433e-13	1.48918449180204e-11	19.4609534455338
18343	41090	A_24_P849801	NM_000983	NM_000983	NM_000983	Hs.515329	6146	RPL22	ribosomal protein L22	ENST00000234875	Homo sapiens ribosomal protein L22 (RPL22), mRNA [NM_000983]	NM_000983	-1.09550431515334	9.1143780443159	-10.4154495961145	2.77866636791079e-18	8.88944069371211e-16	31.0651333162913
19791	42762	A_32_P44316	NM_001402	NM_001402	NM_001402	Hs.535192	1915	EEF1A1	eukaryotic translation elongation factor 1 alpha 1	ENST00000443590	Homo sapiens eukaryotic translation elongation factor 1 alpha 1 (EEF1A1), mRNA [NM_001402]	NM_001402	-1.09443353919301	12.1890750252974	-9.69234892336735	1.37368680226807e-16	2.00132623699449e-14	27.2439072015272
20948	44263	A_33_P3223056	NM_030957	NM_030957	NM_030957	Hs.657508	81794	ADAMTS10	ADAM metallopeptidase with thrombospondin type 1 motif, 10	ENST00000270328	Homo sapiens ADAM metallopeptidase with thrombospondin type 1 motif, 10 (ADAMTS10), transcript variant 1, mRNA [NM_030957]	NM_030957	-1.09138566578369	8.28514839156856	-9.16950532138896	2.27515563993976e-15	1.94432128501468e-13	24.4943972559973
9557	31823	A_23_P351148	NM_053282	NM_053282	NM_053282	Hs.350581	117157	SH2D1B	SH2 domain containing 1B	ENST00000367929	Homo sapiens SH2 domain containing 1B (SH2D1B), mRNA [NM_053282]	NM_053282	-1.08762386282391	9.06504228421378	-6.65488475532729	1.01678187413875e-09	1.37905485656791e-08	11.7810446164517
4615	26858	A_23_P137665	NM_001276	NM_001276	NM_001276	Hs.382202	1116	CHI3L1	chitinase 3-like 1 (cartilage glycoprotein-39)	ENST00000404436	Homo sapiens chitinase 3-like 1 (cartilage glycoprotein-39) (CHI3L1), mRNA [NM_001276]	NM_001276	-1.08677679307576	10.9090532529851	-5.35347225912152	4.4851450522951e-07	3.08883757795876e-06	5.87759910781985
15532	37940	A_24_P20630	NM_016269	NM_016269	NM_016269	Hs.743478	51176	LEF1	lymphoid enhancer-binding factor 1	ENST00000503879	Homo sapiens lymphoid enhancer-binding factor 1 (LEF1), transcript variant 1, mRNA [NM_016269]	NM_016269	-1.08469514242165	11.7009948117076	-6.88629693649327	3.24378069087269e-10	5.13314647624485e-09	12.8936893090346
9294	31552	A_23_P340019	NM_178844	NM_178844	NM_178844	Hs.592091	197358	NLRC3	NLR family, CARD domain containing 3	ENST00000615877	Homo sapiens NLR family, CARD domain containing 3 (NLRC3), transcript variant 1, mRNA [NM_178844]	NM_178844	-1.08418445678115	10.7895871589885	-8.835200578515	1.35508588882259e-14	8.5519450691282e-13	22.7471481213228
22019	45803	A_33_P3246163	NM_000969	NM_000969	NM_000969	Hs.532359	6125	RPL5	ribosomal protein L5	ENST00000425640	Homo sapiens ribosomal protein L5 (RPL5), mRNA [NM_000969]	NM_000969	-1.0775809093283	14.0145676162935	-8.59248195307214	4.91621445576294e-14	2.55973098978583e-12	21.4856890582141
19581	42521	A_32_P24581	NM_002954	NM_002954	NM_002954	Hs.546292	6233	RPS27A	ribosomal protein S27a	ENST00000443181	Homo sapiens ribosomal protein S27a (RPS27A), transcript variant 1, mRNA [NM_002954]	NM_002954	-1.07705573804301	13.2165722615521	-8.89027746500238	1.01064004663523e-14	6.72525056399288e-13	23.0342846663267
19976	42984	A_32_P62008	NM_007104	NM_007104	NM_007104	Hs.546269	4736	RPL10A	ribosomal protein L10a	ENST00000472730	Homo sapiens ribosomal protein L10a (RPL10A), mRNA [NM_007104]	NM_007104	-1.07355471079616	14.2250671066989	-9.7806849579115	8.5367261668542e-17	1.38697218015612e-14	27.7099070883279
6617	28861	A_23_P202520	NM_001003408	NM_001003408	NM_001003408	Hs.438236	3983	ABLIM1	actin binding LIM protein 1	ENST00000369252	Homo sapiens actin binding LIM protein 1 (ABLIM1), transcript variant 3, mRNA [NM_001003408]	NM_001003408	-1.07353147913101	11.4669208538738	-8.22155701982397	3.4745933051007e-13	1.34948159504237e-11	19.5722882049019
14853	37190	A_24_P136182	NR_026676	NR_026676	NR_026676	Hs.367935	256355	RPS2P32	ribosomal protein S2 pseudogene 32	ENST00000423464	Homo sapiens ribosomal protein S2 pseudogene 32 (RPS2P32), non-coding RNA [NR_026676]	NR_026676	-1.06896277664277	14.3010597250498	-11.0345706820803	9.8174813885873e-20	8.01726532764845e-17	34.3395844430918
3712	25958	A_23_P120227	NM_030915	NM_030915	NM_030915	Hs.567598	81606	LBH	limb bud and heart development	ENST00000395323	Homo sapiens limb bud and heart development (LBH), mRNA [NM_030915]	NM_030915	-1.0673230486328	10.5066382864079	-8.78190617769935	1.79924096518966e-14	1.07996219790649e-12	22.469603903913
18562	41344	A_24_P931443	NM_003485	NM_003485	NM_003485	Hs.8882	8111	GPR68	G protein-coupled receptor 68	ENST00000535815	Homo sapiens G protein-coupled receptor 68 (GPR68), transcript variant 2, mRNA [NM_003485]	NM_003485	-1.06291440649978	9.10941297760597	-9.5065580315602	3.73161278948374e-16	4.30481070941485e-14	26.2649980823795
7919	30162	A_23_P25566	NM_004951	NM_004951	NM_004951	Hs.784	1880	GPR183	G protein-coupled receptor 183	ENST00000376414	Homo sapiens G protein-coupled receptor 183 (GPR183), mRNA [NM_004951]	NM_004951	-1.05778883440142	9.33848766255665	-10.0314377796669	2.2089015895446e-17	4.96714740048898e-15	29.0342490205638
18879	41699	A_32_P114284	NM_001079526	NM_001079526	NM_001079526	Hs.604950	22807	IKZF2	IKAROS family zinc finger 2 (Helios)	ENST00000457361	Homo sapiens IKAROS family zinc finger 2 (Helios) (IKZF2), transcript variant 2, mRNA [NM_001079526]	NM_001079526	-1.05561133663753	8.36711415472635	-8.768203052872	1.93520148041681e-14	1.15486869885182e-12	22.3982904182453
16404	38899	A_24_P299318	NM_182705	NM_182705	NM_182705	Hs.741149	359845	FAM101B	family with sequence similarity 101, member B	ENST00000329099	Homo sapiens family with sequence similarity 101, member B (FAM101B), mRNA [NM_182705]	NM_182705	-1.054521713768	11.0826933627682	-5.94486738383477	3.04764415580362e-08	2.79723435205259e-07	8.47777577341088
16053	38515	A_24_P261734	NM_030674	NM_030674	NM_030674	Hs.533770	81539	SLC38A1	solute carrier family 38, member 1	ENST00000398637	Homo sapiens solute carrier family 38, member 1 (SLC38A1), transcript variant 1, mRNA [NM_030674]	NM_030674	-1.05044249022415	9.66181660759818	-8.79878359387098	1.64479669516837e-14	1.00673236774092e-12	22.5574647723892
19154	42023	A_32_P163247	NM_001768	NM_001768	NM_001768	Hs.85258	925	CD8A	CD8a molecule	ENST00000409511	Homo sapiens CD8a molecule (CD8A), transcript variant 1, mRNA [NM_001768]	NM_001768	-1.04758423893135	11.4125921959959	-6.10237428068192	1.45499207931998e-08	1.43793994284897e-07	9.19481308033316
7251	29493	A_23_P21495	NM_003890	NM_003890	NM_003890	Hs.111732	8857	FCGBP	Fc fragment of IgG binding protein	ENST00000616721	Homo sapiens Fc fragment of IgG binding protein (FCGBP), mRNA [NM_003890]	NM_003890	-1.04026645082404	7.81909288334541	-8.39962009838139	1.36207119457379e-13	6.01248837980281e-12	20.4884472822711
3930	26175	A_23_P124642	NM_005739	NM_005739	NM_005739	Hs.591127	10125	RASGRP1	RAS guanyl releasing protein 1 (calcium and DAG-regulated)	ENST00000539159	Homo sapiens RAS guanyl releasing protein 1 (calcium and DAG-regulated) (RASGRP1), transcript variant 1, mRNA [NM_005739]	NM_005739	-1.03685389092439	10.216689399086	-8.59555835331759	4.83676683823652e-14	2.52259745418749e-12	21.5016349042052
11647	33941	A_23_P46039	NM_032738	NM_032738	NM_032738	Hs.266331	84824	FCRLA	Fc receptor-like A	ENST00000236938	Homo sapiens Fc receptor-like A (FCRLA), transcript variant 2, mRNA [NM_032738]	NM_032738	-1.03639974398729	8.57876725462017	-7.72592882280476	4.58765029578803e-12	1.22410975046341e-10	17.0494490446824
26015	51514	A_33_P3336113	NM_145719	NM_145719	NM_145719	Hs.632121	220359	TIGD3	tigger transposable element derived 3	ENST00000309880	Homo sapiens tigger transposable element derived 3 (TIGD3), mRNA [NM_145719]	NM_145719	-1.03499642409822	8.03314702046507	-9.48422262513338	4.20745676758902e-16	4.7471464210671e-14	26.1474391516838
29854	57067	A_33_P3464555	ENST00000619168	XM_006717483	XM_006717483	Hs.600547	57118	CAMK1D	calcium/calmodulin-dependent protein kinase ID	ENST00000619168	calcium/calmodulin-dependent protein kinase ID [Source:HGNC Symbol;Acc:HGNC:19341] [ENST00000619168]	ENST00000619168	-1.03468101629807	10.7454676541767	-9.28859623100032	1.2022216884874e-15	1.13396180660003e-13	25.1191095667172
7016	29259	A_23_P210465	NM_002638	NM_002638	NM_002638	Hs.112341	5266	PI3	peptidase inhibitor 3, skin-derived	ENST00000243924	Homo sapiens peptidase inhibitor 3, skin-derived (PI3), mRNA [NM_002638]	NM_002638	-1.03096645298053	10.5560370143558	-3.85556746008119	0.000190967870885896	0.000715627939781563	0.0975910338285466
28217	54701	A_33_P3387272	NM_001402	NM_001402	NM_001402	Hs.535192	1915	EEF1A1	eukaryotic translation elongation factor 1 alpha 1	ENST00000455918	Homo sapiens eukaryotic translation elongation factor 1 alpha 1 (EEF1A1), mRNA [NM_001402]	NM_001402	-1.02695530755317	12.0672372525364	-9.08569536042794	3.56193812024079e-15	2.8054330900333e-13	24.0554252421558
6578	28822	A_23_P201731	NM_004619	NM_004619	NM_004619	Hs.523930	7188	TRAF5	TNF receptor-associated factor 5	ENST00000336184	Homo sapiens TNF receptor-associated factor 5 (TRAF5), transcript variant 1, mRNA [NM_004619]	NM_004619	-1.02058847820409	9.26044599408491	-9.45326518199564	4.96870471540101e-16	5.42918467353254e-14	25.9845475455816
16995	39538	A_24_P358164	NR_026890	NR_026890	NR_026890	Hs.655646	653162	RPSAP9	ribosomal protein SA pseudogene 9	ENST00000483479	Homo sapiens ribosomal protein SA pseudogene 9 (RPSAP9), non-coding RNA [NR_026890]	NR_026890	-1.0190434886735	13.0053185202389	-8.39799107927531	1.37381791142615e-13	6.04222859797132e-12	20.480045125068
20140	43177	A_32_P84605	NM_001025	NM_001025	NM_001025	Hs.527193	6228	RPS23	ribosomal protein S23	ENST00000429775	Homo sapiens ribosomal protein S23 (RPS23), mRNA [NM_001025]	NM_001025	-1.01255206972103	13.78638060883	-7.94415996790018	1.48035399457958e-12	4.60304059717371e-11	18.1549366763673
7674	29916	A_23_P250302	NM_001837	NM_001837	NM_001837	Hs.506190	1232	CCR3	chemokine (C-C motif) receptor 3	ENST00000357422	Homo sapiens chemokine (C-C motif) receptor 3 (CCR3), transcript variant 1, mRNA [NM_001837]	NM_001837	-1.01015904052326	9.14577197185721	-6.35204488146563	4.42624085611068e-09	5.01662184977453e-08	10.3504315498724
28142	54599	A_33_P3385488	NM_022551	NM_022551	NM_022551	Hs.627414	6222	RPS18	ribosomal protein S18	ENST00000412454	Homo sapiens ribosomal protein S18 (RPS18), mRNA [NM_022551]	NM_022551	-1.00772516513564	12.863540104784	-7.22314367899188	5.9929587058282e-11	1.13884564947496e-09	14.5402598002798
28486	55085	A_33_P3393694	NM_015710	NM_015710	NM_015710	Hs.421907	29997	GLTSCR2	glioma tumor suppressor candidate region gene 2	ENST00000598681	Homo sapiens glioma tumor suppressor candidate region gene 2 (GLTSCR2), mRNA [NM_015710]	NM_015710	-1.00538737571152	14.2029568851953	-8.36195555932722	1.6610659892373e-13	7.11964085331657e-12	20.2942757988384
12138	34432	A_23_P53476	NM_002300	NM_002300	NM_002300	Hs.446149	3945	LDHB	lactate dehydrogenase B	ENST00000396076	Homo sapiens lactate dehydrogenase B (LDHB), transcript variant 1, mRNA [NM_002300]	NM_002300	-1.00463974224958	12.8219593743427	-7.33998851871351	3.31445375996301e-11	6.82509151155753e-10	15.1182375843589
28860	55612	A_33_P3402526	NM_018590	NM_018590	NM_018590	Hs.657569	55454	CSGALNACT2	chondroitin sulfate N-acetylgalactosaminyltransferase 2	ENST00000538229	Homo sapiens chondroitin sulfate N-acetylgalactosaminyltransferase 2 (CSGALNACT2), mRNA [NM_018590]	NM_018590	1.00308371253181	8.9989739675469	11.0227895266079	1.04617987098405e-19	8.28489656755856e-17	34.2773304801701
20768	44016	A_33_P3219591	NM_020954	NM_020954	NM_020954	Hs.740662	57674	RNF213	ring finger protein 213	ENST00000319921	Homo sapiens ring finger protein 213 (RNF213), transcript variant 2, mRNA [NM_020954]	NM_020954	1.00349417171205	8.664892985994	6.93612581523458	2.53142087573514e-10	4.13665363958993e-09	13.1353196241146
8304	30547	A_23_P29124	NM_000407	NM_000407	NM_000407	Hs.283743	2812	GP1BB	glycoprotein Ib (platelet), beta polypeptide	ENST00000366425	Homo sapiens glycoprotein Ib (platelet), beta polypeptide (GP1BB), mRNA [NM_000407]	NM_000407	1.00382482735861	12.9662444478546	6.4125892376032	3.30622032620162e-09	3.88190046018497e-08	10.6339995968091
17219	39791	A_24_P38081	NM_004117	NM_004117	NM_004117	Hs.407190	2289	FKBP5	FK506 binding protein 5	ENST00000357266	Homo sapiens FK506 binding protein 5 (FKBP5), transcript variant 1, mRNA [NM_004117]	NM_004117	1.00585342848062	8.73895197028306	6.52964608339359	1.87461962966005e-09	2.35901039528024e-08	11.1857650517519
2808	25051	A_23_P101992	NM_006770	NM_006770	NM_006770	Hs.67726	8685	MARCO	macrophage receptor with collagenous structure	ENST00000494979	Homo sapiens macrophage receptor with collagenous structure (MARCO), mRNA [NM_006770]	NM_006770	1.00701736394124	9.75415462699503	6.38552190036582	3.76739167085761e-09	4.33641314280613e-08	10.5070701889015
15867	38301	A_24_P239076	NM_020070	NM_020070	NM_020070	Hs.348935	3543	IGLL1	immunoglobulin lambda-like polypeptide 1	ENST00000412472	Homo sapiens immunoglobulin lambda-like polypeptide 1 (IGLL1), transcript variant 1, mRNA [NM_020070]	NM_020070	1.01044883976059	12.6995489091909	4.03600059011719	9.84463159143973e-05	0.00039592872932291	0.722370254256449
10724	33009	A_23_P40174	NM_004994	NM_004994	NM_004994	Hs.297413	4318	MMP9	matrix metallopeptidase 9 (gelatinase B, 92kDa gelatinase, 92kDa type IV collagenase)	ENST00000372330	Homo sapiens matrix metallopeptidase 9 (gelatinase B, 92kDa gelatinase, 92kDa type IV collagenase) (MMP9), mRNA [NM_004994]	NM_004994	1.01763222807733	13.5510797638091	4.08555856586218	8.17806175613435e-05	0.000335069464505362	0.897728598356598
7527	29770	A_23_P23048	NM_002965	NM_002965	NM_002965	Hs.112405	6280	S100A9	S100 calcium binding protein A9	ENST00000368738	Homo sapiens S100 calcium binding protein A9 (S100A9), mRNA [NM_002965]	NM_002965	1.01789196086817	15.2721754027353	9.74904346924303	1.01229987202312e-16	1.56287013077718e-14	27.5429508416507
17111	39674	A_24_P370172	NM_181879	NM_181879	NM_181879	Hs.710986	353514	LILRA5	leukocyte immunoglobulin-like receptor, subfamily A (with TM domain), member 5	ENST00000446712	Homo sapiens leukocyte immunoglobulin-like receptor, subfamily A (with TM domain), member 5 (LILRA5), transcript variant 3, mRNA [NM_181879]	NM_181879	1.01826565798836	9.34507115960542	8.87762769927829	1.08108949642977e-14	7.07424896601863e-13	22.9683094869745
13774	36073	A_23_P85903	NM_003268	NM_003268	NM_003268	Hs.604542	7100	TLR5	toll-like receptor 5	ENST00000366881	Homo sapiens toll-like receptor 5 (TLR5), mRNA [NM_003268]	NM_003268	1.0196348118273	8.97550634575101	8.3061116263689	2.22853035290364e-13	9.15970250480870e-12	20.0067555381578
10827	33112	A_23_P406616	NM_175884	NM_175884	NM_175884	Hs.29692	168455	CCDC71L	coiled-coil domain containing 71-like	ENST00000315965	Homo sapiens coiled-coil domain containing 71-like (CCDC71L), mRNA [NM_175884]	NM_175884	1.02041824221344	10.2053648433721	8.40768156159979	1.30539572150062e-13	5.81191392103405e-12	20.5300321120901
8811	31059	A_23_P31816	NM_005217	NM_005217	NM_005217	Hs.654448	1668	DEFA3	defensin, alpha 3, neutrophil-specific	ENST00000616150	Homo sapiens defensin, alpha 3, neutrophil-specific (DEFA3), mRNA [NM_005217]	NM_005217	1.02068243336191	15.0904802414941	3.2005920367323	0.00177423773959456	0.00527326362753552	#VALUE!
11155	33444	A_23_P420196	NM_003745	NM_003745	NM_003745	Hs.50640	8651	SOCS1	suppressor of cytokine signaling 1	ENST00000332029	Homo sapiens suppressor of cytokine signaling 1 (SOCS1), mRNA [NM_003745]	NM_003745	1.02148978910889	8.63274735967911	6.75316291909882	6.27071579277299e-10	9.09737505756575e-09	12.2516137223317
28158	54620	A_33_P3385785	NM_005621	NM_005621	NM_005621	Hs.19413	6283	S100A12	S100 calcium binding protein A12	ENST00000368737	Homo sapiens S100 calcium binding protein A12 (S100A12), mRNA [NM_005621]	NM_005621	1.02521858759053	13.2548551554247	5.3262806319936	5.05733367590113e-07	3.43938590029726e-06	5.76182462956616
4754	26997	A_23_P140384	NM_001911	NM_001911	NM_001911	Hs.421724	1511	CTSG	cathepsin G	ENST00000216336	Homo sapiens cathepsin G (CTSG), mRNA [NM_001911]	NM_001911	1.02714414720904	8.64768333150886	2.92318874302797	0.00417494066603478	0.0112775730108279	#VALUE!
3305	25548	A_23_P111804	NM_022750	NM_022750	NM_022750	Hs.12646	64761	PARP12	poly (ADP-ribose) polymerase family, member 12	ENST00000488726	Homo sapiens poly (ADP-ribose) polymerase family, member 12 (PARP12), transcript variant 1, mRNA [NM_022750]	NM_022750	1.02752942316316	10.7951096301809	5.71067207746916	8.99189600265324e-08	7.35706495359761e-07	7.42999901576508
12292	34587	A_23_P56559	NM_001142270	NM_001142270	NM_001142270	Hs.179608	10170	DHRS9	dehydrogenase/reductase (SDR family) member 9	ENST00000428522	Homo sapiens dehydrogenase/reductase (SDR family) member 9 (DHRS9), transcript variant 3, mRNA [NM_001142270]	NM_001142270	1.02803918222751	10.1773311556249	4.92490081880527	2.85932537495472e-06	1.63017793561629e-05	4.09536633525895
3593	25838	A_23_P117852	NM_014736	NM_014736	NM_014736	Hs.81892	9768	KIAA0101	KIAA0101	ENST00000300035	Homo sapiens KIAA0101 (KIAA0101), transcript variant 1, mRNA [NM_014736]	NM_014736	1.02844072039082	7.12480110684216	6.88582123928271	3.25145783290836e-10	5.14005295317434e-09	12.8913859544028
29513	56561	A_33_P3418170	NM_014314	NM_014314	NM_014314	Hs.190622	23586	DDX58	DEAD (Asp-Glu-Ala-Asp) box polypeptide 58	ENST00000379883	Homo sapiens DEAD (Asp-Glu-Ala-Asp) box polypeptide 58 (DDX58), mRNA [NM_014314]	NM_014314	1.02976363490144	9.04650039123274	5.93601872407455	3.17603451584619e-08	2.89793305191823e-07	8.43778091330569
7728	29972	A_23_P25155	NM_020370	NM_020370	NM_020370	Hs.306199	53831	GPR84	G protein-coupled receptor 84	ENST00000551809	Homo sapiens G protein-coupled receptor 84 (GPR84), mRNA [NM_020370]	NM_020370	1.03093253620472	7.25748121573077	9.24435177315303	1.52390296134708e-15	1.37470222955007e-13	24.8868935276754
6829	29071	A_23_P206733	NM_001266	NM_001266	NM_001266	Hs.558865	1066	CES1	carboxylesterase 1	ENST00000569260	Homo sapiens carboxylesterase 1 (CES1), transcript variant 3, mRNA [NM_001266]	NM_001266	1.03301360038833	8.36411103956527	8.78716643712397	1.74961517423703e-14	1.0542535550859e-12	22.4969846140839
26196	51787	A_33_P3340847	NM_032587	NM_032587	NM_032587	Hs.200242	84674	CARD6	caspase recruitment domain family, member 6	ENST00000254691	Homo sapiens caspase recruitment domain family, member 6 (CARD6), mRNA [NM_032587]	NM_032587	1.0349320790872	8.59506400487395	13.3501648605642	4.19763083436342e-25	4.34202933506553e-21	46.4335636101881
26336	51982	A_33_P3344127	NM_003512	NM_003512	NM_003512	Hs.484950	8334	HIST1H2AC	histone cluster 1, H2ac	ENST00000602637	Homo sapiens histone cluster 1, H2ac (HIST1H2AC), mRNA [NM_003512]	NM_003512	1.03681685551872	9.2414362458437	11.7349722023409	2.26019632166735e-21	4.38365076587382e-18	38.0321214690022
18060	40739	A_24_P68631	NM_175065	NM_175065	NM_175065	Hs.664173	317772	HIST2H2AB	histone cluster 2, H2ab	ENST00000331128	Homo sapiens histone cluster 2, H2ab (HIST2H2AB), mRNA [NM_175065]	NM_175065	1.03867285511674	12.6501173230668	10.9339998287685	1.68928694660392e-19	1.141511698924e-16	33.8080445216855
23285	47535	A_33_P3273436	NM_138801	NM_138801	NM_138801	Hs.435012	130589	GALM	galactose mutarotase (aldose 1-epimerase)	ENST00000272252	Homo sapiens galactose mutarotase (aldose 1-epimerase) (GALM), mRNA [NM_138801]	NM_138801	1.04391723169952	8.17818810530673	8.23323716228351	3.26803052543223e-13	1.28047377860117e-11	19.6322401165844
25124	50211	A_33_P3315779	NM_001165136	NM_001165136	NM_001165136	Hs.529317	55008	HERC6	HECT and RLD domain containing E3 ubiquitin protein ligase family member 6	ENST00000273960	Homo sapiens HECT and RLD domain containing E3 ubiquitin protein ligase family member 6 (HERC6), transcript variant 2, mRNA [NM_001165136]	NM_001165136	1.04511526281963	7.56699285702952	6.87240199815744	3.47558782919085e-10	5.44786808028199e-09	12.8264358698374
13590	35888	A_23_P81859	NM_080596	NM_080596	NM_080596	Hs.352225	85235	HIST1H2AH	histone cluster 1, H2ah	NA	Homo sapiens histone cluster 1, H2ah (HIST1H2AH), mRNA [NM_080596]	NM_080596	1.04965365983402	11.4459597104104	10.7480373262421	4.6103025999166e-19	2.4577488901734e-16	32.8246798571216
5369	27614	A_23_P152002	NM_004049	NM_004049	NM_004049	Hs.227817	597	BCL2A1	BCL2-related protein A1	ENST00000267953	Homo sapiens BCL2-related protein A1 (BCL2A1), transcript variant 1, mRNA [NM_004049]	NM_004049	1.05299002312475	9.29322587103618	6.53119441332072	1.86054936544832e-09	2.34415622852588e-08	11.1930937286451
4093	26338	A_23_P127948	NM_001124	NM_001124	NM_001124	Hs.441047	133	ADM	adrenomedullin	ENST00000528655	Homo sapiens adrenomedullin (ADM), mRNA [NM_001124]	NM_001124	1.05510284474579	11.9556000867009	6.7944418552355	5.11433902521384e-10	7.60460798420872e-09	12.4501351537036
6131	28378	A_23_P167168	NM_144646	NM_144646	NM_144646	Hs.643431	3512	IGJ	immunoglobulin J polypeptide, linker protein for immunoglobulin alpha and mu polypeptides	ENST00000543780	Homo sapiens immunoglobulin J polypeptide, linker protein for immunoglobulin alpha and mu polypeptides (IGJ), mRNA [NM_144646]	NM_144646	1.05917279535646	9.24386485893717	4.28577921349167	3.80861889542656e-05	0.000168889770738607	1.62218948671782
14971	37316	A_24_P148717	NM_001295	NM_001295	NM_001295	Hs.301921	1230	CCR1	chemokine (C-C motif) receptor 1	ENST00000296140	Homo sapiens chemokine (C-C motif) receptor 1 (CCR1), mRNA [NM_001295]	NM_001295	1.05965732936292	11.8987625833975	6.77150753474616	5.7279716512402e-10	8.40184289951262e-09	12.3397750994861
28179	54646	A_33_P3386262	NM_030928	NM_030928	NM_030928	Hs.122908	81620	CDT1	chromatin licensing and DNA replication factor 1	ENST00000301019	Homo sapiens chromatin licensing and DNA replication factor 1 (CDT1), mRNA [NM_030928]	NM_030928	1.06131689184766	7.11686783303273	9.31203024973147	1.06028152545885e-15	1.02820800931372e-13	25.24215925842
12874	35168	A_23_P67971	NM_138801	NM_138801	NM_138801	Hs.435012	130589	GALM	galactose mutarotase (aldose 1-epimerase)	ENST00000272252	Homo sapiens galactose mutarotase (aldose 1-epimerase) (GALM), mRNA [NM_138801]	NM_138801	1.06495696530189	8.99918015865568	8.37763195560156	1.52941365138526e-13	6.62859838404851e-12	20.3750679535145
17259	39831	A_24_P383523	NM_015589	NM_015589	NM_015589	Hs.98259	23034	SAMD4A	sterile alpha motif domain containing 4A	ENST00000554335	Homo sapiens sterile alpha motif domain containing 4A (SAMD4A), transcript variant 1, mRNA [NM_015589]	NM_015589	1.06665622725963	7.74394561412312	6.18817195498462	9.68973014041096e-09	1.00565787865295e-07	9.58937425846871
11767	34063	A_23_P48056	NM_006825	NM_006825	NM_006825	Hs.74368	10970	CKAP4	cytoskeleton-associated protein 4	ENST00000378026	Homo sapiens cytoskeleton-associated protein 4 (CKAP4), mRNA [NM_006825]	NM_006825	1.0677036478404	10.0378509686393	10.6814319311685	6.60604868750959e-19	3.20310785735621e-16	32.4723559813407
23524	47899	A_33_P3279353	NM_001700	NM_001700	NM_001700	Hs.72885	566	AZU1	azurocidin 1	ENST00000620695	Homo sapiens azurocidin 1 (AZU1), mRNA [NM_001700]	NM_001700	1.06970653724661	7.70033869269126	3.93854833184098	0.000141157039607526	0.000545842399140279	0.382234295444776
27829	54168	A_33_P3379039	NM_001178126	NM_001178126	NM_001178126	Hs.625768	100423062	IGLL5	immunoglobulin lambda-like polypeptide 5	ENST00000390321	Homo sapiens immunoglobulin lambda-like polypeptide 5 (IGLL5), transcript variant 1, mRNA [NM_001178126]	NM_001178126	1.07001769740459	13.4957238939053	4.04436653345165	9.54216798651376e-05	0.00038526223908079	0.751860635193927
14158	36459	A_23_P93258	NM_003537	NM_003537	NM_003537	Hs.533292	8358	HIST1H3B	histone cluster 1, H3b	ENST00000621411	Homo sapiens histone cluster 1, H3b (HIST1H3B), mRNA [NM_003537]	NM_003537	1.07159657317938	10.3477418498108	8.96701325523157	6.7131699478608e-15	4.78903654763256e-13	23.4348383436545
9561	31827	A_23_P351275	NM_001287426	NM_001287426	NM_001287426	Hs.488240	7378	UPP1	uridine phosphorylase 1	ENST00000416681	Homo sapiens uridine phosphorylase 1 (UPP1), transcript variant 3, mRNA [NM_001287426]	NM_001287426	1.07641942885747	9.40820567047874	9.98229707348628	2.87939164653596e-17	6.1200877791304e-15	28.7745625691395
29486	56531	A_33_P3417695	NM_001014440	NM_001014440	NM_001014440	Hs.531314	440836	ODF3B	outer dense fiber of sperm tails 3B	ENST00000329363	Homo sapiens outer dense fiber of sperm tails 3B (ODF3B), mRNA [NM_001014440]	NM_001014440	1.08175350789647	10.9919171748141	9.50926465754032	3.67772646991663e-16	4.28346660426094e-14	26.2792459202071
20822	44086	A_33_P3220663	NM_145064	NM_145064	NM_145064	Hs.417595	246329	STAC3	SH3 and cysteine rich domain 3	ENST00000557176	Homo sapiens SH3 and cysteine rich domain 3 (STAC3), transcript variant 1, mRNA [NM_145064]	NM_145064	1.08313811850405	9.47559156502745	10.2733473841625	5.98563716842697e-18	1.6584490411663e-15	30.3133811671439
18990	41828	A_32_P134290	NM_017742	NM_017742	NM_017742	Hs.114191	54877	ZCCHC2	zinc finger, CCHC domain containing 2	ENST00000269499	Homo sapiens zinc finger, CCHC domain containing 2 (ZCCHC2), transcript variant 1, mRNA [NM_017742]	NM_017742	1.08855224330521	8.43537575364755	7.4077869889293	2.34712332822545e-11	5.05805077232585e-10	15.4551012096026
14326	36626	A_23_P97064	NM_018438	NM_018438	NM_018438	Hs.464419	26270	FBXO6	F-box protein 6	ENST00000449067	Homo sapiens F-box protein 6 (FBXO6), mRNA [NM_018438]	NM_018438	1.09039903174537	8.4494951643005	7.53521397029587	1.22367395438041e-11	2.87892722913821e-10	16.0910752588223
15207	37583	A_24_P172481	NM_006074	NM_006074	NM_006074	Hs.501778	10346	TRIM22	tripartite motif containing 22	ENST00000379965	Homo sapiens tripartite motif containing 22 (TRIM22), transcript variant 1, mRNA [NM_006074]	NM_006074	1.09232202745934	10.9897220551815	7.37663109153311	2.75083682954813e-11	5.80312498263342e-10	15.3001665538076
30559	674	A_19_P00804072	NM_001256071	NM_001256071	NM_001256071	Hs.740662	57674	RNF213	ring finger protein 213	ENST00000559070	Homo sapiens ring finger protein 213 (RNF213), transcript variant 3, mRNA [NM_001256071]	NM_001256071	1.09376832162878	9.35919744332851	6.9855734537896	1.97795504271194e-10	3.30710672874121e-09	13.3757891762253
27707	53978	A_33_P3375859	NR_002712	NR_002712	NR_002712	Hs.647858	3580	CXCR2P1	chemokine (C-X-C motif) receptor 2 pseudogene 1	ENST00000439871	Homo sapiens chemokine (C-X-C motif) receptor 2 pseudogene 1 (CXCR2P1), non-coding RNA [NR_002712]	NR_002712	1.09406296407134	9.35878680441304	5.27930701495175	6.21815200717405e-07	4.12575781669073e-06	5.56265721197268
12199	34495	A_23_P54840	NM_005946	NM_005946	NM_005946	Hs.655199	4489	MT1A	metallothionein 1A	ENST00000290705	Homo sapiens metallothionein 1A (MT1A), mRNA [NM_005946]	NM_005946	1.09658626392666	12.7965199984036	6.88401458013314	3.28077905987927e-10	5.178491138666e-09	12.8826385910395
18959	41793	A_32_P129669	NM_032428	NM_032428	NM_032428	Hs.496546	84443	FRMPD3	FERM and PDZ domain containing 3	ENST00000276185	Homo sapiens FERM and PDZ domain containing 3 (FRMPD3), mRNA [NM_032428]	NM_032428	1.09823833658594	8.94581173439139	8.89098711262343	1.00682627225909e-14	6.72525056399288e-13	23.0379863254318
18005	40671	A_24_P66027	NM_004900	NM_004900	NM_004900	Hs.226307	9582	APOBEC3B	apolipoprotein B mRNA editing enzyme, catalytic polypeptide-like 3B	ENST00000335760	Homo sapiens apolipoprotein B mRNA editing enzyme, catalytic polypeptide-like 3B (APOBEC3B), transcript variant 1, mRNA [NM_004900]	NM_004900	1.09928950918904	11.7007181865572	8.85365012854236	1.22832984926191e-14	7.82700860006069e-13	22.8432981350463
11098	33384	A_23_P417383	NM_152792	NM_152792	NM_152792	Hs.516253	151516	ASPRV1	aspartic peptidase, retroviral-like 1	ENST00000320256	Homo sapiens aspartic peptidase, retroviral-like 1 (ASPRV1), mRNA [NM_152792]	NM_152792	1.10146482919631	11.2180571501919	6.30279420642651	5.60682069770732e-09	6.19846312402043e-08	10.1206971860445
7309	29551	A_23_P215913	NM_001831	NM_001831	NM_001831	Hs.436657	1191	CLU	clusterin	ENST00000405140	Homo sapiens clusterin (CLU), transcript variant 1, mRNA [NM_001831]	NM_001831	1.10182728668277	9.98583122166496	7.15540458198747	8.4357603389062e-11	1.53355896213789e-09	14.2067341606931
6869	29111	A_23_P207445	NM_002758	NM_002758	NM_002758	Hs.463978	5608	MAP2K6	mitogen-activated protein kinase kinase 6	ENST00000592348	Homo sapiens mitogen-activated protein kinase kinase 6 (MAP2K6), mRNA [NM_002758]	NM_002758	1.10373472241362	8.73026121634599	11.5398901723868	6.44959207041581e-21	9.09744277859742e-18	37.0056618668166
7678	29920	A_23_P250385	NM_005322	NM_005322	NM_005322	Hs.131956	3009	HIST1H1B	histone cluster 1, H1b	ENST00000331442	Homo sapiens histone cluster 1, H1b (HIST1H1B), mRNA [NM_005322]	NM_005322	1.11127821263567	7.24749319437029	8.39257121771101	1.41363057800743e-13	6.19601470292748e-12	20.452093205106
31003	9896	A_21_P0011496	NM_001025195	NM_001025195	NM_001025195	Hs.558865	1066	CES1	carboxylesterase 1	ENST00000566467	Homo sapiens carboxylesterase 1 (CES1), transcript variant 1, mRNA [NM_001025195]	NM_001025195	1.1158504475417	8.20767853457693	6.41074091815959	3.33585758899106e-09	3.90487863830896e-08	10.6253241431863
244	11081	A_21_P0012993	ENST00000447012	NA	NA	Hs.654588	4671	NAIP	NLR family, apoptosis inhibitory protein	ENST00000447012	NLR family, apoptosis inhibitory protein [Source:HGNC Symbol;Acc:HGNC:7634] [ENST00000447012]	ENST00000447012	1.11813675388795	9.74789043108932	7.86653863583187	2.21570689753877e-12	6.52970716471256e-11	17.7607085899289
9039	31290	A_23_P327140	NM_001256071	NM_001256071	NM_001256071	Hs.740662	57674	RNF213	ring finger protein 213	ENST00000560083	Homo sapiens ring finger protein 213 (RNF213), transcript variant 3, mRNA [NM_001256071]	NM_001256071	1.12344936087721	8.42524410144446	8.64306450419753	3.76037237838284e-14	2.02590061885375e-12	21.7480183350745
28560	55198	A_33_P3395532	NM_001010987	NM_001010987	NM_001010987	Hs.500491	439996	IFIT1B	interferon-induced protein with tetratricopeptide repeats 1B	ENST00000371809	Homo sapiens interferon-induced protein with tetratricopeptide repeats 1B (IFIT1B), mRNA [NM_001010987]	NM_001010987	1.12648591595881	10.3089031170731	4.45574586486256	1.95496835550619e-05	9.26631709303008e-05	2.25669737394597
30718	865	A_21_P0000015	NM_001146106	NM_001146106	NM_001146106	Hs.518200	83666	PARP9	poly (ADP-ribose) polymerase family, member 9	NA	Homo sapiens poly (ADP-ribose) polymerase family, member 9 (PARP9), transcript variant 6, mRNA [NM_001146106]	NM_001146106	1.13147721389816	9.9060045554778	7.9004177724647	1.85832963471311e-12	5.57175702651373e-11	17.9326410863607
16593	39102	A_24_P318656	NM_000212	NM_000212	NM_000212	Hs.218040	3690	ITGB3	integrin, beta 3 (platelet glycoprotein IIIa, antigen CD61)	ENST00000559488	Homo sapiens integrin, beta 3 (platelet glycoprotein IIIa, antigen CD61) (ITGB3), mRNA [NM_000212]	NM_000212	1.13236291559633	9.23037154811604	5.74672301142564	7.62305695640903e-08	6.34375713250966e-07	7.58980417961467
22871	46981	A_33_P3264846	ENST00000610760	XM_005250193	XM_005250193	Hs.489118	219285	SAMD9L	sterile alpha motif domain containing 9-like	ENST00000610760	sterile alpha motif domain containing 9-like [Source:HGNC Symbol;Acc:HGNC:1349] [ENST00000610760]	ENST00000610760	1.13307304498403	9.72749064200959	6.67470039904437	9.22577077550272e-10	1.2645499942818e-08	11.8756856304638
22281	46156	A_33_P3251876	NM_003855	NM_003855	NM_003855	Hs.469521	8809	IL18R1	interleukin 18 receptor 1	ENST00000410040	Homo sapiens interleukin 18 receptor 1 (IL18R1), transcript variant 1, mRNA [NM_003855]	NM_003855	1.13620618124027	7.64298126962551	7.23635884920486	5.60554875441857e-11	1.07576616541198e-09	14.6054615031615
15555	37963	A_24_P208567	NM_003855	NM_003855	NM_003855	Hs.469521	8809	IL18R1	interleukin 18 receptor 1	ENST00000409599	Homo sapiens interleukin 18 receptor 1 (IL18R1), transcript variant 1, mRNA [NM_003855]	NM_003855	1.13871604765122	8.67330099333583	6.74690885814851	6.46712565352284e-10	9.34636400029481e-09	12.2215807695228
12425	34720	A_23_P59045	NM_021052	NM_021052	NM_021052	Hs.121017	3012	HIST1H2AE	histone cluster 1, H2ae	NA	Homo sapiens histone cluster 1, H2ae (HIST1H2AE), mRNA [NM_021052]	NM_021052	1.13988047919096	10.3715354384014	11.8237476999471	1.40336576174367e-21	2.90328308789531e-18	38.4985912067515
4312	26556	A_23_P131785	NM_001725	NM_001725	NM_001725	Hs.529019	671	BPI	bactericidal/permeability-increasing protein	ENST00000262865	Homo sapiens bactericidal/permeability-increasing protein (BPI), mRNA [NM_001725]	NM_001725	1.14191316032872	7.90614066750199	4.85438309173558	3.84531981790975e-06	2.13352341479305e-05	3.81118448966571
28299	54813	A_33_P3389230	NM_001142797	NM_001142797	NM_001142797	Hs.198252	2833	CXCR3	chemokine (C-X-C motif) receptor 3	ENST00000373691	Homo sapiens chemokine (C-X-C motif) receptor 3 (CXCR3), transcript variant 2, mRNA [NM_001142797]	NM_001142797	1.14544776923963	8.64187888292047	8.59579320136342	4.83075470873328e-14	2.52259745418749e-12	21.502852235192
2951	25195	A_23_P104651	NM_080668	NM_080668	NM_080668	Hs.434886	113130	CDCA5	cell division cycle associated 5	ENST00000275517	Homo sapiens cell division cycle associated 5 (CDCA5), mRNA [NM_080668]	NM_080668	1.15767271841079	7.37830649948187	8.83509094132484	1.35587682843873e-14	8.5519450691282e-13	22.7465768511209
28781	55500	A_33_P3400374	NM_001037335	NM_001037335	NM_001037335	Hs.517180	85441	HELZ2	helicase with zinc finger 2, transcriptional coactivator	ENST00000427522	Homo sapiens helicase with zinc finger 2, transcriptional coactivator (HELZ2), transcript variant 1, mRNA [NM_001037335]	NM_001037335	1.1599004106437	12.2188005369326	7.24655948221696	5.32357311857929e-11	1.02864957045923e-09	14.6558195566443
13119	35418	A_23_P72737	NM_003641	NM_003641	NM_003641	Hs.458414	8519	IFITM1	interferon induced transmembrane protein 1	ENST00000408968	Homo sapiens interferon induced transmembrane protein 1 (IFITM1), mRNA [NM_003641]	NM_003641	1.16182398623972	15.982558062823	8.92877743420512	8.23163648925088e-15	5.63894356588153e-13	23.235179703233
10811	33096	A_23_P40611	NM_000355	NM_000355	NM_000355	Hs.417948	6948	TCN2	transcobalamin II	ENST00000471659	Homo sapiens transcobalamin II (TCN2), transcript variant 1, mRNA [NM_000355]	NM_000355	1.16330504440213	7.08727289503972	8.90161159924619	9.51413649120828e-15	6.41831920859077e-13	23.0934116804311
239	11046	A_21_P0012944	NR_024054	NR_024054	NA	Hs.654588	11039	SMA4	glucuronidase, beta pseudogene	NA	Homo sapiens glucuronidase, beta pseudogene (SMA4), transcript variant 2, non-coding RNA [NR_024054]	NR_024054	1.16337949097114	11.0167075596623	7.89875895365538	1.8744119485003e-12	5.61455131137657e-11	17.9242178768885
15642	38061	A_24_P217848	NM_003510	NM_003510	NM_003510	Hs.734717	8330	HIST1H2AK	histone cluster 1, H2ak	ENST00000618958	Homo sapiens histone cluster 1, H2ak (HIST1H2AK), mRNA [NM_003510]	NM_003510	1.16712603910064	11.900297250963	15.0060188747454	7.97576288421568e-29	1.23751936911491e-24	54.7909646926675
12602	34898	A_23_P62890	NM_002053	NM_002053	NM_002053	Hs.62661	2633	GBP1	guanylate binding protein 1, interferon-inducible	ENST00000370473	Homo sapiens guanylate binding protein 1, interferon-inducible (GBP1), mRNA [NM_002053]	NM_002053	1.16995783104028	8.97593232417896	5.82815774437865	5.23951218885073e-08	4.55441294802285e-07	7.95279714727309
11020	33306	A_23_P41470	NM_017631	NM_017631	NM_017631	Hs.591710	55601	DDX60	DEAD (Asp-Glu-Ala-Asp) box polypeptide 60	ENST00000393743	Homo sapiens DEAD (Asp-Glu-Ala-Asp) box polypeptide 60 (DDX60), mRNA [NM_017631]	NM_017631	1.17067012192577	8.51551581246664	6.63014804788723	1.14780513099328e-09	1.53132798043782e-08	11.6630721987409
9263	31521	A_23_P338479	NM_014143	NM_014143	NM_014143	Hs.521989	29126	CD274	CD274 molecule	ENST00000381577	Homo sapiens CD274 molecule (CD274), transcript variant 1, mRNA [NM_014143]	NM_014143	1.17282299205923	7.33195731250862	7.53259648334734	1.24019854956459e-11	2.9111831611262e-10	16.0779754302128
15098	37461	A_24_P161018	NM_017554	NM_017554	NM_017554	Hs.518203	54625	PARP14	poly (ADP-ribose) polymerase family, member 14	ENST00000475640	Homo sapiens poly (ADP-ribose) polymerase family, member 14 (PARP14), mRNA [NM_017554]	NM_017554	1.17405250944196	11.0080827689388	7.61851704115974	7.97895960602512e-12	1.99358353054889e-10	16.5087540053453
8585	30831	A_23_P30950	NM_052961	NM_052961	NM_052961	Hs.435836	116369	SLC26A8	solute carrier family 26 (anion exchanger), member 8	ENST00000465492	Homo sapiens solute carrier family 26 (anion exchanger), member 8 (SLC26A8), transcript variant 1, mRNA [NM_052961]	NM_052961	1.1762190291303	7.15368873980441	10.4621349187066	2.15939104740544e-18	7.34880030846705e-16	31.3121347747647
15821	38252	A_24_P235429	NM_005502	NM_005502	NM_005502	Hs.659274	19	ABCA1	ATP-binding cassette, sub-family A (ABC1), member 1	ENST00000374736	Homo sapiens ATP-binding cassette, sub-family A (ABC1), member 1 (ABCA1), mRNA [NM_005502]	NM_005502	1.18189382888239	8.52158216509826	9.51672144383179	3.53325273024393e-16	4.25909617809865e-14	26.3185010160799
27180	53187	A_33_P3363425	NM_174938	NM_174938	NM_174938	Hs.127535	257019	FRMD3	FERM domain containing 3	ENST00000621208	Homo sapiens FERM domain containing 3 (FRMD3), transcript variant 1, mRNA [NM_174938]	NM_174938	1.18320544344118	8.07049475912573	7.95362026621908	1.40925041298381e-12	4.41735947633472e-11	18.2030585969185
17243	39814	A_24_P382319	NM_001712	NM_001712	NM_001712	Hs.512682	634	CEACAM1	carcinoembryonic antigen-related cell adhesion molecule 1 (biliary glycoprotein)	ENST00000403444	Homo sapiens carcinoembryonic antigen-related cell adhesion molecule 1 (biliary glycoprotein) (CEACAM1), transcript variant 1, mRNA [NM_001712]	NM_001712	1.18788617670192	10.4568876771821	7.65654543432783	6.56087996943279e-12	1.68540751002846e-10	16.699913391588
11495	33789	A_23_P434809	NM_002964	NM_002964	NM_002964	Hs.416073	6279	S100A8	S100 calcium binding protein A8	ENST00000368733	Homo sapiens S100 calcium binding protein A8 (S100A8), mRNA [NM_002964]	NM_002964	1.18822220328919	16.1204282457664	6.76218292620244	5.99778109237556e-10	8.73407521626459e-09	12.2949498755888
5071	27314	A_23_P145874	ENST00000411955	XM_005250193	XM_005250193	Hs.489118	219285	SAMD9L	sterile alpha motif domain containing 9-like	ENST00000411955	sterile alpha motif domain containing 9-like [Source:HGNC Symbol;Acc:HGNC:1349] [ENST00000411955]	ENST00000411955	1.1920530211242	11.4786494595129	6.64632961713415	1.06033308334712e-09	1.43248829962681e-08	11.7402224273471
13714	36013	A_23_P84596	NM_016459	NM_016459	NM_016459	Hs.409563	51237	MZB1	marginal zone B and B1 cell-specific protein	ENST00000503351	Homo sapiens marginal zone B and B1 cell-specific protein (MZB1), mRNA [NM_016459]	NM_016459	1.20106026930172	9.56241716733192	5.09776078391867	1.3687902171558e-06	8.42783690848785e-06	4.80306363618862
29774	56919	A_33_P3423941	NM_003641	NM_003641	NM_003641	Hs.458414	8519	IFITM1	interferon induced transmembrane protein 1	ENST00000408968	Homo sapiens interferon induced transmembrane protein 1 (IFITM1), mRNA [NM_003641]	NM_003641	1.20349139733788	14.8086321898095	9.19531207436714	1.98161198815378e-15	1.72734222517944e-13	24.6296796443229
30831	9314	A_21_P0010727	ENST00000489479	NA	NA	Hs.534956	2209	FCGR1A	Fc fragment of IgG, high affinity Ia, receptor (CD64)	ENST00000489479	Fc fragment of IgG, high affinity Ia, receptor (CD64) [Source:HGNC Symbol;Acc:HGNC:3613] [ENST00000489479]	ENST00000489479	1.20379877797453	8.02280880609534	7.99427654381201	1.14036105618625e-12	3.70551668016457e-11	18.4100457728321
16057	38519	A_24_P261929	NM_206949	NM_206949	NM_206949	Hs.19414	122509	IFI27L1	interferon, alpha-inducible protein 27-like 1	ENST00000393115	Homo sapiens interferon, alpha-inducible protein 27-like 1 (IFI27L1), transcript variant 2, mRNA [NM_206949]	NM_206949	1.20492806520992	9.82596995001191	10.6252133485634	8.9496119805284e-19	3.91161068985574e-16	32.1749442158106
13206	35506	A_23_P74609	NM_015714	NM_015714	NM_015714	Hs.432132	50486	G0S2	G0/G1 switch 2	ENST00000367029	Homo sapiens G0/G1 switch 2 (G0S2), mRNA [NM_015714]	NM_015714	1.21234322031965	7.93625915558529	8.14676433114407	5.14208578296234e-13	1.87728477666926e-11	19.188894650962
9506	31770	A_23_P34915	NM_001040619	NM_001040619	NM_001040619	Hs.460	467	ATF3	activating transcription factor 3	ENST00000613954	Homo sapiens activating transcription factor 3 (ATF3), transcript variant 4, mRNA [NM_001040619]	NM_001040619	1.21894512726263	8.04053605631994	5.38032295620255	3.98239541451242e-07	2.77213312030393e-06	5.99226585799174
4271	26514	A_23_P130961	NM_001972	NM_001972	NM_001972	Hs.99863	1991	ELANE	elastase, neutrophil expressed	ENST00000263621	Homo sapiens elastase, neutrophil expressed (ELANE), mRNA [NM_001972]	NM_001972	1.22477288322055	7.61706038311005	4.13816193972983	6.70580880512296e-05	0.000280375449798674	1.08559928136448
2661	2465	A_21_P0002006	NR_126359	NR_126359	NR_126359	NA	104326052	NRIR	negative regulator of interferon response (non-protein coding)	NA	Homo sapiens negative regulator of interferon response (non-protein coding) (NRIR), long non-coding RNA [NR_126359]	NR_126359	1.22496373650211	7.32658785501926	9.24049990752021	1.55567590398643e-15	1.39929665659441e-13	24.8666838808126
26918	52812	A_33_P3357609	NM_001160419	NM_001160419	NM_001160419	Hs.302123	81030	ZBP1	Z-DNA binding protein 1	ENST00000480037	Homo sapiens Z-DNA binding protein 1 (ZBP1), transcript variant 4, mRNA [NM_001160419]	NM_001160419	1.22693977900372	8.09795462429319	8.05246585371198	8.41855076599951e-13	2.86504806737411e-11	18.706794720386
4836	27079	A_23_P14174	NM_006573	NM_006573	NM_006573	Hs.525157	10673	TNFSF13B	tumor necrosis factor (ligand) superfamily, member 13b	ENST00000486502	Homo sapiens tumor necrosis factor (ligand) superfamily, member 13b (TNFSF13B), transcript variant 1, mRNA [NM_006573]	NM_006573	1.22698101096838	11.9171803935467	9.09291912476261	3.42701943544168e-15	2.71294048777108e-13	24.0932382045204
18545	41322	A_24_P927716	NR_003542	NR_003542	NR_003542	Hs.689630	643036	SLED1	proteoglycan 3 pseudogene	ENST00000506741	Homo sapiens proteoglycan 3 pseudogene (SLED1), non-coding RNA [NR_003542]	NR_003542	1.23787738782187	8.44504685472216	8.89799689121436	9.6991655721989e-15	6.52894807020556e-13	23.0745533745424
12679	34975	A_23_P64372	NM_001062	NM_001062	NM_001062	Hs.2012	6947	TCN1	transcobalamin I (vitamin B12 binding protein, R binder family)	ENST00000257264	Homo sapiens transcobalamin I (vitamin B12 binding protein, R binder family) (TCN1), mRNA [NM_001062]	NM_001062	1.23842087885992	8.24890543025791	7.07135430548363	1.2873045662543e-10	2.24424917415749e-09	13.794537792794
22826	46918	A_33_P3263666	NM_152326	NM_152326	NM_152326	Hs.432945	122416	ANKRD9	ankyrin repeat domain 9	ENST00000559651	Homo sapiens ankyrin repeat domain 9 (ANKRD9), mRNA [NM_152326]	NM_152326	1.24793389482339	9.65136170368246	6.69815402860847	8.22167768395537e-10	1.1471902063332e-08	11.9878589744628
10226	32511	A_23_P380240	NM_001816	NM_001816	NM_001816	Hs.41	1088	CEACAM8	carcinoembryonic antigen-related cell adhesion molecule 8	ENST00000244336	Homo sapiens carcinoembryonic antigen-related cell adhesion molecule 8 (CEACAM8), mRNA [NM_001816]	NM_001816	1.24808118892348	8.33175979076036	4.07948841532182	8.36663915362851e-05	0.000342118258288839	0.876164039811135
27179	53186	A_33_P3363420	NM_174938	NM_174938	NM_174938	Hs.127535	257019	FRMD3	FERM domain containing 3	ENST00000621208	Homo sapiens FERM domain containing 3 (FRMD3), transcript variant 1, mRNA [NM_174938]	NM_174938	1.24992406204228	8.25404078925649	8.97598267351187	6.39948498688542e-15	4.61834460727973e-13	23.4816946130094
22606	46610	A_33_P3258977	NM_080387	NM_080387	NM_080387	Hs.351811	338339	CLEC4D	C-type lectin domain family 4, member D	ENST00000299665	Homo sapiens C-type lectin domain family 4, member D (CLEC4D), mRNA [NM_080387]	NM_080387	1.25817932362906	8.14170628214167	8.89000989951522	1.01208172640651e-14	6.72525056399288e-13	23.0328890060706
6410	28654	A_23_P18604	NM_015907	NM_015907	NM_015907	Hs.570791	51056	LAP3	leucine aminopeptidase 3	ENST00000606142	Homo sapiens leucine aminopeptidase 3 (LAP3), mRNA [NM_015907]	NM_015907	1.25837523960281	10.0627095615212	6.72449548410869	7.22226476720128e-10	1.02760807086561e-08	12.1140453595242
14649	36965	A_24_P117410	NM_138433	NM_138433	NM_138433	Hs.137007	113730	KLHDC7B	kelch domain containing 7B	ENST00000395676	Homo sapiens kelch domain containing 7B (KLHDC7B), mRNA [NM_138433]	NM_138433	1.26858925170198	8.77948476336308	8.35798255560983	1.69618562311456e-13	7.24479284067357e-12	20.2738054659396
15397	37788	A_24_P192805	NM_001007232	NM_001007232	NM_001007232	Hs.732627	440068	CARD17	caspase recruitment domain family, member 17	ENST00000375707	Homo sapiens caspase recruitment domain family, member 17 (CARD17), mRNA [NM_001007232]	NM_001007232	1.26859887961074	9.51409159776637	9.95923970277656	3.26068246168349e-17	6.7456998767308e-15	28.6527373734486
13795	36094	A_23_P8640	NM_001039966	NM_001039966	NM_001039966	Hs.20961	2852	GPER1	G protein-coupled estrogen receptor 1	ENST00000617001	Homo sapiens G protein-coupled estrogen receptor 1 (GPER1), transcript variant 3, mRNA [NM_001039966]	NM_001039966	1.2687447156697	7.92898433846625	7.61337645886437	8.1926539666465e-12	2.04040479849899e-10	16.4829366680799
22050	45841	A_33_P3246833	NM_173843	NM_173843	NM_173843	Hs.81134	3557	IL1RN	interleukin 1 receptor antagonist	ENST00000259206	Homo sapiens interleukin 1 receptor antagonist (IL1RN), transcript variant 4, mRNA [NM_173843]	NM_173843	1.27412718595726	13.7314206295656	8.6903680554505	2.92591286402034e-14	1.63303827331438e-12	21.993617157949
18636	41435	A_24_P941167	NM_030641	NM_030641	NM_030641	Hs.257352	80830	APOL6	apolipoprotein L, 6	ENST00000409652	Homo sapiens apolipoprotein L, 6 (APOL6), mRNA [NM_030641]	NM_030641	1.27538315418379	11.0118464924795	7.38440350602879	2.64410070329286e-11	5.6276908796011e-10	15.3387967684336
19144	42013	A_32_P162187	NM_000063	NM_000063	NM_000063	Hs.408903	717	C2	complement component 2	ENST00000299367	Homo sapiens complement component 2 (C2), transcript variant 1, mRNA [NM_000063]	NM_000063	1.27837976224059	7.7409585144299	8.99948472823261	5.64513876144973e-15	4.1610438490572e-13	23.6045048708908
16429	38923	A_24_P30194	NM_012420	NM_012420	NM_012420	Hs.252839	24138	IFIT5	interferon-induced protein with tetratricopeptide repeats 5	ENST00000371795	Homo sapiens interferon-induced protein with tetratricopeptide repeats 5 (IFIT5), mRNA [NM_012420]	NM_012420	1.28144618721411	10.1025199684312	7.11179775798539	1.05063627556348e-10	1.86411348789513e-09	13.9926488971672
3662	25908	A_23_P119222	NM_020415	NM_020415	NM_020415	Hs.283091	56729	RETN	resistin	ENST00000221515	Homo sapiens resistin (RETN), transcript variant 1, mRNA [NM_020415]	NM_020415	1.28596142939757	9.15946599593981	6.01932725145374	2.15109223319615e-08	2.04700074150699e-07	8.81554939166906
21052	44413	A_33_P3225522	NM_001032731	NM_001032731	NM_001032731	Hs.414332	4939	OAS2	2'-5'-oligoadenylate synthetase 2, 69/71kDa	ENST00000449768	Homo sapiens 2'-5'-oligoadenylate synthetase 2, 69/71kDa (OAS2), transcript variant 3, mRNA [NM_001032731]	NM_001032731	1.28975383105622	9.61225212397625	6.63568478145152	1.11710175290483e-09	1.49486423441753e-08	11.6894608986191
12763	35058	A_23_P65757	NM_004701	NM_004701	NM_004701	Hs.194698	9133	CCNB2	cyclin B2	ENST00000621385	Homo sapiens cyclin B2 (CCNB2), mRNA [NM_004701]	NM_004701	1.29652601059222	7.57978052828247	8.05363767110192	8.36720819494404e-13	2.8564488966502e-11	18.712776579704
23769	48277	A_33_P3284933	NM_145659	NM_145659	NM_145659	Hs.528111	246778	IL27	interleukin 27	ENST00000356897	Homo sapiens interleukin 27 (IL27), mRNA [NM_145659]	NM_145659	1.30746120090101	7.7702337794614	9.23764186682741	1.57967733452843e-15	1.41677881633197e-13	24.8516892649818
8583	30829	A_23_P309381	NM_001040874	NM_001040874	NM_001040874	Hs.745563	723790	HIST2H2AA4	histone cluster 2, H2aa4	ENST00000607355	Homo sapiens histone cluster 2, H2aa4 (HIST2H2AA4), mRNA [NM_001040874]	NM_001040874	1.30840933075242	10.542433513977	9.97763777819725	2.9526694679053e-17	6.23314550530866e-15	28.7499436559062
7886	30129	A_23_P254852	NM_194248	NM_194248	NM_194248	Hs.91608	9381	OTOF	otoferlin	ENST00000272371	Homo sapiens otoferlin (OTOF), transcript variant 1, mRNA [NM_194248]	NM_194248	1.31433821805507	11.0056909018166	8.72466390997241	2.4388729317208e-14	1.40674916017026e-12	22.1718416756463
3862	26107	A_23_P122863	NM_001001555	NM_001001555	NM_001001555	Hs.164060	2887	GRB10	growth factor receptor-bound protein 10	ENST00000402497	Homo sapiens growth factor receptor-bound protein 10 (GRB10), transcript variant 4, mRNA [NM_001001555]	NM_001001555	1.32197223516722	8.2693261462969	7.18099485216335	7.41459450721773e-11	1.37398086884805e-09	14.3325958782776
19932	42931	A_32_P54553	ENST00000454608	XM_006726833	XM_006726833	Hs.38260	373856	USP41	ubiquitin specific peptidase 41	ENST00000454608	ubiquitin specific peptidase 41 [Source:HGNC Symbol;Acc:HGNC:20070] [ENST00000454608]	ENST00000454608	1.33349577032402	6.97086153783047	7.32194398807482	3.63266808142183e-11	7.37272438866463e-10	15.0287639335568
10303	32588	A_23_P38346	NM_024119	NM_024119	NM_024119	Hs.55918	79132	DHX58	DEXH (Asp-Glu-X-His) box polypeptide 58	ENST00000251642	Homo sapiens DEXH (Asp-Glu-X-His) box polypeptide 58 (DHX58), mRNA [NM_024119]	NM_024119	1.34017432414811	10.9848799194424	6.80737422261553	4.79746088995813e-10	7.1920196298155e-09	12.5124345063904
3807	26053	A_23_P121716	NM_005139	NM_005139	NM_005139	Hs.480042	306	ANXA3	annexin A3	ENST00000505805	Homo sapiens annexin A3 (ANXA3), mRNA [NM_005139]	NM_005139	1.34296187026204	9.86843288886628	7.11972583561171	1.00956933505769e-10	1.80051468997185e-09	14.0315346678206
9020	31270	A_23_P326080	NM_001925	NM_001925	NM_001925	Hs.591391	1669	DEFA4	defensin, alpha 4, corticostatin	ENST00000297435	Homo sapiens defensin, alpha 4, corticostatin (DEFA4), mRNA [NM_001925]	NM_001925	1.34419909718494	9.78806449448239	3.55834725316376	0.000543905547574029	0.00183123325944638	#VALUE!
7898	30141	A_23_P255104	NM_005779	NM_005779	NM_005779	Hs.79299	10184	LHFPL2	lipoma HMGIC fusion partner-like 2	ENST00000380345	Homo sapiens lipoma HMGIC fusion partner-like 2 (LHFPL2), mRNA [NM_005779]	NM_005779	1.34720269346346	8.67669142892249	11.2441691175683	3.17035010506433e-20	3.3733895888534e-17	35.4465037882014
12678	34974	A_23_P64343	NM_012456	NM_012456	NM_012456	Hs.235750	26519	TIMM10	translocase of inner mitochondrial membrane 10 homolog (yeast)	ENST00000525158	Homo sapiens translocase of inner mitochondrial membrane 10 homolog (yeast) (TIMM10), mRNA [NM_012456]	NM_012456	1.35140960912476	10.063291669668	9.38648224726525	7.11153083910389e-16	7.30745115890966e-14	25.633348419408
15279	37665	A_24_P181254	NM_006418	NM_006418	NM_006418	Hs.508113	10562	OLFM4	olfactomedin 4	ENST00000219022	Homo sapiens olfactomedin 4 (OLFM4), mRNA [NM_006418]	NM_006418	1.35158972054707	7.77425692100389	4.11303421712873	7.37422798441255e-05	0.000304953415261581	0.995634843396031
11338	33629	A_23_P428184	NM_021065	NM_021065	NM_021065	Hs.626666	3013	HIST1H2AD	histone cluster 1, H2ad	ENST00000341023	Homo sapiens histone cluster 1, H2ad (HIST1H2AD), mRNA [NM_021065]	NM_021065	1.35272413112918	12.9017213825321	11.8936289910102	9.64647113142709e-22	2.13820922964604e-18	38.8654779103811
8370	30611	A_23_P30069	NM_001012967	NM_001012967	NM_001012967	Hs.535011	91351	DDX60L	DEAD (Asp-Glu-Ala-Asp) box polypeptide 60-like	ENST00000511577	Homo sapiens DEAD (Asp-Glu-Ala-Asp) box polypeptide 60-like (DDX60L), transcript variant 1, mRNA [NM_001012967]	NM_001012967	1.35494135043111	10.1335992021786	9.65636482682768	1.6672616083772e-16	2.33056136176403e-14	27.0541780045948
12885	35179	A_23_P68155	NM_022168	NM_022168	NM_022168	Hs.163173	64135	IFIH1	interferon induced with helicase C domain 1	ENST00000263642	Homo sapiens interferon induced with helicase C domain 1 (IFIH1), mRNA [NM_022168]	NM_022168	1.36470167706062	10.6936153553634	7.79497229893949	3.21058713277747e-12	8.97698142655309e-11	17.3982229761939
15689	38112	A_24_P222655	NM_015991	NM_015991	NM_015991	Hs.632379	712	C1QA	complement component 1, q subcomponent, A chain	ENST00000374642	Homo sapiens complement component 1, q subcomponent, A chain (C1QA), mRNA [NM_015991]	NM_015991	1.36479611043061	7.74949779779438	7.53433999586506	1.22916705252554e-11	2.88747251884728e-10	16.0867010825561
9748	32017	A_23_P358944	NM_033244	NM_033244	NM_033244	Hs.526464	5371	PML	promyelocytic leukemia	ENST00000435786	Homo sapiens promyelocytic leukemia (PML), transcript variant 5, mRNA [NM_033244]	NM_033244	1.3770428248443	11.6239639817031	7.95804271253661	1.37718571729802e-12	4.33436381127711e-11	18.2255598138036
26683	52485	A_33_P3352382	NM_001244438	NM_001244438	NM_001244438	Hs.440934	383	ARG1	arginase 1	ENST00000356962	Homo sapiens arginase 1 (ARG1), transcript variant 1, mRNA [NM_001244438]	NM_001244438	1.38754691457566	8.15476629264026	5.48487104646324	2.49914499802828e-07	1.82607646759627e-06	6.44194909927444
4348	26593	A_23_P132388	NM_005138	NM_005138	NM_005138	Hs.180903	9997	SCO2	SCO2 cytochrome c oxidase assembly protein	ENST00000252785	Homo sapiens SCO2 cytochrome c oxidase assembly protein (SCO2), transcript variant 1, mRNA [NM_005138]	NM_005138	1.40106023954341	11.5701659626997	9.24839423988547	1.49125374095291e-15	1.3570846360484e-13	24.9081043876001
21785	45484	A_33_P3241269	NM_001025195	NM_001025195	NM_001025195	Hs.558865	1066	CES1	carboxylesterase 1	ENST00000421606	Homo sapiens carboxylesterase 1 (CES1), transcript variant 1, mRNA [NM_001025195]	NM_001025195	1.40257079898388	10.93734751203	6.73470088235137	6.8681977897807e-10	9.83090008360123e-09	12.1629902013228
26262	51883	A_33_P3342628	NM_021170	NM_021170	NM_021170	Hs.154029	57801	HES4	hes family bHLH transcription factor 4	ENST00000304952	Homo sapiens hes family bHLH transcription factor 4 (HES4), transcript variant 2, mRNA [NM_021170]	NM_021170	1.40535790300998	10.838843385594	5.11342010511651	1.2795120538903e-06	7.93640177020263e-06	4.867934113035
6141	28388	A_23_P167328	NM_001775	NM_001775	NM_001775	Hs.479214	952	CD38	CD38 molecule	ENST00000502843	Homo sapiens CD38 molecule (CD38), mRNA [NM_001775]	NM_001775	1.40561606951117	8.83222034659408	10.50059005633	1.75439963153239e-18	6.5593408874353e-16	31.5155954309624
18841	41652	A_32_P108254	NM_017565	NM_017565	NM_017565	Hs.268874	54757	FAM20A	family with sequence similarity 20, member A	ENST00000375556	Homo sapiens family with sequence similarity 20, member A (FAM20A), transcript variant 1, mRNA [NM_017565]	NM_017565	1.40901228385602	7.32575432193896	8.72035024717097	2.49538628692113e-14	1.43136464428348e-12	22.1494176334928
1733	17877	A_22_P00010235	NM_005947	NM_005947	NM_005947	Hs.656629	4490	MT1B	metallothionein 1B	ENST00000334346	Homo sapiens metallothionein 1B (MT1B), mRNA [NM_005947]	NM_005947	1.41175950571863	12.0613935956986	7.28557610632829	4.36887913050711e-11	8.65741105861409e-10	14.8486713231746
20391	43497	A_33_P3211666	NM_003855	NM_003855	NM_003855	Hs.469521	8809	IL18R1	interleukin 18 receptor 1	ENST00000334376	Homo sapiens interleukin 18 receptor 1 (IL18R1), transcript variant 1, mRNA [NM_003855]	NM_003855	1.41453951895595	8.44595886349904	8.06620059837448	7.83595074301749e-13	2.71087205638036e-11	18.776921952797
3646	25892	A_23_P118815	NM_001012271	NM_001012271	NM_001012271	Hs.744872	332	BIRC5	baculoviral IAP repeat containing 5	ENST00000301633	Homo sapiens baculoviral IAP repeat containing 5 (BIRC5), transcript variant 3, mRNA [NM_001012271]	NM_001012271	1.41727868400896	7.74491684736602	8.99425834289114	5.80483123068066e-15	4.26861428318678e-13	23.57718992891
794	13061	A_22_P00000867	NM_198576	NM_198576	NM_198576	Hs.273330	375790	AGRN	agrin	ENST00000461111	Homo sapiens agrin (AGRN), mRNA [NM_198576]	NM_198576	1.41883611852507	8.38090853728875	7.31904285600002	3.68658131195169e-11	7.46262173988812e-10	15.0143859444337
24382	49156	A_33_P3298810	NM_005304	NM_005304	NM_005304	Hs.248055	2865	FFAR3	free fatty acid receptor 3	ENST00000327809	Homo sapiens free fatty acid receptor 3 (FFAR3), mRNA [NM_005304]	NM_005304	1.41903980032975	7.73266585291932	8.42926455879901	1.16494957373417e-13	5.28519227662554e-12	20.6414113630834
21106	44494	A_33_P3226810	NM_003810	NM_003810	NM_003810	Hs.478275	8743	TNFSF10	tumor necrosis factor (ligand) superfamily, member 10	ENST00000241261	Homo sapiens tumor necrosis factor (ligand) superfamily, member 10 (TNFSF10), transcript variant 1, mRNA [NM_003810]	NM_003810	1.42434783690773	12.0641690732697	10.2789968151248	5.80580431903934e-18	1.62311459124711e-15	30.3432644333443
11241	33529	A_23_P423331	NM_032536	NM_032536	NM_032536	Hs.163642	84628	NTNG2	netrin G2	ENST00000393229	Homo sapiens netrin G2 (NTNG2), mRNA [NM_032536]	NM_032536	1.42796876094868	11.5550315946359	10.9047843846001	1.97783461842926e-19	1.27867008081452e-16	33.6535935009703
13265	35565	A_23_P75769	NM_024021	NM_024021	NM_024021	Hs.325960	51338	MS4A4A	membrane-spanning 4-domains, subfamily A, member 4A	ENST00000529991	Homo sapiens membrane-spanning 4-domains, subfamily A, member 4A (MS4A4A), transcript variant 2, mRNA [NM_024021]	NM_024021	1.42811629817035	8.75326207446774	9.17387670663373	2.22254511268341e-15	1.91052686805517e-13	24.5173089464768
7842	30084	A_23_P253791	NM_004345	NM_004345	NM_004345	Hs.51120	820	CAMP	cathelicidin antimicrobial peptide	ENST00000296435	Homo sapiens cathelicidin antimicrobial peptide (CAMP), mRNA [NM_004345]	NM_004345	1.43568132032546	11.3475663069339	5.36006660354949	4.3562111900644e-07	3.00537896065092e-06	5.90572891016694
8340	30582	A_23_P29773	NM_014398	NM_014398	NM_014398	Hs.518448	27074	LAMP3	lysosomal-associated membrane protein 3	ENST00000265598	Homo sapiens lysosomal-associated membrane protein 3 (LAMP3), mRNA [NM_014398]	NM_014398	1.44688907669132	7.68427444819093	5.46847593427881	2.68943457727027e-07	1.95042144897992e-06	6.37109650939445
505	12023	A_21_P0014172	BC010926	NA	BC010926	NA	8365	HIST1H4H	histone cluster 1, H4h	NA	Homo sapiens histone cluster 1, H4h, mRNA (cDNA clone IMAGE:4273904). [BC010926]	BC010926	1.45121360705327	8.85377924015232	11.9463651246711	7.27082134639515e-22	1.73560098477949e-18	39.142165346633
26692	52496	A_33_P3352578	NM_080387	NM_080387	NM_080387	Hs.351811	338339	CLEC4D	C-type lectin domain family 4, member D	ENST00000382064	Homo sapiens C-type lectin domain family 4, member D (CLEC4D), mRNA [NM_080387]	NM_080387	1.45369984084926	8.93245757773315	9.73340415027019	1.10125317751069e-16	1.66702871241521e-14	27.4604452044037
28016	54409	A_33_P3382498	NM_001098612	NM_001098612	NM_001098612	Hs.707374	100049587	SIGLEC14	sialic acid binding Ig-like lectin 14	ENST00000360844	Homo sapiens sialic acid binding Ig-like lectin 14 (SIGLEC14), mRNA [NM_001098612]	NM_001098612	1.4587347066918	11.5772529981822	4.76093824670555	5.67208582721202e-06	3.01707520380603e-05	3.43876098481173
5412	27657	A_23_P152782	NM_005533	NM_005533	NM_005533	Hs.632258	3430	IFI35	interferon-induced protein 35	ENST00000538473	Homo sapiens interferon-induced protein 35 (IFI35), mRNA [NM_005533]	NM_005533	1.45983919925172	10.3403175760144	8.05243072217942	8.42009486157897e-13	2.86504806737411e-11	18.7066153855345
25099	50177	A_33_P3315314	NM_001276687	NM_001276687	NM_001276687	Hs.632513	645745	MT1HL1	metallothionein 1H-like 1	ENST00000464121	Homo sapiens metallothionein 1H-like 1 (MT1HL1), mRNA [NM_001276687]	NM_001276687	1.4655956927872	11.5022258090595	7.59894422876702	8.82343799688828e-12	2.16805389777382e-10	16.4104839440965
30832	9315	A_21_P0010728	NM_001244910	NM_001244910	NM_001244910	Hs.534956	2210	FCGR1B	Fc fragment of IgG, high affinity Ib, receptor (CD64)	ENST00000579737	Homo sapiens Fc fragment of IgG, high affinity Ib, receptor (CD64) (FCGR1B), transcript variant 3, mRNA [NM_001244910]	NM_001244910	1.47083328195198	10.1043825143157	8.90770855277397	9.209983534727e-15	6.22667122112523e-13	23.1252230403391
26617	52384	A_33_P3350863	NM_020415	NM_020415	NM_020415	Hs.283091	56729	RETN	resistin	ENST00000221515	Homo sapiens resistin (RETN), transcript variant 1, mRNA [NM_020415]	NM_020415	1.4743734377522	10.5254913376418	6.61043291000565	1.26405377496184e-09	1.66494553245398e-08	11.569186097452
12634	34929	A_23_P63390	NM_001017986	NM_001017986	NM_001017986	Hs.534956	2210	FCGR1B	Fc fragment of IgG, high affinity Ib, receptor (CD64)	ENST00000466915	Homo sapiens Fc fragment of IgG, high affinity Ib, receptor (CD64) (FCGR1B), transcript variant 1, mRNA [NM_001017986]	NM_001017986	1.47936989561824	11.9550438186161	8.51844379141894	7.27391983481899e-14	3.52247633522133e-12	21.1022842175183
2262	21668	A_22_P00017844	NR_126534	NR_126534	NR_126534	NA	54877	ZCCHC2	zinc finger, CCHC domain containing 2	ENST00000585873	Homo sapiens zinc finger, CCHC domain containing 2 (ZCCHC2), transcript variant 2, non-coding RNA [NR_126534]	NR_126534	1.48334213906193	9.59130932750435	10.3331360970616	4.3340807952604e-18	1.29322303113962e-15	30.6296568347647
1942	19344	A_22_P00013137	NR_033909	NR_033909	NR_033909	Hs.730362	643332	ECRP	ribonuclease, RNase A family, 2 (liver, eosinophil-derived neurotoxin) pseudogene	NA	Homo sapiens ribonuclease, RNase A family, 2 (liver, eosinophil-derived neurotoxin) pseudogene (ECRP), non-coding RNA [NR_033909]	NR_033909	1.48566191056572	8.25481747885588	9.79764451276745	7.7913265621887e-17	1.28606620147787e-14	27.7994105466688
25346	50499	A_33_P3319967	NM_001244438	NM_001244438	NM_001244438	Hs.440934	383	ARG1	arginase 1	ENST00000356962	Homo sapiens arginase 1 (ARG1), transcript variant 1, mRNA [NM_001244438]	NM_001244438	1.48613461418549	8.1537543952021	5.88600616990187	4.008039601299e-08	3.5740656582618e-07	8.2123194314988
30797	9155	A_21_P0010536	NM_018284	NM_018284	NM_018284	Hs.720167	2635	GBP3	guanylate binding protein 3	ENST00000394662	Homo sapiens guanylate binding protein 3 (GBP3), mRNA [NM_018284]	NM_018284	1.49266572460231	9.14585548610821	8.49510601258101	8.22882069507411e-14	3.92253093409432e-12	20.9815747619913
7584	29827	A_23_P24004	NM_001547	NM_001547	NM_001547	Hs.437609	3433	IFIT2	interferon-induced protein with tetratricopeptide repeats 2	ENST00000611722	Homo sapiens interferon-induced protein with tetratricopeptide repeats 2 (IFIT2), mRNA [NM_001547]	NM_001547	1.49590171443273	12.8974656670189	5.68551545777967	1.00870597097556e-07	8.149482866783e-07	7.31881429364848
9108	31360	A_23_P330561	NM_174918	NM_174918	NM_174918	Hs.709539	199675	MCEMP1	mast cell-expressed membrane protein 1	ENST00000333598	Homo sapiens mast cell-expressed membrane protein 1 (MCEMP1), mRNA [NM_174918]	NM_174918	1.50079697250454	11.1597948590084	8.16703156388102	4.62429380872408e-13	1.71857587392007e-11	19.2926991902933
6114	28361	A_23_P166848	NM_002343	NM_002343	NM_002343	Hs.529517	4057	LTF	lactotransferrin	ENST00000426532	Homo sapiens lactotransferrin (LTF), transcript variant 1, mRNA [NM_002343]	NM_002343	1.50237404102228	9.94564988851535	4.44834468690725	2.01325462680952e-05	9.50628691100931e-05	2.22870459261036
3723	25969	A_23_P120435	NM_080614	NM_080614	NM_080614	Hs.419126	140686	WFDC3	WAP four-disulfide core domain 3	ENST00000467679	Homo sapiens WAP four-disulfide core domain 3 (WFDC3), mRNA [NM_080614]	NM_080614	1.51139760324393	9.09027707767994	9.53258601065947	3.24445067889595e-16	3.94830562617644e-14	26.4020278924389
11900	34196	A_23_P50096	NM_001071	NM_001071	NM_001071	Hs.369762	7298	TYMS	thymidylate synthetase	ENST00000581920	Homo sapiens thymidylate synthetase (TYMS), mRNA [NM_001071]	NM_001071	1.51586761086665	8.03189883430455	9.26597534255673	1.35718483375079e-15	1.2534571357427e-13	25.000366577353
2941	25185	A_23_P104471	NM_001007271	NM_001007271	NM_001007271	Hs.178170	51207	DUSP13	dual specificity phosphatase 13	ENST00000607131	Homo sapiens dual specificity phosphatase 13 (DUSP13), transcript variant 1, mRNA [NM_001007271]	NM_001007271	1.54557900987619	7.44573553694615	11.1377646538364	5.62665655449558e-20	5.13548253526785e-17	34.8847269482887
6246	28492	A_23_P169437	NM_005564	NM_005564	NM_005564	Hs.204238	3934	LCN2	lipocalin 2	ENST00000373017	Homo sapiens lipocalin 2 (LCN2), mRNA [NM_005564]	NM_005564	1.588479520905	9.20027082246955	6.06714100204807	1.71803292472185e-08	1.67548704336796e-07	9.03358549275941
4801	27044	A_23_P141173	NM_000250	NM_000250	NM_000250	Hs.458272	4353	MPO	myeloperoxidase	ENST00000225275	Homo sapiens myeloperoxidase (MPO), mRNA [NM_000250]	NM_000250	1.61681802896822	8.33563942456374	6.70715350583916	7.86574765607557e-10	1.10488014281591e-08	12.0309463177408
11247	33536	A_23_P42353	NM_016135	NM_016135	NM_016135	Hs.272398	51513	ETV7	ets variant 7	ENST00000339796	Homo sapiens ets variant 7 (ETV7), transcript variant 1, mRNA [NM_016135]	NM_016135	1.62536246795974	8.13641881133599	6.91166243667938	2.85936403522813e-10	4.6022709928008e-09	13.0166039489964
3067	25311	A_23_P106844	NM_005953	NM_005953	NM_005953	Hs.534330	4502	MT2A	metallothionein 2A	ENST00000562017	Homo sapiens metallothionein 2A (MT2A), mRNA [NM_005953]	NM_005953	1.6525234469804	14.6368257878445	7.5866965491335	9.39638366444643e-12	2.29416662372228e-10	16.3490326075741
19792	42763	A_32_P44394	NM_004833	NM_004833	NM_004833	Hs.733411	9447	AIM2	absent in melanoma 2	ENST00000612470	Homo sapiens absent in melanoma 2 (AIM2), mRNA [NM_004833]	NM_004833	1.66205753502671	9.77390773371121	10.5888380449778	1.08924876257041e-18	4.52097497708257e-16	31.9824978890619
28858	55609	A_33_P3402489	NM_006187	NM_006187	NM_006187	Hs.744211	4940	OAS3	2'-5'-oligoadenylate synthetase 3, 100kDa	ENST00000228928	Homo sapiens 2'-5'-oligoadenylate synthetase 3, 100kDa (OAS3), mRNA [NM_006187]	NM_006187	1.66454516593187	7.26152225833633	8.63092334472793	4.01034465638579e-14	2.13829923328116e-12	21.6850242392172
3095	25339	A_23_P107421	NM_003258	NM_003258	NM_003258	Hs.515122	7083	TK1	thymidine kinase 1, soluble	ENST00000301634	Homo sapiens thymidine kinase 1, soluble (TK1), mRNA [NM_003258]	NM_003258	1.66663873831781	10.0978283836649	10.6439554334943	8.08803854896543e-19	3.63750742393471e-16	32.2740975969592
11331	33622	A_23_P427703	NR_001447	NR_001447	NR_001447	Hs.647358	4500	MT1L	metallothionein 1L (gene/pseudogene)	ENST00000565768	Homo sapiens metallothionein 1L (gene/pseudogene) (MT1L), non-coding RNA [NR_001447]	NR_001447	1.67374403739232	12.2657729281898	8.24106591685289	3.13646388551124e-13	1.24304913531526e-11	19.6724352651929
12935	35232	A_23_P69109	NM_021105	NM_021105	NM_021105	Hs.130759	5359	PLSCR1	phospholipid scramblase 1	ENST00000493432	Homo sapiens phospholipid scramblase 1 (PLSCR1), mRNA [NM_021105]	NM_021105	1.70594324329656	9.88965576879726	8.98837788157822	5.98989882219309e-15	4.38392783609189e-13	23.5464595564364
6109	28356	A_23_P166797	NM_022147	NM_022147	NM_022147	Hs.43388	64108	RTP4	receptor (chemosensory) transporter protein 4	ENST00000259030	Homo sapiens receptor (chemosensory) transporter protein 4 (RTP4), mRNA [NM_022147]	NM_022147	1.72156478268457	10.3288399752264	7.88763618985346	1.98587798806672e-12	5.92299671563308e-11	17.8677513118035
22540	46522	A_33_P3257678	NM_001005464	NM_001005464	NM_001005464	Hs.706618	333932	HIST2H3A	histone cluster 2, H3a	ENST00000369158	Homo sapiens histone cluster 2, H3a (HIST2H3A), mRNA [NM_001005464]	NM_001005464	1.72851510456992	8.37734422094123	9.13520970898875	2.73339843229408e-15	2.25592606784441e-13	24.3146971480131
6828	29070	A_23_P206724	NM_175617	NM_175617	NM_175617	Hs.744893	4493	MT1E	metallothionein 1E	ENST00000306061	Homo sapiens metallothionein 1E (MT1E), mRNA [NM_175617]	NM_175617	1.72960850148796	11.0098997132358	9.00872181418655	5.37353533785678e-15	4.00845068760508e-13	23.6527872638719
5351	27596	A_23_P151637	NM_002934	NM_002934	NM_002934	Hs.728	6036	RNASE2	ribonuclease, RNase A family, 2 (liver, eosinophil-derived neurotoxin)	ENST00000304625	Homo sapiens ribonuclease, RNase A family, 2 (liver, eosinophil-derived neurotoxin) (RNASE2), mRNA [NM_002934]	NM_002934	1.73876907343969	9.93870069175336	9.51236564968256	3.61694270075773e-16	4.28346660426094e-14	26.2955702329892
8090	30333	A_23_P259141	NM_030776	NM_030776	NM_030776	Hs.302123	81030	ZBP1	Z-DNA binding protein 1	ENST00000461547	Homo sapiens Z-DNA binding protein 1 (ZBP1), transcript variant 1, mRNA [NM_030776]	NM_030776	1.74495261358702	10.6035234686066	9.89945548125784	4.50101405403691e-17	8.44958873990427e-15	28.336936853124
6695	28938	A_23_P204087	NM_016817	NM_016817	NM_016817	Hs.414332	4939	OAS2	2'-5'-oligoadenylate synthetase 2, 69/71kDa	ENST00000620097	Homo sapiens 2'-5'-oligoadenylate synthetase 2, 69/71kDa (OAS2), transcript variant 1, mRNA [NM_016817]	NM_016817	1.75879911783507	8.9205809687014	7.93738379343436	1.5334640444829e-12	4.73968687533799e-11	18.1204779629969
10217	32502	A_23_P37983	NM_005947	NM_005947	NM_005947	Hs.656629	4490	MT1B	metallothionein 1B	ENST00000334346	Homo sapiens metallothionein 1B (MT1B), mRNA [NM_005947]	NM_005947	1.76451000712616	11.9839685158542	8.2986372030068	2.31785931248196e-13	9.48915701648287e-12	19.9683067461846
21026	44376	A_33_P3224858	NM_001135652	NM_001135652	NM_001135652	Hs.131431	5610	EIF2AK2	eukaryotic translation initiation factor 2-alpha kinase 2	ENST00000390013	Homo sapiens eukaryotic translation initiation factor 2-alpha kinase 2 (EIF2AK2), transcript variant 3, mRNA [NM_001135652]	NM_001135652	1.76460015812684	8.45998528869598	11.3347482415808	1.94596891598748e-20	2.23656694077495e-17	35.9244313923071
23963	48555	A_33_P3289236	NM_020995	NM_020995	NM_020995	Hs.655361	3250	HPR	haptoglobin-related protein	ENST00000356967	Homo sapiens haptoglobin-related protein (HPR), mRNA [NM_020995]	NM_020995	1.78057040638915	9.70326371712711	7.9320042635961	1.57697215986422e-12	4.85311202657319e-11	18.0931274254836
21051	44412	A_33_P3225512	NM_002535	NM_002535	NM_002535	Hs.414332	4939	OAS2	2'-5'-oligoadenylate synthetase 2, 69/71kDa	ENST00000620097	Homo sapiens 2'-5'-oligoadenylate synthetase 2, 69/71kDa (OAS2), transcript variant 2, mRNA [NM_002535]	NM_002535	1.781230796546	8.74810602707782	8.23812970901982	3.18517938323125e-13	1.25913995694818e-11	19.6573588092207
17191	39763	A_24_P378019	NM_004031	NM_004031	NM_004031	Hs.166120	3665	IRF7	interferon regulatory factor 7	ENST00000330243	Homo sapiens interferon regulatory factor 7 (IRF7), transcript variant d, mRNA [NM_004031]	NM_004031	1.78631274265771	13.6017989455194	8.62742518219554	4.08539118369611e-14	2.17457734498212e-12	21.66687737871
29321	56293	A_33_P3413987	NM_000062	NM_000062	NM_000062	Hs.384598	710	SERPING1	serpin peptidase inhibitor, clade G (C1 inhibitor), member 1	ENST00000278407	Homo sapiens serpin peptidase inhibitor, clade G (C1 inhibitor), member 1 (SERPING1), transcript variant 1, mRNA [NM_000062]	NM_000062	1.82637445474756	7.87691164576902	9.18224461908788	2.12519629621469e-15	1.83702204635471e-13	24.5611717970017
4893	27135	A_23_P142750	NM_002759	NM_002759	NM_002759	Hs.131431	5610	EIF2AK2	eukaryotic translation initiation factor 2-alpha kinase 2	ENST00000395127	Homo sapiens eukaryotic translation initiation factor 2-alpha kinase 2 (EIF2AK2), transcript variant 1, mRNA [NM_002759]	NM_002759	1.83320004579182	11.2906907967566	10.9412664715488	1.62431425024758e-19	1.141511698924e-16	33.8464578514157
23139	47347	A_33_P3270451	NM_030810	NM_030810	NM_030810	Hs.150837	81567	TXNDC5	thioredoxin domain containing 5 (endoplasmic reticulum)	ENST00000439343	Homo sapiens thioredoxin domain containing 5 (endoplasmic reticulum) (TXNDC5), transcript variant 1, mRNA [NM_030810]	NM_030810	1.8385703174211	8.38929928938567	7.24571752148505	5.34630529716335e-11	1.03175712675108e-09	14.6516620260631
6831	29073	A_23_P206760	NM_005143	NM_005143	NM_005143	Hs.513711	3240	HP	haptoglobin	ENST00000566821	Homo sapiens haptoglobin (HP), transcript variant 1, mRNA [NM_005143]	NM_005143	1.88215698620079	11.0410255255843	7.16313611092589	8.11336963898218e-11	1.48539284151561e-09	14.24474283863
6055	28297	A_23_P165624	NM_007115	NM_007115	NM_007115	Hs.437322	7130	TNFAIP6	tumor necrosis factor, alpha-induced protein 6	ENST00000460812	Homo sapiens tumor necrosis factor, alpha-induced protein 6 (TNFAIP6), mRNA [NM_007115]	NM_007115	1.9147044568408	10.2129218127324	11.6451322626085	3.66243860195123e-21	6.31404414976391e-18	37.5596419757253
17827	40460	A_24_P557479	NM_017523	NM_017523	NM_017523	Hs.441975	54739	XAF1	XIAP associated factor 1	ENST00000361842	Homo sapiens XIAP associated factor 1 (XAF1), transcript variant 1, mRNA [NM_017523]	NM_017523	1.93591678956963	10.6449107874523	8.72609265857428	2.42043739678775e-14	1.39871533141745e-12	22.1792693092718
3211	25457	A_23_P110196	NM_016323	NM_016323	NM_016323	Hs.26663	51191	HERC5	HECT and RLD domain containing E3 ubiquitin protein ligase 5	ENST00000502913	Homo sapiens HECT and RLD domain containing E3 ubiquitin protein ligase 5 (HERC5), mRNA [NM_016323]	NM_016323	1.97765201332236	9.13958520698118	8.33642264005734	1.90005333056143e-13	8.0112031187476e-12	20.1627603064134
22578	46568	A_33_P3258346	NM_017523	NM_017523	NM_017523	Hs.441975	54739	XAF1	XIAP associated factor 1	ENST00000576724	Homo sapiens XIAP associated factor 1 (XAF1), transcript variant 1, mRNA [NM_017523]	NM_017523	1.98844496553892	9.16073942803994	9.27861138589424	1.268317858911e-15	1.18193512906085e-13	25.0666919569192
28782	55501	A_33_P3400389	NM_001282735	NM_001282735	NM_001282735	Hs.120323	26010	SPATS2L	spermatogenesis associated, serine-rich 2-like	ENST00000409718	Homo sapiens spermatogenesis associated, serine-rich 2-like (SPATS2L), transcript variant 5, mRNA [NM_001282735]	NM_001282735	2.11617433731678	8.59274198197959	8.42529999872687	1.1895694441348e-13	5.38115437177715e-12	20.6209474397653
12702	34998	A_23_P64828	NM_002534	NM_002534	NM_002534	Hs.524760	4938	OAS1	2'-5'-oligoadenylate synthetase 1, 40/46kDa	ENST00000549820	Homo sapiens 2'-5'-oligoadenylate synthetase 1, 40/46kDa (OAS1), transcript variant 2, mRNA [NM_002534]	NM_002534	2.14114062238617	9.45487486199833	9.91962110470824	4.03731049824288e-17	7.78172791189273e-15	28.4434461700121
6352	28597	A_23_P17481	NM_023068	NM_023068	NM_023068	Hs.31869	6614	SIGLEC1	sialic acid binding Ig-like lectin 1, sialoadhesin	ENST00000344754	Homo sapiens sialic acid binding Ig-like lectin 1, sialoadhesin (SIGLEC1), mRNA [NM_023068]	NM_023068	2.15971569509503	7.49004533209762	9.38538514747763	7.15352741021573e-16	7.32634530012589e-14	25.6275813224851
8129	30370	A_23_P259863	NM_020406	NM_020406	NM_020406	Hs.232165	57126	CD177	CD177 molecule	ENST00000618265	Homo sapiens CD177 molecule (CD177), mRNA [NM_020406]	NM_020406	2.16314366150939	7.89333905789655	7.18912339732981	7.1166122152632e-11	1.32717974918298e-09	14.3726097206891
6360	28604	A_23_P17663	NM_002462	NM_002462	NM_002462	Hs.517307	4599	MX1	MX dynamin-like GTPase 1	ENST00000455164	Homo sapiens MX dynamin-like GTPase 1 (MX1), transcript variant 2, mRNA [NM_002462]	NM_002462	2.18289887514836	12.9804613765897	7.94939762102125	1.44055846741355e-12	4.51093949150122e-11	18.1815772006069
29322	56294	A_33_P3413989	NM_000062	NM_000062	NM_000062	Hs.384598	710	SERPING1	serpin peptidase inhibitor, clade G (C1 inhibitor), member 1	ENST00000405496	Homo sapiens serpin peptidase inhibitor, clade G (C1 inhibitor), member 1 (SERPING1), transcript variant 1, mRNA [NM_000062]	NM_000062	2.20663334222765	7.86888157694197	9.60358023593344	2.21485306746343e-16	2.94984207680366e-14	26.7759780173429
4685	26928	A_23_P139123	NM_000062	NM_000062	NM_000062	Hs.384598	710	SERPING1	serpin peptidase inhibitor, clade G (C1 inhibitor), member 1	ENST00000531133	Homo sapiens serpin peptidase inhibitor, clade G (C1 inhibitor), member 1 (SERPING1), transcript variant 1, mRNA [NM_000062]	NM_000062	2.24087853331045	8.04808192100445	9.14490114890783	2.5952980960775e-15	2.15917668947659e-13	24.3654681514709
4334	26579	A_23_P132159	NM_017414	NM_017414	NM_017414	Hs.38260	11274	USP18	ubiquitin specific peptidase 18	ENST00000215794	Homo sapiens ubiquitin specific peptidase 18 (USP18), mRNA [NM_017414]	NM_017414	2.26315780087847	8.3815232888323	7.93188130690852	1.57798080523729e-12	4.85311202657319e-11	18.0925023513363
16460	38954	A_24_P304071	NM_001547	NM_001547	NM_001547	Hs.437609	3433	IFIT2	interferon-induced protein with tetratricopeptide repeats 2	ENST00000611722	Homo sapiens interferon-induced protein with tetratricopeptide repeats 2 (IFIT2), mRNA [NM_001547]	NM_001547	2.29613036777513	11.3268152468448	9.58496124155441	2.44814775205812e-16	3.21910682380795e-14	26.6778800830205
4597	26840	A_23_P137366	NM_000491	NM_000491	NM_000491	Hs.8986	713	C1QB	complement component 1, q subcomponent, B chain	ENST00000314933	Homo sapiens complement component 1, q subcomponent, B chain (C1QB), mRNA [NM_000491]	NM_000491	2.30274312977149	8.41197439586539	10.3160982840607	4.75176446849269e-18	1.39781827571092e-15	30.5395251237235
23707	48188	A_33_P3283611	NM_001289758	NM_001289758	NM_001289758	Hs.744072	3437	IFIT3	interferon-induced protein with tetratricopeptide repeats 3	ENST00000371818	Homo sapiens interferon-induced protein with tetratricopeptide repeats 3 (IFIT3), transcript variant 3, mRNA [NM_001289758]	NM_001289758	2.30618738140548	12.123337288038	8.2790401440534	2.56934489381505e-13	1.04361139718414e-11	19.8675376285832
10014	32293	A_23_P370682	NM_138456	NM_138456	NM_138456	Hs.124840	116071	BATF2	basic leucine zipper transcription factor, ATF-like 2	ENST00000527454	Homo sapiens basic leucine zipper transcription factor, ATF-like 2 (BATF2), transcript variant 1, mRNA [NM_138456]	NM_138456	2.32381848846948	9.45526743080918	9.86847908784488	5.31901260032906e-17	9.7093881772595e-15	28.1733538698028
6565	28809	A_23_P201459	NM_022873	NM_022873	NM_022873	Hs.523847	2537	IFI6	interferon, alpha-inducible protein 6	ENST00000362020	Homo sapiens interferon, alpha-inducible protein 6 (IFI6), transcript variant 3, mRNA [NM_022873]	NM_022873	2.34272957251382	11.4543212917975	9.22581754235929	1.68296491428059e-15	1.49216477771301e-13	24.7896598332208
3007	25251	A_23_P105794	NM_033255	NM_033255	NM_033255	Hs.546467	94240	EPSTI1	epithelial stromal interaction 1 (breast)	ENST00000476830	Homo sapiens epithelial stromal interaction 1 (breast) (EPSTI1), transcript variant 2, mRNA [NM_033255]	NM_033255	2.37946751135489	8.73751654482992	12.5214842118902	3.36696997185951e-23	1.3060476520843e-19	42.1479641363505
16585	39094	A_24_P317762	NM_002346	NM_002346	NM_002346	Hs.521903	4061	LY6E	lymphocyte antigen 6 complex, locus E	ENST00000522024	Homo sapiens lymphocyte antigen 6 complex, locus E (LY6E), transcript variant 1, mRNA [NM_002346]	NM_002346	2.43821058784263	11.6639453483089	9.5464599770989	3.01126927562455e-16	3.75283968518799e-14	26.4750856132715
4720	26964	A_23_P139786	NM_003733	NM_003733	NM_003733	Hs.118633	8638	OASL	2'-5'-oligoadenylate synthetase-like	ENST00000257570	Homo sapiens 2'-5'-oligoadenylate synthetase-like (OASL), transcript variant 1, mRNA [NM_003733]	NM_003733	2.55298450914317	11.1666605812891	10.9297060471779	1.72889436225277e-19	1.141511698924e-16	33.785345987105
16771	39294	A_24_P335305	NM_006187	NM_006187	NM_006187	Hs.744211	4940	OAS3	2'-5'-oligoadenylate synthetase 3, 100kDa	ENST00000228928	Homo sapiens 2'-5'-oligoadenylate synthetase 3, 100kDa (OAS3), mRNA [NM_006187]	NM_006187	2.58510073996484	9.53282457511603	9.45245518070859	4.99036821644766e-16	5.43372303483522e-14	25.9802862527046
28837	55576	A_33_P3401826	NM_207315	NM_207315	NM_207315	Hs.7155	129607	CMPK2	cytidine monophosphate (UMP-CMP) kinase 2, mitochondrial	ENST00000478738	Homo sapiens cytidine monophosphate (UMP-CMP) kinase 2, mitochondrial (CMPK2), transcript variant 1, mRNA [NM_207315]	NM_207315	2.5918734185897	9.88142491732961	8.87050547446313	1.1228865958263e-14	7.28983615934763e-13	22.9311704111504
12085	34379	A_23_P52266	NM_001548	NM_001548	NM_001548	Hs.20315	3434	IFIT1	interferon-induced protein with tetratricopeptide repeats 1	ENST00000371804	Homo sapiens interferon-induced protein with tetratricopeptide repeats 1 (IFIT1), transcript variant 1, mRNA [NM_001548]	NM_001548	2.6098303912889	11.8530728377822	8.01399255346501	1.02898866132317e-12	3.41105958201477e-11	18.5105267725442
13593	35891	A_23_P819	NM_005101	NM_005101	NM_005101	Hs.458485	9636	ISG15	ISG15 ubiquitin-like modifier	ENST00000379389	Homo sapiens ISG15 ubiquitin-like modifier (ISG15), mRNA [NM_005101]	NM_005101	2.78033529735505	13.6750494076122	9.25167859881907	1.46524188010901e-15	1.33733488304538e-13	24.9253383380302
7528	29771	A_23_P23074	NM_006417	NM_006417	NM_006417	Hs.82316	10561	IFI44	interferon-induced protein 44	ENST00000485662	Homo sapiens interferon-induced protein 44 (IFI44), mRNA [NM_006417]	NM_006417	2.79870197230266	10.3896841528723	9.73468773775724	1.09366729286104e-16	1.66366095255215e-14	27.4672164165752
11635	33929	A_23_P45871	NM_006820	NM_006820	NM_006820	Hs.744918	10964	IFI44L	interferon-induced protein 44-like	ENST00000476521	Homo sapiens interferon-induced protein 44-like (IFI44L), mRNA [NM_006820]	NM_006820	3.41801969780033	10.5037243118013	9.72760450783661	1.13618887722094e-16	1.7032953255034e-14	27.4298516608141
16277	38761	A_24_P28722	NM_080657	NM_080657	NM_080657	Hs.17518	91543	RSAD2	radical S-adenosyl methionine domain containing 2	ENST00000382040	Homo sapiens radical S-adenosyl methionine domain containing 2 (RSAD2), mRNA [NM_080657]	NM_080657	3.7264534090757	11.0561396678649	10.4795736652384	1.96528740339996e-18	6.93031803435315e-16	31.4044005334193
16113	38580	A_24_P270460	NM_005532	NM_005532	NM_005532	Hs.532634	3429	IFI27	interferon, alpha-inducible protein 27	ENST00000614648	Homo sapiens interferon, alpha-inducible protein 27 (IFI27), transcript variant 2, mRNA [NM_005532]	NM_005532	6.04386734631115	12.0343431315127	18.4536672695741	3.95353584822024e-36	1.2268612444197e-31	71.1027814018211
