# Supplementary material for: Pathway mapping of leukocyte transcriptome in influenza patients reveals distinct pathogenic mechanisms associated with progression to severe infection
Source: BMC Med Genomics. 2020 Feb 17;13:28. doi: 10.1186/s12920-020-0672-7 (PMC7027223; doi:10.1186/s12920-020-0672-7)
Supplement: Supplementary file 4 — Additional file 4. List of differentially expressed genes severe vs moderate. [file 12920_2020_672_MOESM4_ESM.xlsx]

## Sheet: Feuil1
LIST OF DIFFERENTIALLY EXPRESSED GENES
SEVERE VS MODERATE
	Row.names	ProbeID	PrimaryAccession	RefSeqAccession	GenbankAccession	UniGeneID	EntrezGeneID	GeneSymbol	GeneName	EnsemblID	Description	SystematicName	logFC	AveExpr	t	P.Value	adj.P.Val	B
8129	30370	A_23_P259863	NM_020406	NM_020406	NM_020406	Hs.232165	57126	CD177	CD177 molecule	ENST00000618265	Homo sapiens CD177 molecule (CD177), mRNA [NM_020406]	NM_020406	3.54347826839695	10.3285874423522	8.24599621742417	4.61857448179335e-13	2.9859084024794e-10	19.3149036255282
15279	37665	A_24_P181254	NM_006418	NM_006418	NM_006418	Hs.508113	10562	OLFM4	olfactomedin 4	ENST00000219022	Homo sapiens olfactomedin 4 (OLFM4), mRNA [NM_006418]	NM_006418	2.43039741287467	9.38482629233828	5.59323897690434	1.73650518216243e-07	7.33159575685232e-06	6.97531472155005
26617	52384	A_33_P3350863	NM_020415	NM_020415	NM_020415	Hs.283091	56729	RETN	resistin	ENST00000221515	Homo sapiens resistin (RETN), transcript variant 1, mRNA [NM_020415]	NM_020415	2.32249340842947	12.1472085626972	7.42013368720992	2.98203149820634e-11	8.4058571091053e-09	15.2995173847087
6831	29073	A_23_P206760	NM_005143	NM_005143	NM_005143	Hs.513711	3240	HP	haptoglobin	ENST00000566821	Homo sapiens haptoglobin (HP), transcript variant 1, mRNA [NM_005143]	NM_005143	2.22584500323663	12.8073885639913	7.21931358255656	8.07035203268701e-11	1.72716665019547e-08	14.3409640678269
3662	25908	A_23_P119222	NM_020415	NM_020415	NM_020415	Hs.283091	56729	RETN	resistin	ENST00000221515	Homo sapiens resistin (RETN), transcript variant 1, mRNA [NM_020415]	NM_020415	2.17897115376648	10.6369697286685	7.2625913544952	6.51648186654218e-11	1.44442475201812e-08	14.5468380980971
9108	31360	A_23_P330561	NM_174918	NM_174918	NM_174918	Hs.709539	199675	MCEMP1	mast cell-expressed membrane protein 1	ENST00000333598	Homo sapiens mast cell-expressed membrane protein 1 (MCEMP1), mRNA [NM_174918]	NM_174918	2.16739083871601	12.7296796212122	9.03614389685333	7.92359372674115e-15	2.23531782298392e-11	23.2327572302819
9020	31270	A_23_P326080	NM_001925	NM_001925	NM_001925	Hs.591391	1669	DEFA4	defensin, alpha 4, corticostatin	ENST00000297435	Homo sapiens defensin, alpha 4, corticostatin (DEFA4), mRNA [NM_001925]	NM_001925	1.98882096500521	11.2137091803551	4.19969572218863	5.56165022079824e-05	0.000714950827058041	1.50294072701591
4271	26514	A_23_P130961	NM_001972	NM_001972	NM_001972	Hs.99863	1991	ELANE	elastase, neutrophil expressed	ENST00000263621	Homo sapiens elastase, neutrophil expressed (ELANE), mRNA [NM_001972]	NM_001972	1.984566599955	8.98695419196916	5.17950137033981	1.05824365113831e-06	3.02110551813467e-05	5.25145883092369
4801	27044	A_23_P141173	NM_000250	NM_000250	NM_000250	Hs.458272	4353	MPO	myeloperoxidase	ENST00000225275	Homo sapiens myeloperoxidase (MPO), mRNA [NM_000250]	NM_000250	1.98286271687688	9.88210515886494	6.4992288646939	2.65683824401906e-09	2.55253883555416e-07	10.980818989861
23963	48555	A_33_P3289236	NM_020995	NM_020995	NM_020995	Hs.655361	3250	HPR	haptoglobin-related protein	ENST00000356967	Homo sapiens haptoglobin-related protein (HPR), mRNA [NM_020995]	NM_020995	1.98038426178681	11.3227548269029	7.10207944261556	1.4375350867829e-10	2.71152714563235e-08	13.7853093861746
6246	28492	A_23_P169437	NM_005564	NM_005564	NM_005564	Hs.204238	3934	LCN2	lipocalin 2	ENST00000373017	Homo sapiens lipocalin 2 (LCN2), mRNA [NM_005564]	NM_005564	1.93869421652909	10.7157598748834	5.53139469525059	2.28529775511022e-07	9.03405859064718e-06	6.71298077683095
28158	54620	A_33_P3385785	NM_005621	NM_005621	NM_005621	Hs.19413	6283	S100A12	S100 calcium binding protein A12	ENST00000368737	Homo sapiens S100 calcium binding protein A12 (S100A12), mRNA [NM_005621]	NM_005621	1.89208612281546	14.4964863624787	8.39916181351565	2.1100894058748e-13	1.92589101303255e-10	20.0698669707495
25346	50499	A_33_P3319967	NM_001244438	NM_001244438	NM_001244438	Hs.440934	383	ARG1	arginase 1	ENST00000356962	Homo sapiens arginase 1 (ARG1), transcript variant 1, mRNA [NM_001244438]	NM_001244438	1.87995816244491	9.59881260692899	5.95000903025275	3.46211895630533e-08	2.05778199560979e-06	8.51809299189249
6114	28361	A_23_P166848	NM_002343	NM_002343	NM_002343	Hs.529517	4057	LTF	lactotransferrin	ENST00000426532	Homo sapiens lactotransferrin (LTF), transcript variant 1, mRNA [NM_002343]	NM_002343	1.86585870488391	11.3922532376385	4.60503162436254	1.14567097531278e-05	0.000205743412649921	2.99137082231376
8811	31059	A_23_P31816	NM_005217	NM_005217	NM_005217	Hs.654448	1668	DEFA3	defensin, alpha 3, neutrophil-specific	ENST00000616150	Homo sapiens defensin, alpha 3, neutrophil-specific (DEFA3), mRNA [NM_005217]	NM_005217	1.86351408221597	16.3183110676004	5.22962000393367	8.53451789645031e-07	2.52954306936625e-05	5.45625672363564
26683	52485	A_33_P3352382	NM_001244438	NM_001244438	NM_001244438	Hs.440934	383	ARG1	arginase 1	ENST00000356962	Homo sapiens arginase 1 (ARG1), transcript variant 1, mRNA [NM_001244438]	NM_001244438	1.86220288685688	9.54794448363536	5.88224205573816	4.71977283078117e-08	2.63619006419449e-06	8.22134063900478
10226	32511	A_23_P380240	NM_001816	NM_001816	NM_001816	Hs.41	1088	CEACAM8	carcinoembryonic antigen-related cell adhesion molecule 8	ENST00000244336	Homo sapiens carcinoembryonic antigen-related cell adhesion molecule 8 (CEACAM8), mRNA [NM_001816]	NM_001816	1.85973792883767	9.66086159125519	4.96132366596966	2.66375692837957e-06	6.49856171395242e-05	4.37369386984635
4754	26997	A_23_P140384	NM_001911	NM_001911	NM_001911	Hs.421724	1511	CTSG	cathepsin G	ENST00000216336	Homo sapiens cathepsin G (CTSG), mRNA [NM_001911]	NM_001911	1.85523329078282	9.87503079078819	4.17299768730638	6.15206675269881e-05	0.000772605971144271	1.40826306925245
13173	35472	A_23_P74001	NM_005621	NM_005621	NM_005621	Hs.19413	6283	S100A12	S100 calcium binding protein A12	ENST00000368737	Homo sapiens S100 calcium binding protein A12 (S100A12), mRNA [NM_005621]	NM_005621	1.82015257853414	15.3360866842705	8.55728804085727	9.37387828681748e-14	1.03889353927329e-10	20.8518529186444
28744	55448	A_33_P3399571	NM_004666	NM_004666	NM_004666	Hs.12114	8876	VNN1	vanin 1	ENST00000367928	Homo sapiens vanin 1 (VNN1), mRNA [NM_004666]	NM_004666	1.76104247252326	10.1451406801096	7.02898498825933	2.05719538703457e-10	3.48846378417796e-08	13.4404232938548
4312	26556	A_23_P131785	NM_001725	NM_001725	NM_001725	Hs.529019	671	BPI	bactericidal/permeability-increasing protein	ENST00000262865	Homo sapiens bactericidal/permeability-increasing protein (BPI), mRNA [NM_001725]	NM_001725	1.74607892486989	9.14049777306158	5.90733721430416	4.20887877735488e-08	2.41423153824171e-06	8.33103709737921
10724	33009	A_23_P40174	NM_004994	NM_004994	NM_004994	Hs.297413	4318	MMP9	matrix metallopeptidase 9 (gelatinase B, 92kDa gelatinase, 92kDa type IV collagenase)	ENST00000372330	Homo sapiens matrix metallopeptidase 9 (gelatinase B, 92kDa gelatinase, 92kDa type IV collagenase) (MMP9), mRNA [NM_004994]	NM_004994	1.68475347239206	14.7040223308409	6.19912466723494	1.09337198052278e-08	8.31605865185857e-07	9.62290131148755
17936	40594	A_24_P63019	NM_004633	NM_004633	NM_004633	Hs.25333	7850	IL1R2	interleukin 1 receptor, type II	ENST00000457817	Homo sapiens interleukin 1 receptor, type II (IL1R2), transcript variant 1, mRNA [NM_004633]	NM_004633	1.65272338890674	10.7505534522509	5.40336438397585	4.01541023414621e-07	1.42244532404138e-05	6.17497595246636
12867	35161	A_23_P67847	NM_024572	NM_024572	NM_024572	Hs.468058	79623	GALNT14	polypeptide N-acetylgalactosaminyltransferase 14	ENST00000349752	Homo sapiens polypeptide N-acetylgalactosaminyltransferase 14 (GALNT14), transcript variant 1, mRNA [NM_024572]	NM_024572	1.64327304244841	9.86783288135984	7.10148420858196	1.44174393860962e-10	2.71152714563235e-08	13.7824959286585
15369	37760	A_24_P190472	NM_003064	NM_003064	NM_003064	Hs.517070	6590	SLPI	secretory leukocyte peptidase inhibitor	ENST00000338380	Homo sapiens secretory leukocyte peptidase inhibitor (SLPI), mRNA [NM_003064]	NM_003064	1.58578025789378	9.79625401712023	5.58863667672615	1.77245066545613e-07	7.47319144706992e-06	6.95573850158199
19424	42332	A_32_P208350	NM_153046	NM_153046	NM_153046	Hs.21454	122402	TDRD9	tudor domain containing 9	ENST00000557332	Homo sapiens tudor domain containing 9 (TDRD9), mRNA [NM_153046]	NM_153046	1.58162723902326	8.52690575468348	8.78949187252502	2.83527780843727e-14	5.14915115701187e-11	22.0042627319016
10900	33183	A_23_P4096	NM_000717	NM_000717	NM_000717	Hs.89485	762	CA4	carbonic anhydrase IV	ENST00000300900	Homo sapiens carbonic anhydrase IV (CA4), mRNA [NM_000717]	NM_000717	1.55183244522115	9.42005680232938	7.0748317323707	1.64325393898815e-10	2.9475986262821e-08	13.6566015826498
12380	34676	A_23_P58266	NM_005980	NM_005980	NM_005980	Hs.2962	6286	S100P	S100 calcium binding protein P	ENST00000296370	Homo sapiens S100 calcium binding protein P (S100P), mRNA [NM_005980]	NM_005980	1.51559105653626	14.1350162427445	5.32023004154205	5.76906250749418e-07	1.89044928967856e-05	5.82940715593192
3807	26053	A_23_P121716	NM_005139	NM_005139	NM_005139	Hs.480042	306	ANXA3	annexin A3	ENST00000505805	Homo sapiens annexin A3 (ANXA3), mRNA [NM_005139]	NM_005139	1.50470619849473	11.0944429019115	6.69621718457632	1.03492536075664e-09	1.20736104492481e-07	11.8867166208982
6935	29178	A_23_P208747	NM_005091	NM_005091	NM_005091	Hs.137583	8993	PGLYRP1	peptidoglycan recognition protein 1	ENST00000008938	Homo sapiens peptidoglycan recognition protein 1 (PGLYRP1), mRNA [NM_005091]	NM_005091	1.47436833330394	11.0547337484914	5.43633825557243	3.47506764314003e-07	1.2646357042281e-05	6.31287172420819
4102	26347	A_23_P128084	NM_002206	NM_002206	NM_002206	Hs.524484	3679	ITGA7	integrin, alpha 7	ENST00000452168	Homo sapiens integrin, alpha 7 (ITGA7), transcript variant 2, mRNA [NM_002206]	NM_002206	1.43774961658568	9.43147590420173	7.46742803159653	2.3560409642968e-11	7.06342815370046e-09	15.5264251509434
21533	45121	A_33_P3236065	NM_016509	NM_016509	NM_016509	Hs.409794	51266	CLEC1B	C-type lectin domain family 1, member B	ENST00000348658	Homo sapiens C-type lectin domain family 1, member B (CLEC1B), transcript variant 1, mRNA [NM_016509]	NM_016509	1.42577081688592	8.87558995047966	6.42031966523557	3.86413885674285e-09	3.52682226477777e-07	10.6210785363553
7728	29972	A_23_P25155	NM_020370	NM_020370	NM_020370	Hs.306199	53831	GPR84	G protein-coupled receptor 84	ENST00000551809	Homo sapiens G protein-coupled receptor 84 (GPR84), mRNA [NM_020370]	NM_020370	1.40948260426686	8.30324233796022	6.76332989692565	7.48813185541023e-10	9.11261598968982e-08	12.19779126283
23139	47347	A_33_P3270451	NM_030810	NM_030810	NM_030810	Hs.150837	81567	TXNDC5	thioredoxin domain containing 5 (endoplasmic reticulum)	ENST00000439343	Homo sapiens thioredoxin domain containing 5 (endoplasmic reticulum) (TXNDC5), transcript variant 1, mRNA [NM_030810]	NM_030810	1.40790448480904	9.79960420115038	3.64785481653002	0.000411002321977033	0.00341926197657532	#VALUE!
20391	43497	A_33_P3211666	NM_003855	NM_003855	NM_003855	Hs.469521	8809	IL18R1	interleukin 18 receptor 1	ENST00000334376	Homo sapiens interleukin 18 receptor 1 (IL18R1), transcript variant 1, mRNA [NM_003855]	NM_003855	1.39276320894443	9.65830179082368	5.79661919388715	6.96532906937163e-08	3.58991068648852e-06	7.84882626031968
6846	29088	A_23_P207058	NM_003955	NM_003955	NM_003955	Hs.527973	9021	SOCS3	suppressor of cytokine signaling 3	ENST00000330871	Homo sapiens suppressor of cytokine signaling 3 (SOCS3), mRNA [NM_003955]	NM_003955	1.37602000351691	9.96947365371816	6.70957095859067	9.70480306727989e-10	1.14509296115525e-07	11.9485168202567
4376	26622	A_23_P132956	NM_004181	NM_004181	NM_004181	Hs.518731	7345	UCHL1	ubiquitin carboxyl-terminal esterase L1 (ubiquitin thiolesterase)	ENST00000472501	Homo sapiens ubiquitin carboxyl-terminal esterase L1 (ubiquitin thiolesterase) (UCHL1), mRNA [NM_004181]	NM_004181	1.37168627569785	7.00092146873227	6.49837220044583	2.66769084632914e-09	2.55505501059524e-07	10.9769036201423
27473	53603	A_33_P3369844	NM_013230	NM_013230	NM_013230	Hs.644105	100133941	CD24	CD24 molecule	ENST00000606017	Homo sapiens CD24 molecule (CD24), transcript variant 1, mRNA [NM_013230]	NM_013230	1.37088440409216	9.86302775122281	4.84811459182631	4.26314057375167e-06	9.29682208606196e-05	3.92738848234828
3862	26107	A_23_P122863	NM_001001555	NM_001001555	NM_001001555	Hs.164060	2887	GRB10	growth factor receptor-bound protein 10	ENST00000402497	Homo sapiens growth factor receptor-bound protein 10 (GRB10), transcript variant 4, mRNA [NM_001001555]	NM_001001555	1.36885902737636	9.42998280578449	5.49089878420529	2.73326079687945e-07	1.04199691706097e-05	6.54206133071954
13651	35950	A_23_P83110	NM_018249	NM_018249	NM_018249	Hs.269560	55755	CDK5RAP2	CDK5 regulatory subunit associated protein 2	ENST00000484546	Homo sapiens CDK5 regulatory subunit associated protein 2 (CDK5RAP2), transcript variant 1, mRNA [NM_018249]	NM_018249	1.3655088769945	10.1943559714288	7.27565965761275	6.10848914952197e-11	1.37361329918816e-08	14.609081845261
12355	34651	A_23_P57709	NM_013363	NM_013363	NM_013363	Hs.8944	26577	PCOLCE2	procollagen C-endopeptidase enhancer 2	ENST00000470795	Homo sapiens procollagen C-endopeptidase enhancer 2 (PCOLCE2), mRNA [NM_013363]	NM_013363	1.35540572404649	6.97289922452692	6.04196133762671	2.26790351695946e-08	1.45408227145219e-06	8.92339291038454
25862	51296	A_33_P3332955	NM_016509	NM_016509	NM_016509	Hs.409794	51266	CLEC1B	C-type lectin domain family 1, member B	ENST00000348658	Homo sapiens C-type lectin domain family 1, member B (CLEC1B), transcript variant 1, mRNA [NM_016509]	NM_016509	1.34941267540303	8.66735377293503	6.45386097290261	3.29606967995345e-09	3.05324281517359e-07	10.7737637186961
22281	46156	A_33_P3251876	NM_003855	NM_003855	NM_003855	Hs.469521	8809	IL18R1	interleukin 18 receptor 1	ENST00000410040	Homo sapiens interleukin 18 receptor 1 (IL18R1), transcript variant 1, mRNA [NM_003855]	NM_003855	1.3455621829611	8.71005935481073	5.85699711392415	5.29510235424248e-08	2.87268559889602e-06	8.11122400404101
15816	38247	A_24_P235266	NM_001001555	NM_001001555	NM_001001555	Hs.164060	2887	GRB10	growth factor receptor-bound protein 10	ENST00000403097	Homo sapiens growth factor receptor-bound protein 10 (GRB10), transcript variant 4, mRNA [NM_001001555]	NM_001001555	1.33958369519925	8.67793463394974	6.40643973535499	4.12655209864056e-09	3.66289291307159e-07	10.5579942898445
12679	34975	A_23_P64372	NM_001062	NM_001062	NM_001062	Hs.2012	6947	TCN1	transcobalamin I (vitamin B12 binding protein, R binder family)	ENST00000257264	Homo sapiens transcobalamin I (vitamin B12 binding protein, R binder family) (TCN1), mRNA [NM_001062]	NM_001062	1.33765429275109	9.35895049253318	5.53919921027342	2.20763893900522e-07	8.79428132929523e-06	6.74599946880972
10525	32812	A_23_P393099	NM_003226	NM_003226	NM_003226	Hs.82961	7033	TFF3	trefoil factor 3 (intestinal)	ENST00000291525	Homo sapiens trefoil factor 3 (intestinal) (TFF3), mRNA [NM_003226]	NM_003226	1.33617716243867	9.1740818016665	5.26425939510471	7.35093773736049e-07	2.26979402851513e-05	5.59847245029245
16949	39489	A_24_P353619	NM_000478	NM_000478	NM_000478	Hs.75431	249	ALPL	alkaline phosphatase, liver/bone/kidney	ENST00000374832	Homo sapiens alkaline phosphatase, liver/bone/kidney (ALPL), transcript variant 1, mRNA [NM_000478]	NM_000478	1.33246780343877	9.94976955093266	5.78660590948288	7.28840258035026e-08	3.70776571923654e-06	7.8054425184232
13714	36013	A_23_P84596	NM_016459	NM_016459	NM_016459	Hs.409563	51237	MZB1	marginal zone B and B1 cell-specific protein	ENST00000503351	Homo sapiens marginal zone B and B1 cell-specific protein (MZB1), mRNA [NM_016459]	NM_016459	1.32352740514452	10.6497595491626	3.53066155267775	0.000613557460565175	0.00472454469386067	#VALUE!
23524	47899	A_33_P3279353	NM_001700	NM_001700	NM_001700	Hs.72885	566	AZU1	azurocidin 1	ENST00000620695	Homo sapiens azurocidin 1 (AZU1), mRNA [NM_001700]	NM_001700	1.32023217522518	8.72693129568838	3.80189552128044	0.000239555093565782	0.00223844434312959	0.138057720368601
6250	28496	A_23_P169494	NM_000607	NM_000607	NM_000607	Hs.522356	5004	ORM1	orosomucoid 1	ENST00000477456	Homo sapiens orosomucoid 1 (ORM1), mRNA [NM_000607]	NM_000607	1.31320795089297	9.55693257405458	4.85717968901065	4.10651962517908e-06	9.03143281421382e-05	3.96288850460226
12904	35199	A_23_P68601	NM_003650	NM_003650	NM_003650	Hs.143212	8530	CST7	cystatin F (leukocystatin)	ENST00000480798	Homo sapiens cystatin F (leukocystatin) (CST7), mRNA [NM_003650]	NM_003650	1.31092573438844	11.5028796540759	6.82086754724632	5.66874332303303e-10	7.51730453037417e-08	12.4654283271196
7838	30080	A_23_P253602	NM_001721	NM_001721	NM_001721	Hs.495731	660	BMX	BMX non-receptor tyrosine kinase	ENST00000342014	Homo sapiens BMX non-receptor tyrosine kinase (BMX), transcript variant 2, mRNA [NM_001721]	NM_001721	1.30641795376302	8.2922515373828	6.92974225088026	3.34009359785642e-10	4.88914077965473e-08	12.9741657634489
12493	34788	A_23_P60248	NM_003329	NM_003329	NM_003329	Hs.435136	7295	TXN	thioredoxin	ENST00000487892	Homo sapiens thioredoxin (TXN), transcript variant 1, mRNA [NM_003329]	NM_003329	1.30273026691445	12.3505198560295	11.1675794256456	1.21549993319701e-19	3.77193939269698e-15	33.8967285703628
7619	29861	A_23_P24493	NM_002424	NM_002424	NM_002424	Hs.161839	4317	MMP8	matrix metallopeptidase 8 (neutrophil collagenase)	ENST00000528662	Homo sapiens matrix metallopeptidase 8 (neutrophil collagenase) (MMP8), mRNA [NM_002424]	NM_002424	1.30229301486476	6.87517848311394	5.63796716270808	1.42236836482934e-07	6.25677508369324e-06	7.16601615418492
22540	46522	A_33_P3257678	NM_001005464	NM_001005464	NM_001005464	Hs.706618	333932	HIST2H3A	histone cluster 2, H3a	ENST00000369158	Homo sapiens histone cluster 2, H3a (HIST2H3A), mRNA [NM_001005464]	NM_001005464	1.29989154252634	9.69346849944674	5.29623696000761	6.40160685115845e-07	2.03748373133486e-05	5.73024029014941
7539	29782	A_23_P23221	NM_001924	NM_001924	NM_001924	Hs.80409	1647	GADD45A	growth arrest and DNA-damage-inducible, alpha	ENST00000370986	Homo sapiens growth arrest and DNA-damage-inducible, alpha (GADD45A), transcript variant 1, mRNA [NM_001924]	NM_001924	1.29720380401738	9.7797940941275	6.89732455401076	3.91104307901383e-10	5.67137798261482e-08	12.8223787606685
21534	45122	A_33_P3236071	NM_016509	NM_016509	NM_016509	Hs.409794	51266	CLEC1B	C-type lectin domain family 1, member B	ENST00000348658	Homo sapiens C-type lectin domain family 1, member B (CLEC1B), transcript variant 1, mRNA [NM_016509]	NM_016509	1.29417154293953	8.30430239507152	6.40639902941882	4.12734697279632e-09	3.66289291307159e-07	10.55780936751
4313	26557	A_23_P131789	NM_001725	NM_001725	NM_001725	Hs.529019	671	BPI	bactericidal/permeability-increasing protein	ENST00000489102	Homo sapiens bactericidal/permeability-increasing protein (BPI), mRNA [NM_001725]	NM_001725	1.29298291758863	7.59667218782982	5.60820584792132	1.6244798489476e-07	6.94364444525369e-06	7.03903690516239
4872	27114	A_23_P142345	NM_002777	NM_002777	NM_002777	Hs.928	5657	PRTN3	proteinase 3	ENST00000234347	Homo sapiens proteinase 3 (PRTN3), mRNA [NM_002777]	NM_002777	1.2863444485621	7.46521542440445	5.10077668215263	1.48022909977263e-06	3.96670720415753e-05	4.93212200333713
15555	37963	A_24_P208567	NM_003855	NM_003855	NM_003855	Hs.469521	8809	IL18R1	interleukin 18 receptor 1	ENST00000409599	Homo sapiens interleukin 18 receptor 1 (IL18R1), transcript variant 1, mRNA [NM_003855]	NM_003855	1.2812514584082	9.71506844304545	5.26268113572719	7.40119350067951e-07	2.27851028485205e-05	5.59198092756635
24791	49730	A_33_P3308105	NM_003878	NM_003878	NM_003878	Hs.78619	8836	GGH	gamma-glutamyl hydrolase (conjugase, folylpolygammaglutamyl hydrolase)	ENST00000260118	Homo sapiens gamma-glutamyl hydrolase (conjugase, folylpolygammaglutamyl hydrolase) (GGH), mRNA [NM_003878]	NM_003878	1.26902224225125	8.58302181898491	7.63265471694903	1.03106358600308e-11	3.55510724453861e-09	16.3223843627999
6131	28378	A_23_P167168	NM_144646	NM_144646	NM_144646	Hs.643431	3512	IGJ	immunoglobulin J polypeptide, linker protein for immunoglobulin alpha and mu polypeptides	ENST00000543780	Homo sapiens immunoglobulin J polypeptide, linker protein for immunoglobulin alpha and mu polypeptides (IGJ), mRNA [NM_144646]	NM_144646	1.25737545749437	10.2398467564004	3.65368499356569	0.000402799102077313	0.00336827317048321	#VALUE!
8321	30564	A_23_P29422	NM_004130	NM_004130	NM_004130	Hs.477892	2992	GYG1	glycogenin 1	ENST00000296048	Homo sapiens glycogenin 1 (GYG1), transcript variant 1, mRNA [NM_004130]	NM_004130	1.22796722695397	9.6002651415395	8.35751331732925	2.61170161651027e-13	2.07811088624478e-10	19.8643236276841
10321	32606	A_23_P384517	NM_004130	NM_004130	NM_004130	Hs.477892	2992	GYG1	glycogenin 1	ENST00000345003	Homo sapiens glycogenin 1 (GYG1), transcript variant 1, mRNA [NM_004130]	NM_004130	1.22340902693564	11.1416091891841	7.18013851724315	9.79081588093976e-11	1.98580783279296e-08	14.1549512949411
8111	30353	A_23_P259506	NM_032412	NM_032412	NM_032412	Hs.529798	84418	CYSTM1	cysteine-rich transmembrane module containing 1	ENST00000261811	Homo sapiens cysteine-rich transmembrane module containing 1 (CYSTM1), mRNA [NM_032412]	NM_032412	1.22333699684408	12.7244496125362	6.23730205051254	9.14689470262914e-09	7.20422427441593e-07	9.79406898904083
17278	39853	A_24_P385732	NM_152672	NM_152672	NM_152672	Hs.630585	200931	SLC51A	solute carrier family 51, alpha subunit	ENST00000475271	Homo sapiens solute carrier family 51, alpha subunit (SLC51A), mRNA [NM_152672]	NM_152672	1.2176659571379	6.83303072716108	5.94991212411606	3.4636574367666e-08	2.05778199560979e-06	8.5176674473939
8531	30776	A_23_P306941	NM_153615	NM_153615	NM_153615	Hs.658997	266747	RGL4	ral guanine nucleotide dissociation stimulator-like 4	ENST00000615003	Homo sapiens ral guanine nucleotide dissociation stimulator-like 4 (RGL4), mRNA [NM_153615]	NM_153615	1.19216488046744	11.9224829480405	6.03995948726172	2.28895654795556e-08	1.4645546308486e-06	8.91453755119247
28291	54805	A_33_P3389060	NM_018249	NM_018249	NM_018249	Hs.269560	55755	CDK5RAP2	CDK5 regulatory subunit associated protein 2	ENST00000484546	Homo sapiens CDK5 regulatory subunit associated protein 2 (CDK5RAP2), transcript variant 1, mRNA [NM_018249]	NM_018249	1.19035126434937	8.64675180646268	6.95346436468168	2.9753522878093e-10	4.48772948867846e-08	13.0854009970698
15867	38301	A_24_P239076	NM_020070	NM_020070	NM_020070	Hs.348935	3543	IGLL1	immunoglobulin lambda-like polypeptide 1	ENST00000412472	Homo sapiens immunoglobulin lambda-like polypeptide 1 (IGLL1), transcript variant 1, mRNA [NM_020070]	NM_020070	1.19029156720318	13.645913206182	3.1830494741123	0.00191018978149977	0.0116183867697963	#VALUE!
14251	36551	A_23_P9485	NM_000608	NM_000608	NM_000608	Hs.719954	5005	ORM2	orosomucoid 2	ENST00000431067	Homo sapiens orosomucoid 2 (ORM2), mRNA [NM_000608]	NM_000608	1.17591213483479	8.50014890170414	4.60346601508287	1.1528773726902e-05	0.000206274302340962	2.98544407080916
24501	49320	A_33_P3301410	NM_019037	NM_019037	NM_019037	Hs.632041	54512	EXOSC4	exosome component 4	ENST00000316052	Homo sapiens exosome component 4 (EXOSC4), mRNA [NM_019037]	NM_019037	1.17499670194736	9.94780978678613	7.83948761490634	3.64044975062646e-12	1.54754022823891e-09	17.3253537775686
5856	28098	A_23_P161458	NM_001039702	NM_001039702	NM_001039702	Hs.24309	55301	OLAH	oleoyl-ACP hydrolase	ENST00000378217	Homo sapiens oleoyl-ACP hydrolase (OLAH), transcript variant 2, mRNA [NM_001039702]	NM_001039702	1.17306489187724	7.10254192807773	4.91680752921756	3.20715754176872e-06	7.50561936924336e-05	4.19743266748022
12915	35211	A_23_P68851	NM_001039570	NM_001039570	NM_001039570	Hs.229335	83999	KREMEN1	kringle containing transmembrane protein 1	ENST00000400335	Homo sapiens kringle containing transmembrane protein 1 (KREMEN1), transcript variant 3, mRNA [NM_001039570]	NM_001039570	1.16910301791013	9.98917065592872	5.52558643658353	2.34482366942735e-07	9.1990604437003e-06	6.68842408257956
3020	25264	A_23_P106042	NM_001037288	NM_001037288	NM_001037288	Hs.99272	116173	CMTM5	CKLF-like MARVEL transmembrane domain containing 5	ENST00000553750	Homo sapiens CKLF-like MARVEL transmembrane domain containing 5 (CMTM5), transcript variant 3, mRNA [NM_001037288]	NM_001037288	1.16454824897039	10.2232213438337	5.31269158103078	5.96091796724907e-07	1.93492893681667e-05	5.79822202255391
25927	51396	A_33_P3334305	NM_003226	NM_003226	NM_003226	Hs.82961	7033	TFF3	trefoil factor 3 (intestinal)	ENST00000518498	Homo sapiens trefoil factor 3 (intestinal) (TFF3), mRNA [NM_003226]	NM_003226	1.16153438290895	7.57234087892139	5.51672200051289	2.43860992264702e-07	9.48307557889504e-06	6.65097324569875
8775	31023	A_23_P31671	NM_006294	NM_006294	NM_006294	Hs.131255	7381	UQCRB	ubiquinol-cytochrome c reductase binding protein	ENST00000521948	Homo sapiens ubiquinol-cytochrome c reductase binding protein (UQCRB), transcript variant 1, mRNA [NM_006294]	NM_006294	1.15876809132839	9.71604602969743	6.39298120333745	4.39776440308806e-09	3.83850600873223e-07	10.496881262923
4227	26470	A_23_P130194	NM_006907	NM_006907	NM_006907	Hs.163451	5831	PYCR1	pyrroline-5-carboxylate reductase 1	ENST00000619204	Homo sapiens pyrroline-5-carboxylate reductase 1 (PYCR1), transcript variant 1, mRNA [NM_006907]	NM_006907	1.14830007757085	8.07481919014968	6.1287117121088	1.5176192099748e-08	1.05593630771161e-06	9.30847016669023
25178	50288	A_33_P3316786	NM_080759	NM_080759	NM_080759	Hs.129452	1602	DACH1	dachshund family transcription factor 1	ENST00000611519	Homo sapiens dachshund family transcription factor 1 (DACH1), transcript variant 1, mRNA [NM_080759]	NM_080759	1.14491636183552	8.15325010887327	7.32230493239686	4.84825097054019e-11	1.16851390895135e-08	14.8315387940677
12081	34375	A_23_P52207	NM_012342	NM_012342	NM_012342	Hs.533336	25805	BAMBI	BMP and activin membrane-bound inhibitor	ENST00000375533	Homo sapiens BMP and activin membrane-bound inhibitor (BAMBI), mRNA [NM_012342]	NM_012342	1.14337352265043	8.29442314821711	6.85603948064586	4.77982412803388e-10	6.56316382040475e-08	12.6294503672811
8688	30937	A_23_P313389	NM_003358	NM_003358	NM_003358	Hs.304249	7357	UGCG	UDP-glucose ceramide glucosyltransferase	ENST00000474306	Homo sapiens UDP-glucose ceramide glucosyltransferase (UGCG), mRNA [NM_003358]	NM_003358	1.14070406560707	9.30113926198654	6.26168242405601	8.15982165442205e-09	6.54303838708075e-07	9.90362601652512
12364	34660	A_23_P57856	NM_001130845	NM_001130845	NM_001130845	Hs.478588	604	BCL6	B-cell CLL/lymphoma 6	ENST00000419510	Homo sapiens B-cell CLL/lymphoma 6 (BCL6), transcript variant 2, mRNA [NM_001130845]	NM_001130845	1.13913850931509	13.084743797075	6.95112725354452	3.00946086589797e-10	4.49222113883172e-08	13.0744359968745
6269	28515	A_23_P170186	NM_017570	NM_017570	NM_017570	Hs.305882	26873	OPLAH	5-oxoprolinase (ATP-hydrolysing)	ENST00000618853	Homo sapiens 5-oxoprolinase (ATP-hydrolysing) (OPLAH), mRNA [NM_017570]	NM_017570	1.13467896351423	9.65513920982132	5.81995300866784	6.26606329804674e-08	3.31190268348415e-06	7.9500704603504
3842	26088	A_23_P122443	NM_005319	NM_005319	NM_005319	Hs.7644	3006	HIST1H1C	histone cluster 1, H1c	ENST00000343677	Homo sapiens histone cluster 1, H1c (HIST1H1C), mRNA [NM_005319]	NM_005319	1.13374540320047	13.0236060182081	6.94691859424638	3.07186244828515e-10	4.56105432991315e-08	13.0546936080653
4001	26246	A_23_P126278	NM_003465	NM_003465	NM_003465	Hs.201688	1118	CHIT1	chitinase 1 (chitotriosidase)	ENST00000484834	Homo sapiens chitinase 1 (chitotriosidase) (CHIT1), transcript variant 1, mRNA [NM_003465]	NM_003465	1.13303800708987	7.33966006402929	5.35842631929969	4.88601988743994e-07	1.65771974638954e-05	5.98780374849287
9269	31527	A_23_P338603	NM_001011667	NM_001011667	NM_001011667	Hs.436913	79145	CHCHD7	coiled-coil-helix-coiled-coil-helix domain containing 7	ENST00000522166	Homo sapiens coiled-coil-helix-coiled-coil-helix domain containing 7 (CHCHD7), transcript variant 1, mRNA [NM_001011667]	NM_001011667	1.12954454337913	8.15979092908985	9.253223899667	2.57181299466738e-15	1.14300588314733e-11	24.3168607441514
30193	57686	A_33_P3743432	NR_073407	NR_073407	NR_073407	Hs.627154	449491	DEFA8P	defensin, alpha 8 pseudogene	ENST00000457582	Homo sapiens defensin, alpha 8 pseudogene (DEFA8P), non-coding RNA [NR_073407]	NR_073407	1.12772455913349	7.3650237826208	3.83076391279775	0.000216152740115544	0.00205693095101673	0.233716105910776
16614	39124	A_24_P320328	NM_006713	NM_006713	NM_006713	Hs.229641	10923	SUB1	SUB1 homolog (S. cerevisiae)	ENST00000511988	Homo sapiens SUB1 homolog (S. cerevisiae) (SUB1), mRNA [NM_006713]	NM_006713	1.11782892623192	8.98818530304046	6.76518493136182	7.42133064938001e-10	9.0948010095098e-08	12.2064065177385
1942	19344	A_22_P00013137	NR_033909	NR_033909	NR_033909	Hs.730362	643332	ECRP	ribonuclease, RNase A family, 2 (liver, eosinophil-derived neurotoxin) pseudogene	NA	Homo sapiens ribonuclease, RNase A family, 2 (liver, eosinophil-derived neurotoxin) pseudogene (ECRP), non-coding RNA [NR_033909]	NR_033909	1.11695874142334	9.38590517507609	6.37283572050629	4.8369119715789e-09	4.16941811950101e-07	10.4055074838683
24008	48630	A_33_P3290343	NM_000104	NM_000104	NM_000104	Hs.154654	1545	CYP1B1	cytochrome P450, family 1, subfamily B, polypeptide 1	ENST00000614273	Homo sapiens cytochrome P450, family 1, subfamily B, polypeptide 1 (CYP1B1), mRNA [NM_000104]	NM_000104	1.11399623035569	9.23686536478257	5.99253546746623	2.84794994227282e-08	1.7675516521722e-06	8.70516467882176
9561	31827	A_23_P351275	NM_001287426	NM_001287426	NM_001287426	Hs.488240	7378	UPP1	uridine phosphorylase 1	ENST00000416681	Homo sapiens uridine phosphorylase 1 (UPP1), transcript variant 3, mRNA [NM_001287426]	NM_001287426	1.10791133270857	10.3505241626094	7.08500601963819	1.56323315151553e-10	2.86479573326446e-08	13.7046412942254
5351	27596	A_23_P151637	NM_002934	NM_002934	NM_002934	Hs.728	6036	RNASE2	ribonuclease, RNase A family, 2 (liver, eosinophil-derived neurotoxin)	ENST00000304625	Homo sapiens ribonuclease, RNase A family, 2 (liver, eosinophil-derived neurotoxin) (RNASE2), mRNA [NM_002934]	NM_002934	1.1036837009257	11.1787779490717	5.68810853902635	1.1362172128159e-07	5.23131936915474e-06	7.38074997449797
3646	25892	A_23_P118815	NM_001012271	NM_001012271	NM_001012271	Hs.744872	332	BIRC5	baculoviral IAP repeat containing 5	ENST00000301633	Homo sapiens baculoviral IAP repeat containing 5 (BIRC5), transcript variant 3, mRNA [NM_001012271]	NM_001012271	1.10350916747729	8.83955276652578	5.18066151387649	1.05300134938918e-06	3.01445921349124e-05	5.25618641020082
12763	35058	A_23_P65757	NM_004701	NM_004701	NM_004701	Hs.194698	9133	CCNB2	cyclin B2	ENST00000621385	Homo sapiens cyclin B2 (CCNB2), mRNA [NM_004701]	NM_004701	1.09148329654191	8.61487002063819	5.0531945400102	1.8106291640671e-06	4.68619217842621e-05	4.74052948395632
27829	54168	A_33_P3379039	NM_001178126	NM_001178126	NM_001178126	Hs.625768	100423062	IGLL5	immunoglobulin lambda-like polypeptide 5	ENST00000390321	Homo sapiens immunoglobulin lambda-like polypeptide 5 (IGLL5), transcript variant 1, mRNA [NM_001178126]	NM_001178126	1.08854600414534	14.4271843773945	2.78832432727303	0.00627557433539754	0.029381751012832	#VALUE!
7447	29690	A_23_P218442	NM_002483	NM_002483	NM_002483	Hs.466814	4680	CEACAM6	carcinoembryonic antigen-related cell adhesion molecule 6 (non-specific cross reacting antigen)	ENST00000199764	Homo sapiens carcinoembryonic antigen-related cell adhesion molecule 6 (non-specific cross reacting antigen) (CEACAM6), mRNA [NM_002483]	NM_002483	1.0839129708864	7.40574721866896	3.8716413942256	0.000186709645911952	0.00183644175338818	0.370097711096809
10235	32520	A_23_P380614	NM_006045	NM_006045	NM_006045	Hs.649234	10079	ATP9A	ATPase, class II, type 9A	ENST00000338821	Homo sapiens ATPase, class II, type 9A (ATP9A), mRNA [NM_006045]	NM_006045	1.06598031388789	8.6338000866043	6.52996304667006	2.29503716113273e-09	2.28110674688404e-07	11.1214308514827
5776	28018	A_23_P160159	NM_003039	NM_003039	NM_003039	Hs.530003	6518	SLC2A5	solute carrier family 2 (facilitated glucose/fructose transporter), member 5	ENST00000377424	Homo sapiens solute carrier family 2 (facilitated glucose/fructose transporter), member 5 (SLC2A5), transcript variant 1, mRNA [NM_003039]	NM_003039	1.06438750988812	7.88752725779062	4.75956211902253	6.13210263231878e-06	0.000125356659345268	3.58282080333713
13774	36073	A_23_P85903	NM_003268	NM_003268	NM_003268	Hs.604542	7100	TLR5	toll-like receptor 5	ENST00000366881	Homo sapiens toll-like receptor 5 (TLR5), mRNA [NM_003268]	NM_003268	1.06382075363923	9.87401760998682	6.94558482927274	3.09190412854478e-10	4.56895090080961e-08	13.0484379493019
16047	38509	A_24_P261259	NM_004566	NM_004566	NM_004566	Hs.195471	5209	PFKFB3	6-phosphofructo-2-kinase/fructose-2,6-biphosphatase 3	ENST00000379775	Homo sapiens 6-phosphofructo-2-kinase/fructose-2,6-biphosphatase 3 (PFKFB3), transcript variant 1, mRNA [NM_004566]	NM_004566	1.0584248172004	10.1175048008915	5.70280546098871	1.06362719792902e-07	4.97879378928982e-06	7.44387913590735
27044	52987	A_33_P3360216	NM_003509	NM_003509	NM_003509	Hs.534035	8329	HIST1H2AI	histone cluster 1, H2ai	ENST00000358739	Homo sapiens histone cluster 1, H2ai (HIST1H2AI), mRNA [NM_003509]	NM_003509	1.05060644777858	8.10749446707096	7.00045450794606	2.36531109062175e-10	3.883615543078e-08	13.3061424782149
14950	37295	A_24_P146211	NM_021063	NM_021063	NM_021063	Hs.591797	3017	HIST1H2BD	histone cluster 1, H2bd	ENST00000377777	Homo sapiens histone cluster 1, H2bd (HIST1H2BD), transcript variant 1, mRNA [NM_021063]	NM_021063	1.04570645800759	10.937733788512	8.35876886387247	2.59497121501217e-13	2.07811088624478e-10	19.8705172835189
18841	41652	A_32_P108254	NM_017565	NM_017565	NM_017565	Hs.268874	54757	FAM20A	family with sequence similarity 20, member A	ENST00000375556	Homo sapiens family with sequence similarity 20, member A (FAM20A), transcript variant 1, mRNA [NM_017565]	NM_017565	1.0439374994547	8.3921556299126	4.287353295595	3.98211041013512e-05	0.000550720313238925	1.81679109674444
8888	31137	A_23_P320578	NM_002928	NM_002928	NM_002928	Hs.413297	6004	RGS16	regulator of G-protein signaling 16	ENST00000367558	Homo sapiens regulator of G-protein signaling 16 (RGS16), mRNA [NM_002928]	NM_002928	1.0410329928821	7.27620004668942	7.9864291300407	1.73056413128391e-12	8.52426446380988e-10	18.0419207266827
16388	38881	A_24_P297539	NM_181801	NM_181801	NM_181801	Hs.93002	11065	UBE2C	ubiquitin-conjugating enzyme E2C	ENST00000617055	Homo sapiens ubiquitin-conjugating enzyme E2C (UBE2C), transcript variant 4, mRNA [NM_181801]	NM_181801	1.03973122873781	8.55216781328752	7.05345101317835	1.8248740906311e-10	3.18143217867777e-08	13.5557259773579
2951	25195	A_23_P104651	NM_080668	NM_080668	NM_080668	Hs.434886	113130	CDCA5	cell division cycle associated 5	ENST00000275517	Homo sapiens cell division cycle associated 5 (CDCA5), mRNA [NM_080668]	NM_080668	1.03544210568393	8.32756517969304	5.39008447573146	4.25552755805104e-07	1.49217549357559e-05	6.11957221533697
3266	25509	A_23_P111041	NM_003525	NM_003525	NM_003525	Hs.553506	8346	HIST1H2BI	histone cluster 1, H2bi	ENST00000377733	Homo sapiens histone cluster 1, H2bi (HIST1H2BI), mRNA [NM_003525]	NM_003525	1.03515102531443	11.532907535834	8.47141840112614	1.45685491111472e-13	1.45835876134555e-10	20.4268940960426
21347	44850	A_33_P3232080	NM_020406	NM_020406	NM_020406	Hs.232165	57126	CD177	CD177 molecule	ENST00000618265	Homo sapiens CD177 molecule (CD177), mRNA [NM_020406]	NM_020406	1.03327697474129	6.79054304573723	5.91114182079389	4.13632628328926e-08	2.38141887241247e-06	8.34768803625353
28249	54744	A_33_P3387991	NM_001805	NM_001805	NM_001805	Hs.558308	1053	CEBPE	CCAAT/enhancer binding protein (C/EBP), epsilon	ENST00000206513	Homo sapiens CCAAT/enhancer binding protein (C/EBP), epsilon (CEBPE), mRNA [NM_001805]	NM_001805	1.03201562804338	10.9206502762119	4.85990797460229	4.0604867728251e-06	8.94286909398925e-05	3.97358097006539
8295	30538	A_23_P29005	NM_022136	NM_022136	NM_022136	Hs.473341	64092	SAMSN1	SAM domain, SH3 domain and nuclear localization signals 1	ENST00000619120	Homo sapiens SAM domain, SH3 domain and nuclear localization signals 1 (SAMSN1), transcript variant 1, mRNA [NM_022136]	NM_022136	1.02717482756866	9.73105278654693	5.50302803590562	2.590759308095e-07	9.9871357576154e-06	6.5931828507792
12418	34713	A_23_P58953	NM_000904	NM_000904	NM_000904	Hs.533050	4835	NQO2	NAD(P)H dehydrogenase, quinone 2	ENST00000426637	Homo sapiens NAD(P)H dehydrogenase, quinone 2 (NQO2), transcript variant 3, mRNA [NM_000904]	NM_000904	1.02700293116123	9.74368984245942	6.93317665156718	3.28466856144543e-10	4.83079785776183e-08	12.9902615145741
17192	39764	A_24_P3783	NM_003521	NM_003521	NM_003521	Hs.182432	8342	HIST1H2BM	histone cluster 1, H2bm	ENST00000621112	Homo sapiens histone cluster 1, H2bm (HIST1H2BM), mRNA [NM_003521]	NM_003521	1.02602513645302	11.6171454920816	7.77262037425576	5.10098290989301e-12	1.93041099585122e-09	17.000347870496
10595	32882	A_23_P396299	NR_034094	NR_034094	NR_034094	Hs.246769	100129827	MRVI1-AS1	MRVI1 antisense RNA 1	NA	Homo sapiens MRVI1 antisense RNA 1 (MRVI1-AS1), transcript variant 4, long non-coding RNA [NR_034094]	NR_034094	1.01861713153239	7.50367761150226	7.40861484894048	3.15796376939566e-11	8.67238333556514e-09	15.2443175277801
3797	26043	A_23_P121596	NM_002704	NM_002704	NM_002704	Hs.2164	5473	PPBP	pro-platelet basic protein (chemokine (C-X-C motif) ligand 7)	ENST00000296028	Homo sapiens pro-platelet basic protein (chemokine (C-X-C motif) ligand 7) (PPBP), mRNA [NM_002704]	NM_002704	1.01795162360615	12.6204124155703	4.37597425489007	2.82844548368078e-05	0.000420222680222438	2.13868388061264
70	1028	A_21_P0000197	NM_021064	NM_021064	NM_021064	Hs.51011	8969	HIST1H2AG	histone cluster 1, H2ag	ENST00000359193	Homo sapiens histone cluster 1, H2ag (HIST1H2AG), mRNA [NM_021064]	NM_021064	1.01160960553378	8.39688369947677	5.80993484502661	6.55740835041564e-08	3.43732256638679e-06	7.90657692206763
6975	29217	A_23_P209625	NM_000104	NM_000104	NM_000104	Hs.154654	1545	CYP1B1	cytochrome P450, family 1, subfamily B, polypeptide 1	ENST00000610745	Homo sapiens cytochrome P450, family 1, subfamily B, polypeptide 1 (CYP1B1), mRNA [NM_000104]	NM_000104	1.01063869526674	10.7259052543816	4.94119156148893	2.89739259078175e-06	6.92162331617701e-05	4.29385929910366
6087	28332	A_23_P166306	NM_000071	NM_000071	NM_000071	Hs.533013	875	CBS	cystathionine-beta-synthase	ENST00000617706	Homo sapiens cystathionine-beta-synthase (CBS), transcript variant 1, mRNA [NM_000071]	NM_000071	1.00863392766242	8.87712632921287	4.55164856659388	1.41776212767824e-05	0.000243475342258501	2.79003907877898
28270	54771	A_33_P3388501	NM_003465	NM_003465	NM_003465	Hs.201688	1118	CHIT1	chitinase 1 (chitotriosidase)	ENST00000491855	Homo sapiens chitinase 1 (chitotriosidase) (CHIT1), transcript variant 1, mRNA [NM_003465]	NM_003465	1.00732938776839	9.9536270654292	5.42582381863582	3.639141288111e-07	1.31009086371996e-05	6.26884992248964
4154	26399	A_23_P128974	NM_006399	NM_006399	NM_006399	Hs.509964	10538	BATF	basic leucine zipper transcription factor, ATF-like	ENST00000286639	Homo sapiens basic leucine zipper transcription factor, ATF-like (BATF), mRNA [NM_006399]	NM_006399	1.00436327377928	10.8487355163928	8.65083937956536	5.79349887641964e-14	7.51661118277385e-11	21.3155982702669
4815	27058	A_23_P141429	NM_016428	NM_016428	NM_016428	Hs.130719	51225	ABI3	ABI family, member 3	ENST00000419580	Homo sapiens ABI family, member 3 (ABI3), transcript variant 1, mRNA [NM_016428]	NM_016428	#VALUE!	9.79893612634602	#VALUE!	3.05573113488709e-12	1.35464926539737e-09	17.4940555152778
1537	16566	A_22_P00007742	NR_045123	NR_045123	NR_045123	Hs.667685	253044	LINGO1-AS1	LINGO1 antisense RNA 1	NA	Homo sapiens LINGO1 antisense RNA 1 (LINGO1-AS1), long non-coding RNA [NR_045123]	NR_045123	#VALUE!	10.8343247820835	#VALUE!	0.000308312948627687	0.00273593577975818	#VALUE!
16295	38779	A_24_P288836	NR_001435	NR_001435	NR_001435	Hs.665450	3116	HLA-DPB2	major histocompatibility complex, class II, DP beta 2 (pseudogene)	ENST00000461425	Homo sapiens major histocompatibility complex, class II, DP beta 2 (pseudogene) (HLA-DPB2), non-coding RNA [NR_001435]	NR_001435	#VALUE!	9.41445392648396	#VALUE!	2.13352306836967e-11	6.62074878576477e-09	15.6219692919184
4717	26960	A_23_P139704	NM_001946	NM_001946	NM_001946	Hs.298654	1848	DUSP6	dual specificity phosphatase 6	ENST00000279488	Homo sapiens dual specificity phosphatase 6 (DUSP6), transcript variant 1, mRNA [NM_001946]	NM_001946	#VALUE!	11.6602553660419	#VALUE!	1.60885389749209e-10	2.91964644134355e-08	13.6769599972273
4616	26859	A_23_P137689	NM_015441	NM_015441	NM_015441	Hs.507515	25903	OLFML2B	olfactomedin-like 2B	ENST00000294794	Homo sapiens olfactomedin-like 2B (OLFML2B), transcript variant 2, mRNA [NM_015441]	NM_015441	#VALUE!	10.4883855160337	#VALUE!	7.43449661397201e-05	0.000893218666041941	1.23072277169424
14388	36689	A_23_P98402	NM_001040455	NM_001040455	NM_001040455	Hs.712144	51092	SIDT2	SID1 transmembrane family, member 2	ENST00000620360	Homo sapiens SID1 transmembrane family, member 2 (SIDT2), mRNA [NM_001040455]	NM_001040455	#VALUE!	11.3162595029692	#VALUE!	2.35452257138461e-11	7.06342815370046e-09	15.5270460080843
3886	26130	A_23_P123393	NM_004519	NM_004519	NM_004519	Hs.374023	3786	KCNQ3	potassium channel, voltage gated KQT-like subfamily Q, member 3	ENST00000519589	Homo sapiens potassium channel, voltage gated KQT-like subfamily Q, member 3 (KCNQ3), transcript variant 1, mRNA [NM_004519]	NM_004519	#VALUE!	10.7224724169192	#VALUE!	0.000758674931375416	0.00560152283379537	#VALUE!
26129	51686	A_33_P3339109	ENST00000512472	NA	CA416988	Hs.584839	9533	POLR1C	polymerase (RNA) I polypeptide C, 30kDa	ENST00000512472	polymerase (RNA) I polypeptide C, 30kDa [Source:HGNC Symbol;Acc:HGNC:20194] [ENST00000512472]	ENST00000512472	#VALUE!	10.6984739351482	#VALUE!	0.000133630357832899	0.00140522442028821	0.682131069635298
9779	32050	A_23_P360240	NM_138768	NM_138768	NM_138768	Hs.523848	26579	MYEOV	myeloma overexpressed	ENST00000535653	Homo sapiens myeloma overexpressed (MYEOV), transcript variant 2, mRNA [NM_138768]	NM_138768	#VALUE!	9.15955837946117	#VALUE!	7.9272499059679e-05	0.000935041753197336	1.17058969323499
14025	36325	A_23_P90679	NM_018571	NM_018571	NM_018571	Hs.652338	55437	STRADB	STE20-related kinase adaptor beta	ENST00000412769	Homo sapiens STE20-related kinase adaptor beta (STRADB), transcript variant 1, mRNA [NM_018571]	NM_018571	#VALUE!	11.6956644422064	#VALUE!	0.000270050474999212	0.00246114723646859	0.0266459569876973
13637	35936	A_23_P82929	NM_002514	NM_002514	NM_002514	Hs.235935	4856	NOV	nephroblastoma overexpressed	ENST00000259526	Homo sapiens nephroblastoma overexpressed (NOV), mRNA [NM_002514]	NM_002514	#VALUE!	7.67684350686484	#VALUE!	5.49091455560674e-07	1.8223963688726e-05	5.87651539398671
26040	51554	A_33_P3336686	NM_004669	NM_004669	NM_004669	Hs.64746	9022	CLIC3	chloride intracellular channel 3	NA	Homo sapiens chloride intracellular channel 3 (CLIC3), mRNA [NM_004669]	NM_004669	#VALUE!	9.55463489969129	#VALUE!	8.69991713920872e-07	2.56631015840233e-05	5.43797527626336
10557	32844	A_23_P39453	NM_203304	NM_203304	NM_203304	Hs.436495	399664	MEX3D	mex-3 RNA binding family member D	ENST00000402693	Homo sapiens mex-3 RNA binding family member D (MEX3D), transcript variant 1, mRNA [NM_203304]	NM_203304	#VALUE!	12.798752875025	#VALUE!	8.8078996291314e-05	0.00101987590034032	1.07192938328447
29621	56708	A_33_P3420446	NM_001161528	NM_001161528	NM_001161528	Hs.671729	401387	LRRD1	leucine-rich repeats and death domain containing 1	ENST00000430130	Homo sapiens leucine-rich repeats and death domain containing 1 (LRRD1), mRNA [NM_001161528]	NM_001161528	#VALUE!	9.82177374476816	#VALUE!	2.81383509434533e-07	1.06616520937392e-05	6.51432506317232
28529	55141	A_33_P3394605	NM_006339	NM_006339	NM_006339	Hs.406534	10362	HMG20B	high mobility group 20B	ENST00000619543	Homo sapiens high mobility group 20B (HMG20B), mRNA [NM_006339]	NM_006339	#VALUE!	12.0381644824981	#VALUE!	0.000163881756587098	0.00165321495948981	0.491674066163374
12989	35287	A_23_P70095	NM_001025158	NM_001025158	NM_001025158	Hs.436568	972	CD74	CD74 molecule, major histocompatibility complex, class II invariant chain	ENST00000523813	Homo sapiens CD74 molecule, major histocompatibility complex, class II invariant chain (CD74), transcript variant 3, mRNA [NM_001025158]	NM_001025158	#VALUE!	9.94987668163219	#VALUE!	3.59016754824175e-11	9.52222900487504e-09	15.1208003717328
9557	31823	A_23_P351148	NM_053282	NM_053282	NM_053282	Hs.350581	117157	SH2D1B	SH2 domain containing 1B	ENST00000367929	Homo sapiens SH2 domain containing 1B (SH2D1B), mRNA [NM_053282]	NM_053282	#VALUE!	8.14285625492549	#VALUE!	2.77062358689281e-07	1.05107568641146e-05	6.52909940224525
21160	44575	A_33_P3228266	NM_000099	NM_000099	NM_000099	Hs.304682	1471	CST3	cystatin C	ENST00000398409	Homo sapiens cystatin C (CST3), transcript variant 1, mRNA [NM_000099]	NM_000099	#VALUE!	12.8361958821918	#VALUE!	6.21634604723991e-10	8.07136613129493e-08	12.3767577381407
26118	51665	A_33_P3338793	NM_004977	NM_004977	NM_004977	Hs.467146	3748	KCNC3	potassium channel, voltage gated Shaw related subfamily C, member 3	ENST00000477616	Homo sapiens potassium channel, voltage gated Shaw related subfamily C, member 3 (KCNC3), mRNA [NM_004977]	NM_004977	#VALUE!	9.45088251086312	#VALUE!	0.000117955422117853	0.00127584268356961	0.798702654556674
11836	34131	A_23_P49254	NM_005331	NM_005331	NM_005331	Hs.247921	3049	HBQ1	hemoglobin, theta 1	ENST00000199708	Homo sapiens hemoglobin, theta 1 (HBQ1), mRNA [NM_005331]	NM_005331	#VALUE!	16.6753509587641	#VALUE!	2.39063462615448e-05	0.000369637138608998	2.29710960063023
22040	45828	A_33_P3246613	NM_001031737	NM_001031737	NM_001031737	Hs.381943	124093	CCDC78	coiled-coil domain containing 78	ENST00000478979	Homo sapiens coiled-coil domain containing 78 (CCDC78), mRNA [NM_001031737]	NM_001031737	#VALUE!	14.9132846334886	#VALUE!	1.40968202614791e-05	0.000242624806630182	2.79543706904157
25793	51195	A_33_P3331237	ENST00000394123	NA	NA	NA	10146	G3BP1	GTPase activating protein (SH3 domain) binding protein 1	ENST00000394123	GTPase activating protein (SH3 domain) binding protein 1 [Source:HGNC Symbol;Acc:HGNC:30292] [ENST00000394123]	ENST00000394123	#VALUE!	8.93724072750432	#VALUE!	0.000462666307407631	0.0037604664356924	#VALUE!
21886	45622	A_33_P3243439	NM_019858	NM_019858	NM_019858	Hs.631654	27239	GPR162	G protein-coupled receptor 162	ENST00000311268	Homo sapiens G protein-coupled receptor 162 (GPR162), transcript variant A-2, mRNA [NM_019858]	NM_019858	#VALUE!	9.07594707677003	#VALUE!	1.40816851374828e-09	1.54410902185995e-07	11.5907390373443
27707	53978	A_33_P3375859	NR_002712	NR_002712	NR_002712	Hs.647858	3580	CXCR2P1	chemokine (C-X-C motif) receptor 2 pseudogene 1	ENST00000439871	Homo sapiens chemokine (C-X-C motif) receptor 2 pseudogene 1 (CXCR2P1), non-coding RNA [NR_002712]	NR_002712	#VALUE!	9.41169500006337	#VALUE!	2.67787975931594e-05	0.000403397886849962	2.19020377188255
25484	50710	A_33_P3323559	NM_000394	NM_000394	NM_000394	Hs.184085	1409	CRYAA	crystallin, alpha A	ENST00000291554	Homo sapiens crystallin, alpha A (CRYAA), mRNA [NM_000394]	NM_000394	#VALUE!	11.6929706450974	#VALUE!	0.000108493768979377	0.00119899524179773	0.87687259671831
25488	50717	A_33_P3323699	ENST00000376476	NA	NA	NA	4878	NPPA	natriuretic peptide A	ENST00000376476	natriuretic peptide A [Source:HGNC Symbol;Acc:HGNC:7939] [ENST00000376476]	ENST00000376476	#VALUE!	10.2722672898862	#VALUE!	0.000228988915658638	0.0021565960639511	0.180025695726261
26137	51699	A_33_P3339276	NM_017888	NM_017888	NM_017888	Hs.659606	54988	ACSM5	acyl-CoA synthetase medium-chain family member 5	ENST00000566754	Homo sapiens acyl-CoA synthetase medium-chain family member 5 (ACSM5), mRNA [NM_017888]	NM_017888	#VALUE!	11.1271175731018	#VALUE!	7.55536434374936e-05	0.000901761793520116	1.21560958969836
1600	16947	A_22_P00008494	NR_002798	NR_002798	NR_002798	Hs.636624	256236	NAPSB	napsin B aspartic peptidase, pseudogene	ENST00000562112	Homo sapiens napsin B aspartic peptidase, pseudogene (NAPSB), non-coding RNA [NR_002798]	NR_002798	#VALUE!	9.86949923651843	#VALUE!	2.96511558387068e-08	1.82204884749851e-06	8.66653911864556
20048	43067	A_32_P738377	NR_026961	NR_026961	NR_026961	Hs.592159	284837	AATBC	uncharacterized LOC284837	NA	Homo sapiens uncharacterized LOC284837 (AATBC), long non-coding RNA [NR_026961]	NR_026961	#VALUE!	7.9601910050346	#VALUE!	2.23468708276548e-13	1.98133741578224e-10	20.0145749601795
16011	38471	A_24_P256155	NM_001146340	NM_001146340	NM_001146340	Hs.712041	390010	NKX1-2	NK1 homeobox 2	NA	Homo sapiens NK1 homeobox 2 (NKX1-2), mRNA [NM_001146340]	NM_001146340	#VALUE!	15.1646239479744	#VALUE!	3.82796101871972e-05	0.0005338844329569	1.85391399895264
3147	25391	A_23_P108662	NM_006302	NM_006302	NM_006302	Hs.516119	7841	MOGS	mannosyl-oligosaccharide glucosidase	ENST00000462189	Homo sapiens mannosyl-oligosaccharide glucosidase (MOGS), transcript variant 1, mRNA [NM_006302]	NM_006302	#VALUE!	14.1201988000253	#VALUE!	3.26543430069098e-06	7.60187225949307e-05	4.18034043582635
17114	39677	A_24_P370472	NM_021983	NM_021983	NM_021983	Hs.696211	3126	HLA-DRB4	major histocompatibility complex, class II, DR beta 4	ENST00000618157	Homo sapiens major histocompatibility complex, class II, DR beta 4 (HLA-DRB4), mRNA [NM_021983]	NM_021983	#VALUE!	11.1644997040894	#VALUE!	6.37751518667397e-07	2.03189991039904e-05	5.73383379069003
16363	38855	A_24_P295590	NM_032023	NM_032023	NM_032023	Hs.522895	83937	RASSF4	Ras association (RalGDS/AF-6) domain family member 4	ENST00000489171	Homo sapiens Ras association (RalGDS/AF-6) domain family member 4 (RASSF4), mRNA [NM_032023]	NM_032023	#VALUE!	9.26705381215981	#VALUE!	6.52737826153351e-13	3.97171769042957e-10	18.981530606054
628	12443	A_21_P0014676	NR_120438	NR_120438	NR_120438	NA	26628	OR7E47P	olfactory receptor, family 7, subfamily E, member 47 pseudogene	NA	Homo sapiens olfactory receptor, family 7, subfamily E, member 47 pseudogene (OR7E47P), transcript variant 4, non-coding RNA [NR_120438]	NR_120438	#VALUE!	9.88539447779803	#VALUE!	4.29022133394148e-05	0.000584691033969574	1.74673290563657
15494	37893	A_24_P203000	NM_000878	NM_000878	NM_000878	Hs.474787	3560	IL2RB	interleukin 2 receptor, beta	ENST00000216223	Homo sapiens interleukin 2 receptor, beta (IL2RB), mRNA [NM_000878]	NM_000878	#VALUE!	10.103973905264	#VALUE!	1.53582676200986e-08	1.06621422994832e-06	9.29703537273129
23673	48128	A_33_P3282614	NM_001256699	NM_001256699	NM_001256699	Hs.372640	441476	C9orf173	chromosome 9 open reading frame 173	ENST00000388931	Homo sapiens chromosome 9 open reading frame 173 (C9orf173), transcript variant 1, mRNA [NM_001256699]	NM_001256699	#VALUE!	12.1273240611182	#VALUE!	0.000164696489538251	0.00165775590767142	0.487048857889476
4584	26827	A_23_P137046	NM_022567	NM_022567	NM_022567	Hs.302019	60506	NYX	nyctalopin	ENST00000378220	Homo sapiens nyctalopin (NYX), mRNA [NM_022567]	NM_022567	#VALUE!	13.7291001796314	#VALUE!	0.000288357075084446	0.00259446122180938	#VALUE!
6994	29236	A_23_P209954	NM_006433	NM_006433	NM_006433	Hs.105806	10578	GNLY	granulysin	ENST00000489980	Homo sapiens granulysin (GNLY), transcript variant 2, mRNA [NM_006433]	NM_006433	#VALUE!	11.9938619944749	#VALUE!	5.74572786608801e-05	0.000734657713804875	1.47237948894691
26550	52293	A_33_P3349495	NR_001552	NR_001552	NR_001552	Hs.522848	252948	TTTY16	testis-specific transcript, Y-linked 16 (non-protein coding)	ENST00000437686	Homo sapiens testis-specific transcript, Y-linked 16 (non-protein coding) (TTTY16), long non-coding RNA [NR_001552]	NR_001552	#VALUE!	12.5718626241766	#VALUE!	0.000265304660621646	0.00242573194708631	0.0431247738852427
29790	56939	A_33_P3424217	NM_001243962	NM_001243962	NM_001243962	Hs.409934	3119	HLA-DQB1	major histocompatibility complex, class II, DQ beta 1	ENST00000399670	Homo sapiens major histocompatibility complex, class II, DQ beta 1 (HLA-DQB1), transcript variant 3, mRNA [NM_001243962]	NM_001243962	#VALUE!	8.91283973632228	#VALUE!	3.34459426376548e-07	1.22393218388173e-05	6.34939137273582
25061	50127	A_33_P3314441	NM_001163315	NM_001163315	NM_001163315	Hs.657225	64839	FBXL17	F-box and leucine-rich repeat protein 17	ENST00000619412	Homo sapiens F-box and leucine-rich repeat protein 17 (FBXL17), mRNA [NM_001163315]	NM_001163315	#VALUE!	9.58756895331794	#VALUE!	1.36331017888615e-05	0.000235689367527548	2.8270298140832
1052	14110	A_22_P00002900	NR_033339	NR_033339	NR_033339	Hs.561314	92070	CTBP1-AS2	CTBP1 antisense RNA 2 (head to head)	NA	Homo sapiens CTBP1 antisense RNA 2 (head to head) (CTBP1-AS2), long non-coding RNA [NR_033339]	NR_033339	#VALUE!	13.2296738234016	#VALUE!	1.55048264781368e-05	0.000261776809178205	2.70553935826969
27219	53246	A_33_P3364308	ENST00000563871	NA	BC040551	NA	146183	OTOA	otoancorin	ENST00000563871	otoancorin [Source:HGNC Symbol;Acc:HGNC:16378] [ENST00000563871]	ENST00000563871	#VALUE!	10.8417623927125	#VALUE!	0.000117045896553361	0.00126910141923267	0.805937617840502
12116	34410	A_23_P53081	NM_020896	NM_020896	NM_020896	Hs.436166	114879	OSBPL5	oxysterol binding protein-like 5	ENST00000389989	Homo sapiens oxysterol binding protein-like 5 (OSBPL5), transcript variant 1, mRNA [NM_020896]	NM_020896	#VALUE!	10.0235582760354	#VALUE!	3.71506747427319e-12	1.55791856569791e-09	17.3058046070004
5519	27763	A_23_P154605	NM_018837	NM_018837	NM_018837	Hs.162016	55959	SULF2	sulfatase 2	ENST00000467815	Homo sapiens sulfatase 2 (SULF2), transcript variant 1, mRNA [NM_018837]	NM_018837	#VALUE!	11.4048089983667	#VALUE!	3.89374673025571e-07	1.3856737217121e-05	6.20432888404334
30356	57983	A_33_P3877739	AI821758	NA	AI821758	Hs.369680	140768	SMCR2	Smith-Magenis syndrome chromosome region, candidate 2 (non-protein coding)	NA	ag52h12.x5 Gessler Wilms tumor Homo sapiens cDNA clone IMAGE:1126631 3', mRNA sequence [AI821758]	AI821758	#VALUE!	11.2601307878097	#VALUE!	0.000109270147604982	0.0012058574752766	0.870204814070129
5740	27982	A_23_P159237	NM_005293	NM_005293	NM_005293	Hs.188859	2843	GPR20	G protein-coupled receptor 20	ENST00000377741	Homo sapiens G protein-coupled receptor 20 (GPR20), mRNA [NM_005293]	NM_005293	#VALUE!	7.39437268042568	#VALUE!	2.02552008953044e-08	1.32887821180356e-06	9.03172271074182
27237	53272	A_33_P3364741	NM_006039	NM_006039	NM_006039	Hs.7835	9902	MRC2	mannose receptor, C type 2	ENST00000583597	Homo sapiens mannose receptor, C type 2 (MRC2), mRNA [NM_006039]	NM_006039	#VALUE!	9.55010000068431	#VALUE!	3.21074097036582e-05	0.000467508517230226	2.01933277596582
4455	26701	A_23_P134347	NM_019029	NM_019029	NM_019029	Hs.233389	54504	CPVL	carboxypeptidase, vitellogenic-like	ENST00000612187	Homo sapiens carboxypeptidase, vitellogenic-like (CPVL), transcript variant 2, mRNA [NM_019029]	NM_019029	#VALUE!	9.43104560532297	#VALUE!	4.72325881571326e-08	2.63619006419449e-06	8.22063374820382
9067	31318	A_23_P328545	NM_014211	NM_014211	NM_014211	Hs.26225	2568	GABRP	gamma-aminobutyric acid (GABA) A receptor, pi	ENST00000518525	Homo sapiens gamma-aminobutyric acid (GABA) A receptor, pi (GABRP), transcript variant 1, mRNA [NM_014211]	NM_014211	#VALUE!	11.6934779562994	#VALUE!	9.45736976234108e-05	0.00107581047824402	1.00533107723784
6525	28770	A_23_P20075	NM_013389	NM_013389	NM_013389	Hs.567486	29881	NPC1L1	NPC1-like 1	ENST00000546276	Homo sapiens NPC1-like 1 (NPC1L1), transcript variant 1, mRNA [NM_013389]	NM_013389	#VALUE!	10.907285881385	#VALUE!	0.000215475476727223	0.00205237415402062	0.236637445514193
30685	832	A_19_P00812554	NR_034160	NR_034160	NR_034160	Hs.662365	100499227	USP2-AS1	USP2 antisense RNA 1 (head to head)	NA	Homo sapiens USP2 antisense RNA 1 (head to head) (USP2-AS1), long non-coding RNA [NR_034160]	NR_034160	#VALUE!	10.3825119983125	#VALUE!	0.000305359244071499	0.00271827540505644	#VALUE!
21491	45061	A_33_P3235204	NM_032213	NM_032213	NM_032213	Hs.269990	84173	ELMOD3	ELMO/CED-12 domain containing 3	ENST00000486908	Homo sapiens ELMO/CED-12 domain containing 3 (ELMOD3), transcript variant 1, mRNA [NM_032213]	NM_032213	#VALUE!	10.5799755581197	#VALUE!	6.38455148314505e-06	0.000129833159649382	3.5446067570483
20416	43530	A_33_P3212232	NM_001039396	NM_001039396	NM_001039396	Hs.744920	219972	MPEG1	macrophage expressed 1	ENST00000361050	Homo sapiens macrophage expressed 1 (MPEG1), mRNA [NM_001039396]	NM_001039396	#VALUE!	8.71569756213888	#VALUE!	3.06325225523851e-14	5.14915115701187e-11	21.9297338365167
12110	34404	A_23_P52986	NM_152718	NM_152718	NM_152718	Hs.60640	220001	VWCE	von Willebrand factor C and EGF domains	ENST00000335613	Homo sapiens von Willebrand factor C and EGF domains (VWCE), mRNA [NM_152718]	NM_152718	#VALUE!	10.8490233270442	#VALUE!	2.66352183547456e-05	0.000402211238921881	2.19526782152519
27899	54261	A_33_P3380462	NM_022049	NM_022049	NM_022049	Hs.170053	54112	GPR88	G protein-coupled receptor 88	ENST00000315033	Homo sapiens G protein-coupled receptor 88 (GPR88), mRNA [NM_022049]	NM_022049	#VALUE!	13.8494995905463	#VALUE!	0.000147384115223791	0.00152099230582797	0.590668646612063
30305	57899	A_33_P3835524	NM_001207026	NM_001207026	NM_001207026	Hs.147381	5452	POU2F2	POU class 2 homeobox 2	ENST00000529952	Homo sapiens POU class 2 homeobox 2 (POU2F2), transcript variant 3, mRNA [NM_001207026]	NM_001207026	#VALUE!	11.0521864378171	#VALUE!	1.55813996751088e-05	0.000262926587666111	2.70088825367277
28082	54508	A_33_P3383912	NM_022555	NM_022555	NM_022555	Hs.696211	3125	HLA-DRB3	major histocompatibility complex, class II, DR beta 3	ENST00000412634	Homo sapiens major histocompatibility complex, class II, DR beta 3 (HLA-DRB3), mRNA [NM_022555]	NM_022555	#VALUE!	11.8977832422858	#VALUE!	1.30490993446254e-11	4.3541897942195e-09	16.0954959968126
11972	34267	A_23_P502808	NM_178013	NM_178013	NM_178013	Hs.432401	145270	PRIMA1	proline rich membrane anchor 1	ENST00000477603	Homo sapiens proline rich membrane anchor 1 (PRIMA1), mRNA [NM_178013]	NM_178013	#VALUE!	10.8185440884416	#VALUE!	4.48485830662513e-05	0.000604316643383374	1.70503657382552
23196	47421	A_33_P3271635	NM_002121	NM_002121	NM_002121	Hs.485130	3115	HLA-DPB1	major histocompatibility complex, class II, DP beta 1	ENST00000402095	Homo sapiens major histocompatibility complex, class II, DP beta 1 (HLA-DPB1), mRNA [NM_002121]	NM_002121	#VALUE!	10.3945738647957	#VALUE!	3.46614764906265e-12	1.51495061754524e-09	17.372627025241
15147	37517	A_24_P166443	NM_002121	NM_002121	NM_002121	Hs.485130	3115	HLA-DPB1	major histocompatibility complex, class II, DP beta 1	ENST00000402095	Homo sapiens major histocompatibility complex, class II, DP beta 1 (HLA-DPB1), mRNA [NM_002121]	NM_002121	#VALUE!	12.0332906668553	#VALUE!	4.5604032750716e-12	1.76898043040027e-09	17.1082762936762
13555	35853	A_23_P8108	NM_001243962	NM_001243962	NM_001243962	Hs.409934	3119	HLA-DQB1	major histocompatibility complex, class II, DQ beta 1	ENST00000475182	Homo sapiens major histocompatibility complex, class II, DQ beta 1 (HLA-DQB1), transcript variant 3, mRNA [NM_001243962]	NM_001243962	#VALUE!	11.4310041697153	#VALUE!	2.25090742375425e-11	6.91585734395465e-09	15.5703881074524
20163	43207	A_32_P87697	NM_019111	NM_019111	NM_019111	Hs.520048	3122	HLA-DRA	major histocompatibility complex, class II, DR alpha	ENST00000613328	Homo sapiens major histocompatibility complex, class II, DR alpha (HLA-DRA), mRNA [NM_019111]	NM_019111	#VALUE!	12.1739340051638	#VALUE!	2.51475487296196e-12	1.18239201845084e-09	17.68179782292
25819	51243	A_33_P3332018	NM_006682	NM_006682	NM_006682	Hs.520989	10875	FGL2	fibrinogen-like 2	ENST00000248598	Homo sapiens fibrinogen-like 2 (FGL2), mRNA [NM_006682]	NM_006682	#VALUE!	9.40187216844135	#VALUE!	2.84240465799372e-10	4.36660897756738e-08	13.129375267166
18202	40913	A_24_P766716	NM_001142343	NM_001142343	NM_001142343	Hs.197143	1240	CMKLR1	chemokine-like receptor 1	ENST00000312143	Homo sapiens chemokine-like receptor 1 (CMKLR1), transcript variant 1, mRNA [NM_001142343]	NM_001142343	#VALUE!	8.57806597515195	#VALUE!	8.96164649441652e-11	1.85398542676489e-08	14.2401271564075
23932	48511	A_33_P3288649	NM_018951	NM_018951	NM_018951	Hs.110637	3206	HOXA10	homeobox A10	ENST00000613671	Homo sapiens homeobox A10 (HOXA10), transcript variant 1, mRNA [NM_018951]	NM_018951	#VALUE!	14.7907030906206	#VALUE!	8.63707830746161e-06	0.000164332197447669	3.25853977820357
25729	51090	A_33_P3329549	NM_001105079	NM_001105079	NM_001105079	Hs.247186	64319	FBRS	fibrosin	ENST00000543786	Homo sapiens fibrosin (FBRS), mRNA [NM_001105079]	NM_001105079	#VALUE!	14.5344100161519	#VALUE!	1.71505049927405e-05	0.000284758946460526	2.61032065548074
1532	16553	A_22_P00007720	NM_001243961	NM_001243961	NM_001243961	Hs.409934	3119	HLA-DQB1	major histocompatibility complex, class II, DQ beta 1	ENST00000460185	Homo sapiens major histocompatibility complex, class II, DQ beta 1 (HLA-DQB1), transcript variant 2, mRNA [NM_001243961]	NM_001243961	#VALUE!	11.4198777206559	#VALUE!	8.72204683793449e-09	6.88708797645759e-07	9.83969739945567
23197	47422	A_33_P3271651	NM_002121	NM_002121	NM_002121	Hs.485130	3115	HLA-DPB1	major histocompatibility complex, class II, DP beta 1	ENST00000471170	Homo sapiens major histocompatibility complex, class II, DP beta 1 (HLA-DPB1), mRNA [NM_002121]	NM_002121	#VALUE!	11.4525154609221	#VALUE!	9.92971471502126e-13	5.50248048279535e-10	18.5772318123991
15181	37551	A_24_P169073	NM_182623	NM_182623	NM_182623	Hs.126825	348487	FAM131C	family with sequence similarity 131, member C	ENST00000375662	Homo sapiens family with sequence similarity 131, member C (FAM131C), mRNA [NM_182623]	NM_182623	#VALUE!	15.7090417650675	#VALUE!	8.11508356265562e-06	0.000156432685494525	3.31753054898912
20592	43766	A_33_P3215575	NM_018125	NM_018125	NM_018125	Hs.443460	55160	ARHGEF10L	Rho guanine nucleotide exchange factor (GEF) 10-like	ENST00000375415	Homo sapiens Rho guanine nucleotide exchange factor (GEF) 10-like (ARHGEF10L), transcript variant 1, mRNA [NM_018125]	NM_018125	#VALUE!	7.8395578527	#VALUE!	3.63272716780796e-16	2.87343860409854e-12	26.2019358348964
26062	51585	A_33_P3337259	NR_033266	NR_033266	NR_033266	Hs.572592	375690	WASH5P	WAS protein family homolog 5 pseudogene	ENST00000606728	Homo sapiens WAS protein family homolog 5 pseudogene (WASH5P), non-coding RNA [NR_033266]	NR_033266	#VALUE!	11.6350973913298	#VALUE!	0.000403090741031741	0.00336980384582354	#VALUE!
8408	30649	A_23_P301995	NM_173083	NM_173083	NM_173083	Hs.120817	286826	LIN9	lin-9 DREAM MuvB core complex component	ENST00000328205	Homo sapiens lin-9 DREAM MuvB core complex component (LIN9), transcript variant 1, mRNA [NM_173083]	NM_173083	#VALUE!	9.85419520292578	#VALUE!	0.000115097551710933	0.00125543311940023	0.821628305111626
24357	49118	A_33_P3298159	NM_000954	NM_000954	NM_000954	Hs.446429	5730	PTGDS	prostaglandin D2 synthase 21kDa (brain)	ENST00000444903	Homo sapiens prostaglandin D2 synthase 21kDa (brain) (PTGDS), mRNA [NM_000954]	NM_000954	#VALUE!	10.2803357683075	#VALUE!	2.47455736798942e-06	6.09932202092515e-05	4.44367052169073
18097	40785	A_24_P70888	NM_012401	NM_012401	NM_012401	Hs.3989	23654	PLXNB2	plexin B2	ENST00000463165	Homo sapiens plexin B2 (PLXNB2), mRNA [NM_012401]	NM_012401	#VALUE!	9.39782045301506	#VALUE!	1.28471758304345e-11	4.3541897942195e-09	16.1105176305127
7573	29816	A_23_P23839	NM_001017403	NM_001017403	NM_001017403	Hs.497402	59352	LGR6	leucine-rich repeat containing G protein-coupled receptor 6	ENST00000487787	Homo sapiens leucine-rich repeat containing G protein-coupled receptor 6 (LGR6), transcript variant 1, mRNA [NM_001017403]	NM_001017403	#VALUE!	12.2842123533726	#VALUE!	2.26511312237266e-05	0.000354467929467818	2.34794378996668
27003	52929	A_33_P3359223	NM_001256699	NM_001256699	NM_001256699	Hs.372640	441476	C9orf173	chromosome 9 open reading frame 173	ENST00000620716	Homo sapiens chromosome 9 open reading frame 173 (C9orf173), transcript variant 1, mRNA [NM_001256699]	NM_001256699	#VALUE!	13.5959205353552	#VALUE!	1.45004887725654e-05	0.000248332873946055	2.76877353970381
19890	42883	A_32_P516342	NM_182608	NM_182608	NM_182608	Hs.433492	341405	ANKRD33	ankyrin repeat domain 33	ENST00000548383	Homo sapiens ankyrin repeat domain 33 (ANKRD33), transcript variant 2, mRNA [NM_182608]	NM_182608	#VALUE!	13.8627055438573	#VALUE!	1.249132450826e-05	0.00021962083973956	2.90966281395201
24700	49603	A_33_P3306068	NM_001033081	NM_001033081	NM_001033081	Hs.437922	4610	MYCL	v-myc avian myelocytomatosis viral oncogene lung carcinoma derived homolog	NA	Homo sapiens v-myc avian myelocytomatosis viral oncogene lung carcinoma derived homolog (MYCL), transcript variant 1, mRNA [NM_001033081]	NM_001033081	#VALUE!	8.57357452913253	#VALUE!	2.8103495507817e-13	2.10808826110305e-10	19.7936733332016
29791	56940	A_33_P3424222	NM_002123	NM_002123	NM_002123	Hs.409934	3119	HLA-DQB1	major histocompatibility complex, class II, DQ beta 1	ENST00000484729	Homo sapiens major histocompatibility complex, class II, DQ beta 1 (HLA-DQB1), transcript variant 1, mRNA [NM_002123]	NM_002123	#VALUE!	10.7324571682168	#VALUE!	2.60278908391424e-10	4.12090565571565e-08	13.2140973616773
20904	44204	A_33_P3222139	NM_001005291	NM_001005291	NM_001005291	Hs.592123	6720	SREBF1	sterol regulatory element binding transcription factor 1	ENST00000578469	Homo sapiens sterol regulatory element binding transcription factor 1 (SREBF1), transcript variant 1, mRNA [NM_001005291]	NM_001005291	#VALUE!	12.5495256650723	#VALUE!	7.55400841963052e-05	0.000901761793520116	1.21577778095855
11594	33889	A_23_P45099	NM_002125	NM_002125	NM_002125	Hs.534322	3127	HLA-DRB5	major histocompatibility complex, class II, DR beta 5	ENST00000374975	Homo sapiens major histocompatibility complex, class II, DR beta 5 (HLA-DRB5), mRNA [NM_002125]	NM_002125	#VALUE!	12.2236006575746	#VALUE!	5.14285735065868e-09	4.3724150494696e-07	10.3466322846753
3539	25785	A_23_P116765	NM_002289	NM_002289	NM_002289	Hs.72938	3906	LALBA	lactalbumin, alpha-	ENST00000301046	Homo sapiens lactalbumin, alpha- (LALBA), mRNA [NM_002289]	NM_002289	#VALUE!	9.97477671726949	#VALUE!	1.13730816168703e-05	0.000204715469103665	2.99829573269489
4545	2679	A_21_P0002294	ENST00000590687	NA	NA	Hs.48589	7771	ZNF112	zinc finger protein 112	ENST00000590687	zinc finger protein 112 [Source:HGNC Symbol;Acc:HGNC:12892] [ENST00000590687]	ENST00000590687	#VALUE!	12.198189116956	#VALUE!	2.34460889284353e-05	0.000364336019843367	2.31543113060428
29002	55803	A_33_P3405754	ENST00000378223	NA	BC050721	Hs.509017	9731	CEP104	centrosomal protein 104kDa	ENST00000378223	centrosomal protein 104kDa [Source:HGNC Symbol;Acc:HGNC:24866] [ENST00000378223]	ENST00000378223	#VALUE!	11.9796169009336	#VALUE!	2.39868683868818e-05	0.000370328606856575	2.29394069080411
26006	51501	A_33_P3335920	NM_182961	NM_182961	NM_182961	Hs.12967	23345	SYNE1	spectrin repeat containing, nuclear envelope 1	ENST00000367255	Homo sapiens spectrin repeat containing, nuclear envelope 1 (SYNE1), transcript variant 1, mRNA [NM_182961]	NM_182961	#VALUE!	14.4804580199723	#VALUE!	1.17319305943337e-05	0.000208992692424433	2.96893391523898
26262	51883	A_33_P3342628	NM_021170	NM_021170	NM_021170	Hs.154029	57801	HES4	hes family bHLH transcription factor 4	ENST00000304952	Homo sapiens hes family bHLH transcription factor 4 (HES4), transcript variant 2, mRNA [NM_021170]	NM_021170	#VALUE!	10.9234858678167	#VALUE!	0.000116240517392785	0.0012634065842383	0.81239151189325
24289	49016	A_33_P3296567	NM_013318	NM_013318	NM_013318	Hs.743955	84726	PRRC2B	proline-rich coiled-coil 2B	ENST00000405995	Homo sapiens proline-rich coiled-coil 2B (PRRC2B), mRNA [NM_013318]	NM_013318	#VALUE!	12.9464986521934	#VALUE!	2.59400344330556e-05	0.000393798252664339	2.2201813213411
19673	42624	A_32_P351968	NM_002118	NM_002118	NM_002118	Hs.351279	3109	HLA-DMB	major histocompatibility complex, class II, DM beta	ENST00000461570	Homo sapiens major histocompatibility complex, class II, DM beta (HLA-DMB), mRNA [NM_002118]	NM_002118	#VALUE!	11.4742176344991	#VALUE!	2.18869982003313e-14	4.52798218768454e-11	22.2536920287898
26921	52816	A_33_P3357651	NM_198699	NM_198699	NM_198699	Hs.297526	386685	KRTAP10-12	keratin associated protein 10-12	ENST00000618832	Homo sapiens keratin associated protein 10-12 (KRTAP10-12), mRNA [NM_198699]	NM_198699	#VALUE!	11.3023868760258	#VALUE!	6.08786797153638e-05	0.000765472929062873	1.41810462315291
16853	39382	A_24_P343233	NM_002124	NM_002124	NM_002124	Hs.696211	3123	HLA-DRB1	major histocompatibility complex, class II, DR beta 1	ENST00000421942	Homo sapiens major histocompatibility complex, class II, DR beta 1 (HLA-DRB1), transcript variant 1, mRNA [NM_002124]	NM_002124	#VALUE!	13.123443568347	#VALUE!	1.19215793141534e-12	6.27034659791201e-10	18.4010541973837
21447	44996	A_33_P3234277	NM_001242524	NM_001242524	NM_001242524	Hs.347270	3113	HLA-DPA1	major histocompatibility complex, class II, DP alpha 1	ENST00000463243	Homo sapiens major histocompatibility complex, class II, DP alpha 1 (HLA-DPA1), transcript variant 2, mRNA [NM_001242524]	NM_001242524	#VALUE!	11.7906112103306	#VALUE!	3.07287651694734e-14	5.14915115701187e-11	21.926710818135
28987	55785	A_33_P3405424	NM_152899	NM_152899	NM_152899	Hs.741750	259307	IL4I1	interleukin 4 induced 1	ENST00000595948	Homo sapiens interleukin 4 induced 1 (IL4I1), transcript variant 1, mRNA [NM_152899]	NM_152899	#VALUE!	8.06765173598992	#VALUE!	1.23408443165138e-09	1.39445650065645e-07	11.7175566031412
24581	49426	A_33_P3303355	ENST00000605784	NA	NA	NA	644353	ZCCHC18	zinc finger, CCHC domain containing 18	ENST00000605784	zinc finger, CCHC domain containing 18 [Source:HGNC Symbol;Acc:HGNC:32459] [ENST00000605784]	ENST00000605784	#VALUE!	14.1108968257916	#VALUE!	1.6893334139258e-05	0.000281032466152782	2.62457935851251
7881	30124	A_23_P254797	NM_025227	NM_025227	NM_025227	Hs.257045	80341	BPIFB2	BPI fold containing family B, member 2	ENST00000170150	Homo sapiens BPI fold containing family B, member 2 (BPIFB2), mRNA [NM_025227]	NM_025227	#VALUE!	9.84810373595864	#VALUE!	5.18370020467584e-05	0.000678861192655416	1.56901042141605
3793	26039	A_23_P121533	NM_012445	NM_012445	NM_012445	Hs.635350	10417	SPON2	spondin 2, extracellular matrix protein	ENST00000617421	Homo sapiens spondin 2, extracellular matrix protein (SPON2), transcript variant 1, mRNA [NM_012445]	NM_012445	#VALUE!	12.0373006201671	#VALUE!	1.65596578084248e-06	4.35860306285869e-05	4.8254264031442
22783	46852	A_33_P3262635	NM_001282225	NM_001282225	NM_001282225	Hs.170310	51816	CECR1	cat eye syndrome chromosome region, candidate 1	ENST00000262607	Homo sapiens cat eye syndrome chromosome region, candidate 1 (CECR1), transcript variant 3, mRNA [NM_001282225]	NM_001282225	#VALUE!	11.8182210408332	#VALUE!	5.42708281638183e-14	7.51661118277385e-11	21.3785634081499
4569	26812	A_23_P136683	NM_001243961	NM_001243961	NM_001243961	Hs.409934	3119	HLA-DQB1	major histocompatibility complex, class II, DQ beta 1	ENST00000484729	Homo sapiens major histocompatibility complex, class II, DQ beta 1 (HLA-DQB1), transcript variant 2, mRNA [NM_001243961]	NM_001243961	#VALUE!	9.37674596999799	#VALUE!	1.94413818973384e-06	4.99250003822778e-05	4.67289962450699
2010	19889	A_22_P00014211	NR_046654	NR_046654	NR_046654	NA	100874007	VIPR1-AS1	VIPR1 antisense RNA 1	NA	Homo sapiens VIPR1 antisense RNA 1 (VIPR1-AS1), long non-coding RNA [NR_046654]	NR_046654	#VALUE!	11.0555008252355	#VALUE!	3.24193827475172e-05	0.000471212311672578	2.01023218783079
10688	32975	A_23_P400378	NM_001077191	NM_001077191	NM_001077191	Hs.160954	151306	GPBAR1	G protein-coupled bile acid receptor 1	ENST00000521462	Homo sapiens G protein-coupled bile acid receptor 1 (GPBAR1), transcript variant 1, mRNA [NM_001077191]	NM_001077191	#VALUE!	9.93865358403785	#VALUE!	4.20465827666844e-12	1.65163234989336e-09	17.1865277902747
3568	25813	A_23_P117380	NM_138344	NM_138344	NM_138344	Hs.525550	90050	FAM181A	family with sequence similarity 181, member A	ENST00000617881	Homo sapiens family with sequence similarity 181, member A (FAM181A), transcript variant 1, mRNA [NM_138344]	NM_138344	#VALUE!	11.3438712366851	#VALUE!	4.01470026546712e-06	8.87984167056135e-05	3.98433751554432
23545	47932	A_33_P3279720	ENST00000612772	NA	NA	NA	10139	ARFRP1	ADP-ribosylation factor related protein 1	ENST00000612772	ADP-ribosylation factor related protein 1 [Source:HGNC Symbol;Acc:HGNC:662] [ENST00000612772]	ENST00000612772	#VALUE!	11.5881575232774	#VALUE!	0.000162771192429976	0.00164424337353093	0.498016117384741
8072	30316	A_23_P258769	NM_002121	NM_002121	NM_002121	Hs.485130	3115	HLA-DPB1	major histocompatibility complex, class II, DP beta 1	ENST00000399500	Homo sapiens major histocompatibility complex, class II, DP beta 1 (HLA-DPB1), mRNA [NM_002121]	NM_002121	#VALUE!	13.0884628907851	#VALUE!	3.57921912531219e-12	1.54264344300955e-09	17.3416973870394
15018	37371	A_24_P153568	NM_001039396	NM_001039396	NM_001039396	Hs.744920	219972	MPEG1	macrophage expressed 1	ENST00000361050	Homo sapiens macrophage expressed 1 (MPEG1), mRNA [NM_001039396]	NM_001039396	#VALUE!	11.2871970022055	#VALUE!	5.96772609215987e-15	2.23531782298392e-11	23.505893510073
8576	30821	A_23_P30913	NM_033554	NM_033554	NM_033554	Hs.347270	3113	HLA-DPA1	major histocompatibility complex, class II, DP alpha 1	ENST00000511285	Homo sapiens major histocompatibility complex, class II, DP alpha 1 (HLA-DPA1), transcript variant 1, mRNA [NM_033554]	NM_033554	#VALUE!	12.8888190425407	#VALUE!	6.38864769818818e-14	7.62509674500675e-11	21.2213580686746
6808	29050	A_23_P206280	NM_201525	NM_201525	NM_201525	Hs.513633	9289	GPR56	G protein-coupled receptor 56	ENST00000388813	Homo sapiens G protein-coupled receptor 56 (GPR56), transcript variant 3, mRNA [NM_201525]	NM_201525	#VALUE!	10.9874908744176	#VALUE!	4.53391885745471e-08	2.55371116143751e-06	8.25980564970797
4332	26577	A_23_P132139	NM_001286462	NM_001286462	NM_001286462	Hs.236572	54058	C21orf58	chromosome 21 open reading frame 58	ENST00000417060	Homo sapiens chromosome 21 open reading frame 58 (C21orf58), transcript variant 2, mRNA [NM_001286462]	NM_001286462	#VALUE!	14.1446843300361	#VALUE!	1.15185255592779e-05	0.000206274302340962	2.98628463828155
1455	16207	A_22_P00007019	NR_126467	NR_126467	NR_126467	Hs.633621	102724826	ZNF337-AS1	ZNF337 antisense RNA 1	NA	Homo sapiens ZNF337 antisense RNA 1 (ZNF337-AS1), transcript variant 3, long non-coding RNA [NR_126467]	NR_126467	#VALUE!	15.1616189994554	#VALUE!	1.1936922031429e-05	0.000211672322559603	2.95256301546634
20637	43824	A_33_P3216448	NM_001163771	NM_001163771	NM_001163771	Hs.390171	1302	COL11A2	collagen, type XI, alpha 2	ENST00000383088	Homo sapiens collagen, type XI, alpha 2 (COL11A2), transcript variant 4, mRNA [NM_001163771]	NM_001163771	#VALUE!	12.3771084843685	#VALUE!	2.10508038909228e-05	0.000334342528776127	2.4170222317179
30874	9456	A_21_P0010921	NR_111968	NR_111968	NA	Hs.615912	414212	GLUD1P7	glutamate dehydrogenase 1 pseudogene 7	NA	Homo sapiens glutamate dehydrogenase 1 pseudogene 7 (GLUD1P7), non-coding RNA [NR_111968]	NR_111968	#VALUE!	10.4538127505417	#VALUE!	5.54004810529321e-06	0.000115684818018172	3.67901832767732
26353	520	A_19_P00322762	ENST00000598190	NA	AK307375	Hs.369632	55769	ZNF83	zinc finger protein 83	ENST00000598190	zinc finger protein 83 [Source:HGNC Symbol;Acc:HGNC:13158] [ENST00000598190]	ENST00000598190	#VALUE!	13.7182692131786	#VALUE!	1.69035899136101e-06	4.42660086244006e-05	4.8058795052555
26671	52471	A_33_P3352098	NM_021201	NM_021201	NM_021201	Hs.530735	58475	MS4A7	membrane-spanning 4-domains, subfamily A, member 7	ENST00000358246	Homo sapiens membrane-spanning 4-domains, subfamily A, member 7 (MS4A7), transcript variant 1, mRNA [NM_021201]	NM_021201	#VALUE!	9.33733646060457	#VALUE!	2.88995367533282e-12	1.29972525294099e-09	17.5478004146483
10846	33130	A_23_P407565	NM_001337	NM_001337	NM_001337	Hs.78913	1524	CX3CR1	chemokine (C-X3-C motif) receptor 1	ENST00000541347	Homo sapiens chemokine (C-X3-C motif) receptor 1 (CX3CR1), transcript variant 4, mRNA [NM_001337]	NM_001337	#VALUE!	11.811813956193	#VALUE!	2.70513678939772e-10	4.26120836794874e-08	13.1769927795652
30263	57816	A_33_P3799936	NM_018125	NM_018125	NM_018125	Hs.443460	55160	ARHGEF10L	Rho guanine nucleotide exchange factor (GEF) 10-like	ENST00000167825	Homo sapiens Rho guanine nucleotide exchange factor (GEF) 10-like (ARHGEF10L), transcript variant 1, mRNA [NM_018125]	NM_018125	#VALUE!	9.69678311036366	#VALUE!	3.70383939687875e-16	2.87343860409854e-12	26.1832684794903
8327	3057	A_21_P0002740	NR_109996	NR_109996	NR_109996	Hs.634259	100506637	PRKAR2A-AS1	PRKAR2A antisense RNA 1	NA	Homo sapiens PRKAR2A antisense RNA 1 (PRKAR2A-AS1), transcript variant 1, long non-coding RNA [NR_109996]	NR_109996	#VALUE!	14.9500750821485	#VALUE!	1.38650204291559e-06	3.77089670427315e-05	4.99434668398972
5603	27847	A_23_P156327	NM_000358	NM_000358	NM_000358	Hs.369397	7045	TGFBI	transforming growth factor, beta-induced, 68kDa	ENST00000504411	Homo sapiens transforming growth factor, beta-induced, 68kDa (TGFBI), mRNA [NM_000358]	NM_000358	#VALUE!	11.5269532889184	#VALUE!	7.85071677783302e-15	2.23531782298392e-11	23.2416603171365
3248	25493	A_23_P110791	NM_005211	NM_005211	NM_005211	Hs.586219	1436	CSF1R	colony stimulating factor 1 receptor	ENST00000286301	Homo sapiens colony stimulating factor 1 receptor (CSF1R), transcript variant 1, mRNA [NM_005211]	NM_005211	#VALUE!	12.3610571067608	#VALUE!	1.5270596592723e-14	3.384836810467e-11	22.6005675108064
3751	25997	A_23_P120902	NM_006498	NM_006498	NM_006498	Hs.531776	3957	LGALS2	lectin, galactoside-binding, soluble, 2	ENST00000215886	Homo sapiens lectin, galactoside-binding, soluble, 2 (LGALS2), mRNA [NM_006498]	NM_006498	#VALUE!	9.87223986677092	#VALUE!	2.43681395762415e-09	2.38546406097769e-07	11.0638514480854
11337	33628	A_23_P428129	NM_000076	NM_000076	NM_000076	Hs.106070	1028	CDKN1C	cyclin-dependent kinase inhibitor 1C (p57, Kip2)	ENST00000616138	Homo sapiens cyclin-dependent kinase inhibitor 1C (p57, Kip2) (CDKN1C), transcript variant 1, mRNA [NM_000076]	NM_000076	#VALUE!	9.86724365836166	#VALUE!	3.9132447549396e-11	1.00360174574616e-08	15.0378293115743
